# Supplementary material for: Druggable epigenetic suppression of interferon-induced chemokine expression linked to MYCN amplification in neuroblastoma
Source: J Immunother Cancer. 2021 May 20;9(5):e001335. doi: 10.1136/jitc-2020-001335 (PMC8141444; doi:10.1136/jitc-2020-001335)
Supplement: Supplementary data [file jitc-2020-001335supp002.xlsx]

## Sheet: SK-N-BE_UNC-0638_Response
GeneID	Symbol	logFC	AveExpr	t	P.Value	adj.P.Val	B
29106	SCG3	2.43057	7.26208	18.9956	7.37179e-20	8.02198e-16	33.4078
1141	CHRNB2	2.23032	5.06077	15.2255	6.90615e-17	3.75764e-13	27.5166
114801	TMEM200A	3.19217	3.14155	13.1707	5.036e-15	1.82673e-11	23.6575
26470	SEZ6L2	2.26012	6.56911	13.0174	7.06359e-15	1.92165e-11	23.3486
51617	HMP19	3.02332	4.18552	11.7775	1.20622e-13	2.62521e-10	20.7349
1641	DCX	1.47507	7.16063	11.674	1.54139e-13	2.79556e-10	20.5073
11189	CELF3	2.69396	5.90553	11.2089	4.71877e-13	7.33567e-10	19.4653
55800	SCN3B	2.65144	3.91829	10.6066	2.09251e-12	2.84633e-09	18.0703
5079	PAX5	2.36278	4.60293	10.0882	7.82889e-12	9.46599e-09	16.8276
27112	FAM155B	1.9961	3.33053	9.93238	1.17203e-11	1.2754e-08	16.4463
5651	TMPRSS15	6.05962	0.611583	9.80215	1.64605e-11	1.62839e-08	16.125
253982	ASPHD1	3.29025	2.71415	9.69251	2.19471e-11	1.99023e-08	15.8526
92558	BICDL1	3.03277	1.589	9.38791	4.92078e-11	4.11907e-08	15.0866
10900	RUNDC3A	2.0086	4.83271	9.33079	5.73306e-11	4.3133e-08	14.9415
63934	ZNF667	-1.49814	3.32748	-9.3172	5.94556e-11	4.3133e-08	14.9069
115827	RAB3C	1.04745	4.56294	9.13095	9.81606e-11	6.67615e-08	14.43
55859	BEX1	0.757212	8.92068	9.05546	1.20432e-10	7.70904e-08	14.2353
3777	KCNK3	3.19752	3.08474	8.95087	1.60071e-10	9.67719e-08	13.9642
8941	CDK5R2	2.46796	4.18058	8.92399	1.72251e-10	9.86545e-08	13.8943
255928	SYT14	2.30974	3.50548	8.73715	2.87543e-10	1.56452e-07	13.4055
9378	NRXN1	1.55385	2.9964	8.61228	4.05959e-10	2.10364e-07	13.0762
54332	GDAP1	0.736672	5.67463	8.53532	5.0261e-10	2.48609e-07	12.8721
146206	CARMIL2	3.24923	2.28124	8.49949	5.55284e-10	2.62722e-07	12.7768
8120	AP3B2	2.34369	4.27111	8.37897	7.77362e-10	3.52469e-07	12.455
6855	SYP	1.52938	4.9122	8.30104	9.67189e-10	4.20998e-07	12.2459
5570	PKIB	1.70653	4.66965	8.01722	2.15656e-09	9.02605e-07	11.4777
1381	CRABP1	-1.32037	4.9026	-8.00164	2.25423e-09	9.08539e-07	11.4352
3887	KRT81	2.95553	-0.595924	7.84653	3.50893e-09	1.36372e-06	11.0107
3142	HLX	-1.04651	5.10186	-7.74447	4.70175e-09	1.76429e-06	10.7298
359845	RFLNB	-1.24035	4.90971	-7.52253	8.91982e-09	3.23551e-06	10.1146
284217	LAMA1	-1.48647	2.8676	-7.46982	1.0393e-08	3.64827e-06	9.96771
1588	CYP19A1	4.60829	-0.253198	7.44417	1.11968e-08	3.8076e-06	9.89609
401134	LOC401134	1.35619	-0.434771	7.42342	1.18925e-08	3.92166e-06	9.83812
3675	ITGA3	1.89939	2.30749	7.38161	1.34309e-08	4.29868e-06	9.72115
118611	C10orf90	2.39871	1.72565	7.33375	1.54409e-08	4.80079e-06	9.58701
192683	SCAMP5	0.907764	6.69338	7.18308	2.39883e-08	7.25112e-06	9.16315
57600	FNIP2	0.707578	6.15502	7.14447	2.68645e-08	7.90108e-06	9.05416
114798	SLITRK1	3.44297	1.55543	7.11847	2.89954e-08	8.30338e-06	8.98068
10608	MXD4	0.826449	5.66542	7.1091	2.98047e-08	8.31628e-06	8.95419
5320	PLA2G2A	4.37721	-0.495704	7.09155	3.13821e-08	8.5375e-06	8.90454
4854	NOTCH3	-1.48994	4.83042	-6.95038	4.75651e-08	1.26245e-05	8.50412
90321	ZNF766	-1.12816	3.61746	-6.92521	5.12349e-08	1.32747e-05	8.43254
6752	SSTR2	1.24973	5.89666	6.8612	6.19121e-08	1.56681e-05	8.25022
3161	HMMR	-0.87387	5.97988	-6.83364	6.71755e-08	1.66137e-05	8.17162
7108	TM7SF2	0.814461	5.61804	6.82427	6.90665e-08	1.67018e-05	8.14488
9242	MSC	1.55132	3.08247	6.81005	7.20372e-08	1.67638e-05	8.10431
8526	DGKE	-1.33406	3.00373	-6.80834	7.2404e-08	1.67638e-05	8.09941
10814	CPLX2	3.03543	4.10587	6.77324	8.03453e-08	1.82149e-05	7.99915
4824	NKX3-1	1.32651	3.23824	6.70386	9.87268e-08	2.17369e-05	7.80064
104472717	LINC01224	-1.02768	3.45352	-6.69997	9.98756e-08	2.17369e-05	7.7895
23057	NMNAT2	1.97935	4.43695	6.68267	1.05145e-07	2.24351e-05	7.73995
112885	PHF21B	1.53697	5.01496	6.56636	1.48663e-07	3.11105e-05	7.40619
55071	C9orf40	-0.834647	4.77043	-6.49043	1.86472e-07	3.81773e-05	7.18778
79400	NOX5	3.76993	0.00893838	6.48513	1.89448e-07	3.81773e-05	7.17252
7456	WIPF1	-0.943324	4.24927	-6.4278	2.24857e-07	4.44891e-05	7.00736
100133941	CD24	0.539807	7.84319	6.35171	2.82371e-07	5.48707e-05	6.78781
7432	VIP	2.73056	3.0463	6.31139	3.18634e-07	6.05115e-05	6.67134
1373	CPS1	2.89122	1.87075	6.30734	3.22521e-07	6.05115e-05	6.65966
149297	FAM78B	1.03871	4.97338	6.28998	3.39755e-07	6.26646e-05	6.60947
4792	NFKBIA	0.509599	6.43688	6.19531	4.51398e-07	8.18686e-05	6.33558
891	CCNB1	-0.544137	7.11853	-6.09101	6.17592e-07	0.000108458	6.0334
10682	EBP	0.444253	6.98494	6.09083	6.17935e-07	0.000108458	6.03286
9941	EXOG	1.57012	3.38893	6.06475	6.6837e-07	0.000115448	5.95724
1363	CPE	0.597852	6.48301	6.05086	6.96897e-07	0.000118494	5.91695
83482	SCRT1	1.94006	2.99231	6.0246	7.54218e-07	0.000122953	5.84076
2257	FGF12	-1.73803	2.90444	-6.02379	7.56057e-07	0.000122953	5.83841
349136	WDR86	-1.49457	2.04977	-6.02337	7.57019e-07	0.000122953	5.83718
347735	SERINC2	1.13298	3.98392	6.01809	7.6913e-07	0.000123083	5.82188
100128252	ZNF667-AS1	-1.08668	3.71657	-6.00581	7.98101e-07	0.000125869	5.78624
147923	ZNF420	-0.8266	4.34984	-5.99875	8.15253e-07	0.000126376	5.76575
5156	PDGFRA	-1.44477	4.0211	-5.99499	8.24547e-07	0.000126376	5.75482
124925	SEZ6	2.92826	2.15188	5.97515	8.7532e-07	0.000132295	5.69723
55818	KDM3A	-0.925982	5.56156	-5.963	9.07942e-07	0.000135346	5.66196
1374	CPT1A	0.658678	6.80401	5.95636	9.26281e-07	0.000136213	5.64269
11065	UBE2C	-0.693896	7.2963	-5.93308	9.93597e-07	0.000142628	5.57507
9687	GREB1	-0.78625	4.64815	-5.93224	9.96114e-07	0.000142628	5.57263
5307	PITX1	-1.13967	4.49186	-5.92526	1.0173e-06	0.000143348	5.55235
4782	NFIC	-0.608571	6.8254	-5.92108	1.0302e-06	0.000143348	5.5402
55771	PRR11	-0.634679	7.57815	-5.91772	1.04067e-06	0.000143348	5.53046
51191	HERC5	-0.982868	4.36669	-5.91262	1.05681e-06	0.000143752	5.51563
50861	STMN3	0.745802	7.1824	5.87861	1.1709e-06	0.000157305	5.41683
2487	FRZB	-1.55155	3.92317	-5.86334	1.22605e-06	0.000162705	5.37248
214	ALCAM	0.552979	7.1194	5.85175	1.26968e-06	0.000166466	5.33878
85300	ATCAY	1.40603	4.13761	5.82894	1.36009e-06	0.000176196	5.27249
23542	MAPK8IP2	1.18055	4.40001	5.8227	1.38591e-06	0.000177429	5.25437
1292	COL6A2	-1.24945	2.98016	-5.74691	1.74198e-06	0.00021788	5.03404
83439	TCF7L1	-0.942141	4.85269	-5.7446	1.75415e-06	0.00021788	5.02734
5164	PDK2	-0.739716	4.4746	-5.74313	1.76194e-06	0.00021788	5.02307
57447	NDRG2	0.693918	5.70947	5.71515	1.91718e-06	0.000234413	4.94171
6262	RYR2	2.02809	2.98489	5.69789	2.01972e-06	0.000243514	4.89152
57709	SLC7A14	3.139	2.55511	5.69517	2.03637e-06	0.000243514	4.88361
7368	UGT8	-1.72544	4.12473	-5.68471	2.10167e-06	0.000248591	4.85321
54796	BNC2	-1.12689	4.34184	-5.655	2.29886e-06	0.000268991	4.76682
9312	KCNB2	-1.45364	3.72824	-5.65079	2.32823e-06	0.00026953	4.75459
5662	PSD	1.57762	2.92095	5.64605	2.36184e-06	0.000270543	4.74079
445	ASS1	-0.724175	8.57256	-5.6064	2.66214e-06	0.000301765	4.62551
3761	KCNJ4	-1.99598	4.02099	-5.6028	2.69125e-06	0.000301919	4.61503
6457	SH3GL3	-2.36799	2.50658	-5.57152	2.95778e-06	0.000328434	4.52409
78997	GDAP1L1	2.08579	4.02843	5.56219	3.04223e-06	0.0003344	4.49698
23025	UNC13A	1.7926	3.65028	5.5588	3.07355e-06	0.000334464	4.48712
84889	SLC7A3	-3.07876	-1.39483	-5.55488	3.11015e-06	0.000335095	4.47572
23467	NPTXR	0.880286	4.32435	5.52449	3.40891e-06	0.000363684	4.38741
1946	EFNA5	-0.659844	6.46162	-5.51307	3.52851e-06	0.000372788	4.35421
1400	CRMP1	0.755608	6.80904	5.49041	3.77835e-06	0.000395258	4.28834
55320	MIS18BP1	-0.472198	6.14597	-5.48731	3.81383e-06	0.000395258	4.27935
9421	HAND1	1.02689	6.5258	5.46358	4.09705e-06	0.000420604	4.21039
51573	GDE1	0.612236	6.89845	5.45272	4.23356e-06	0.000430557	4.17884
284339	TMEM145	0.977496	4.04427	5.43727	4.43571e-06	0.000446939	4.13394
6482	ST3GAL1	-1.13217	4.29998	-5.42383	4.61933e-06	0.000457109	4.0949
144165	PRICKLE1	-0.749277	5.122	-5.42142	4.65302e-06	0.000457109	4.08791
3714	JAG2	-1.78447	2.81883	-5.42073	4.66266e-06	0.000457109	4.08592
57030	SLC17A7	-2.44254	1.29277	-5.41642	4.72376e-06	0.000458964	4.07339
3745	KCNB1	2.021	2.19667	5.40982	4.81878e-06	0.000464053	4.05422
1113	CHGA	1.06226	10.141	5.37899	5.28866e-06	0.000504835	3.96468
5798	PTPRN	2.28417	3.52195	5.36668	5.48868e-06	0.000519372	3.92896
596	BCL2	0.990217	4.00607	5.34984	5.77481e-06	0.000541737	3.88007
22850	ADNP2	-0.580513	6.12337	-5.33237	6.08736e-06	0.000565611	3.82936
2170	FABP3	2.02134	2.10596	5.32988	6.13325e-06	0.000565611	3.82213
2334	AFF2	2.29723	0.640221	5.31548	6.4055e-06	0.000585754	3.78035
79665	DHX40	-0.527438	7.62465	-5.29447	6.82445e-06	0.000618864	3.71941
81611	ANP32E	-0.326843	9.44172	-5.25765	7.62559e-06	0.000685799	3.61265
9568	GABBR2	2.1746	2.35099	5.25155	7.76704e-06	0.000692794	3.59498
284485	RIIAD1	2.43207	2.19386	5.24545	7.91128e-06	0.000693938	3.57728
94030	LRRC4B	-1.53822	4.11689	-5.24253	7.98133e-06	0.000693938	3.56881
114815	SORCS1	-0.746309	4.9662	-5.24243	7.9836e-06	0.000693938	3.56853
8492	PRSS12	-0.629792	6.42505	-5.2403	8.03494e-06	0.000693938	3.56237
51804	SIX4	-0.707017	3.73448	-5.23007	8.28661e-06	0.000708427	3.53271
871	SERPINH1	-0.820207	6.22506	-5.22822	8.3329e-06	0.000708427	3.52736
8324	FZD7	-1.33104	3.2833	-5.20606	8.9084e-06	0.000751482	3.46315
6596	HLTF	-0.581547	6.73244	-5.19497	9.21108e-06	0.000770504	3.43103
6616	SNAP25	0.886354	4.08191	5.19265	9.2755e-06	0.000770504	3.42433
4784	NFIX	-1.16787	3.22459	-5.18088	9.61041e-06	0.000792276	3.39023
401720	FIGNL2	-2.15059	2.37248	-5.177	9.72318e-06	0.000793451	3.37901
51450	PRRX2	-1.59939	1.70226	-5.17539	9.77049e-06	0.000793451	3.37435
26052	DNM3	0.91575	3.26259	5.16451	1.00959e-05	0.000813807	3.34286
55315	SLC29A3	1.05901	2.48962	5.1588	1.02712e-05	0.000821845	3.32631
389668	XKR9	1.55706	2.93989	5.14758	1.06238e-05	0.000843859	3.29387
10379	IRF9	0.985338	3.68813	5.11763	1.16263e-05	0.000916791	3.20722
1277	COL1A1	-0.886434	5.60271	-5.11432	1.17425e-05	0.000919298	3.19766
6422	SFRP1	-0.686587	7.40456	-5.11155	1.18409e-05	0.000920373	3.18965
283120	H19	-1.97829	4.92676	-5.10669	1.20152e-05	0.000921756	3.1756
25989	ULK3	0.424342	5.86152	5.10634	1.20281e-05	0.000921756	3.17458
5768	QSOX1	0.651646	5.28033	5.10382	1.21195e-05	0.000922269	3.1673
65268	WNK2	-1.1234	3.27757	-5.09861	1.23111e-05	0.000930342	3.15223
219527	LRRC55	2.68389	0.180488	5.09485	1.2451e-05	0.000934428	3.14137
3992	FADS1	0.30548	9.03344	5.08918	1.26651e-05	0.000943983	3.12499
28232	SLCO3A1	0.582826	4.62916	5.07377	1.3266e-05	0.000982044	3.08046
23432	GPR161	-0.586373	5.21822	-5.0685	1.34777e-05	0.000990978	3.06525
5176	SERPINF1	-0.863535	5.8103	-5.05753	1.39298e-05	0.00100248	3.03356
5920	RARRES3	3.13455	2.4606	5.05633	1.39802e-05	0.00100248	3.03009
5138	PDE2A	1.62434	3.67723	5.05606	1.39918e-05	0.00100248	3.0293
1496	CTNNA2	1.48002	3.21876	5.0558	1.40027e-05	0.00100248	3.02855
8659	ALDH4A1	0.84223	3.31323	5.03942	1.47094e-05	0.00104619	2.98126
10897	YIF1A	0.422188	7.07657	5.02971	1.51446e-05	0.00105806	2.95326
55638	SYBU	2.83401	2.73919	5.02923	1.51666e-05	0.00105806	2.95186
11096	ADAMTS5	-1.3139	4.42761	-5.0292	1.51679e-05	0.00105806	2.95178
130612	TMEM198	0.844332	3.27183	5.02247	1.5478e-05	0.00107281	2.93235
3746	KCNC1	1.39078	3.24814	5.01739	1.57161e-05	0.00108242	2.91769
140809	SRXN1	0.511571	5.44668	5.0101	1.60637e-05	0.0010994	2.89668
388662	SLC6A17	1.58772	3.22475	5.00648	1.62397e-05	0.0011045	2.88622
1033	CDKN3	-0.660136	5.39969	-4.9941	1.68545e-05	0.0011392	2.85054
11182	SLC2A6	0.972337	3.93384	4.98069	1.7547e-05	0.00116863	2.81188
84629	TNRC18	-0.917667	4.23701	-4.9802	1.75728e-05	0.00116863	2.81047
6853	SYN1	2.24958	2.31989	4.97946	1.76122e-05	0.00116863	2.80833
4440	MSI1	-0.482069	6.22386	-4.9701	1.81137e-05	0.00119463	2.78137
27295	PDLIM3	1.35988	3.07928	4.96589	1.83443e-05	0.00119948	2.76923
25817	FAM19A5	-0.817779	4.44811	-4.96474	1.84077e-05	0.00119948	2.76591
10778	ZNF271P	0.471541	5.15262	4.94424	1.95757e-05	0.00126799	2.70687
5833	PCYT2	0.789698	4.17006	4.93843	1.99201e-05	0.00128266	2.69014
114827	FHAD1	1.95181	1.73088	4.93252	2.02762e-05	0.00129791	2.67313
1026	CDKN1A	0.891619	6.35764	4.92834	2.05316e-05	0.00130658	2.66112
5329	PLAUR	-0.797044	4.63489	-4.92096	2.0991e-05	0.00132805	2.63988
317761	C14orf39	-2.56929	1.24326	-4.91581	2.13176e-05	0.00134091	2.62507
23475	QPRT	0.395314	7.06509	4.91346	2.14685e-05	0.00134264	2.6183
139411	PTCHD1	0.772454	3.41792	4.893	2.28263e-05	0.0014194	2.55947
5332	PLCB4	0.79522	4.60734	4.87915	2.37934e-05	0.00147114	2.51966
8407	TAGLN2	0.589261	7.54857	4.85059	2.59179e-05	0.00159344	2.43763
388	RHOB	0.674854	5.32614	4.83483	2.717e-05	0.00165865	2.39239
8878	SQSTM1	0.686003	6.76094	4.83343	2.72835e-05	0.00165865	2.3884
84953	MICALCL	0.840994	3.13834	4.82897	2.76503e-05	0.00167161	2.37559
287	ANK2	0.693165	4.80397	4.82245	2.81946e-05	0.0016951	2.3569
57530	CGN	1.10054	2.83021	4.81673	2.86816e-05	0.00171486	2.34048
6253	RTN2	0.87629	3.81903	4.81397	2.89193e-05	0.00171486	2.33257
148327	CREB3L4	-0.54147	4.34338	-4.81308	2.8996e-05	0.00171486	2.33003
3993	LLGL2	1.54746	2.50189	4.80997	2.92668e-05	0.00171813	2.32112
51083	GAL	-0.778552	7.31559	-4.80883	2.93671e-05	0.00171813	2.31784
151742	PPM1L	0.831421	4.25397	4.80159	3.001e-05	0.00174636	2.29708
140578	CHODL	0.878054	4.05689	4.78765	3.12862e-05	0.00181094	2.25716
9985	REC8	0.640617	6.40153	4.77746	3.22541e-05	0.00185708	2.22796
4047	LSS	0.868642	4.22307	4.77254	3.27319e-05	0.00186684	2.21387
222183	SRRM3	1.83827	3.21119	4.77218	3.27666e-05	0.00186684	2.21285
414149	ACBD7	-0.79937	4.33972	-4.76842	3.31371e-05	0.00187812	2.20208
339210	C17orf67	-1.26164	2.76918	-4.76442	3.35354e-05	0.00188276	2.19063
5126	PCSK2	2.82881	1.92367	4.76412	3.35651e-05	0.00188276	2.18978
149111	CNIH3	0.835886	4.19534	4.75871	3.41113e-05	0.00190068	2.17431
93183	PIGM	0.598029	6.4124	4.75641	3.43465e-05	0.00190068	2.16773
222008	VSTM2A	1.37298	3.16368	4.75581	3.44086e-05	0.00190068	2.166
9118	INA	0.780166	6.52656	4.75403	3.45916e-05	0.00190114	2.16091
114769	CARD16	2.04228	-1.49606	4.74889	3.51265e-05	0.00192084	2.14621
339324	ZNF260	-0.424245	5.0988	-4.74215	3.58406e-05	0.00195009	2.12693
5584	PRKCI	-0.638571	5.64667	-4.73948	3.61271e-05	0.0019559	2.1193
23414	ZFPM2	-1.4215	2.056	-4.73309	3.68232e-05	0.00198371	2.10102
8725	URI1	-0.407222	7.45007	-4.73058	3.70994e-05	0.00198875	2.09386
9786	KIAA0586	-0.490423	5.05898	-4.72605	3.7604e-05	0.00200592	2.08092
64326	RFWD2	0.427377	5.9814	4.71279	3.91215e-05	0.00207293	2.04303
140606	SELENOM	-1.14701	2.36573	-4.71177	3.92412e-05	0.00207293	2.0401
140883	ZNF280B	-1.14611	2.62893	-4.70286	4.02969e-05	0.00211841	2.01468
268	AMH	1.24474	2.98146	4.69386	4.13923e-05	0.0021596	1.98899
5090	PBX3	-0.351969	6.35735	-4.69317	4.14774e-05	0.0021596	1.98703
2697	GJA1	2.14016	2.92093	4.67317	4.40238e-05	0.00228127	1.92998
2264	FGFR4	-1.82144	1.79776	-4.66868	4.4617e-05	0.00230106	1.91716
55605	KIF21A	-0.41953	8.91383	-4.64409	4.80059e-05	0.00246415	1.84709
9133	CCNB2	-0.417002	6.92723	-4.62808	5.03466e-05	0.00256687	1.80152
84858	ZNF503	0.617912	6.70878	4.6272	5.04787e-05	0.00256687	1.79902
28951	TRIB2	-0.49408	7.05464	-4.60143	5.44971e-05	0.00275831	1.72573
163782	KANK4	-1.22685	3.41107	-4.59974	5.47711e-05	0.00275935	1.72093
64121	RRAGC	0.45266	6.27787	4.5821	5.77168e-05	0.00289435	1.67082
2562	GABRB3	1.07278	5.42001	4.57745	5.85196e-05	0.00292115	1.65761
5793	PTPRG	0.838283	4.32975	4.55768	6.20553e-05	0.00307336	1.60151
140711	TLDC2	0.610646	4.93772	4.5569	6.2198e-05	0.00307336	1.59932
4651	MYO10	-0.608756	5.2423	-4.55572	6.24162e-05	0.00307336	1.59597
51203	NUSAP1	-0.391599	7.84935	-4.55096	6.3304e-05	0.00309376	1.58246
342892	ZNF850	-1.28667	2.53038	-4.5494	6.3598e-05	0.00309376	1.57803
89792	GAL3ST3	-1.61409	1.85227	-4.54895	6.36833e-05	0.00309376	1.57675
1852	DUSP9	-1.15906	3.30234	-4.54094	6.52131e-05	0.00315399	1.55406
2817	GPC1	0.619247	5.16367	4.53833	6.57204e-05	0.00316446	1.54665
2947	GSTM3	0.538451	6.29478	4.51411	7.06087e-05	0.00338486	1.47807
113444	SMIM12	0.430239	5.55142	4.5103	7.14091e-05	0.00340822	1.4673
55219	TMEM57	0.321735	6.76347	4.50384	7.27881e-05	0.00344407	1.44902
23284	ADGRL3	-0.965774	3.23759	-4.50255	7.30672e-05	0.00344407	1.44537
6809	STX3	0.731037	3.69285	4.50235	7.31097e-05	0.00344407	1.44481
8682	PEA15	0.477177	6.9692	4.49117	7.55698e-05	0.00354462	1.41319
4038	LRP4	-0.871488	4.17588	-4.48384	7.72249e-05	0.0036067	1.39249
2775	GNAO1	0.638781	5.76263	4.47886	7.83719e-05	0.00364463	1.3784
4751	NEK2	-0.539896	6.05577	-4.4754	7.91771e-05	0.00366641	1.36864
23608	MKRN1	-0.472193	5.29527	-4.46755	8.10362e-05	0.00373659	1.34647
2188	FANCF	0.697555	4.00015	4.4608	8.26675e-05	0.00375332	1.32743
79847	MFSD13A	0.781032	4.26233	4.46069	8.2695e-05	0.00375332	1.32712
27338	UBE2S	-0.415594	7.70767	-4.4604	8.27671e-05	0.00375332	1.32628
149175	MANEAL	0.622513	5.61721	4.46015	8.28261e-05	0.00375332	1.3256
28978	TMEM14A	0.61788	5.17881	4.45894	8.31236e-05	0.00375332	1.32218
114787	GPRIN1	0.862699	4.65898	4.44999	8.53513e-05	0.00382691	1.29692
23114	NFASC	0.866853	4.37025	4.44853	8.57185e-05	0.00382691	1.29282
143903	LAYN	-1.0659	5.1158	-4.44818	8.58083e-05	0.00382691	1.29182
1718	DHCR24	0.607694	8.62361	4.44595	8.63745e-05	0.00383644	1.28554
30832	ZNF354C	-0.663989	4.40891	-4.43913	8.81315e-05	0.00389856	1.26631
101927151	LOC101927151	-0.542763	5.01495	-4.42802	9.10691e-05	0.00400503	1.23501
80144	FRAS1	-0.993357	3.15456	-4.42726	9.12743e-05	0.00400503	1.23286
259266	ASPM	-0.657733	7.87623	-4.4083	9.6523e-05	0.00421833	1.17949
2011	MARK2	0.422467	5.49636	4.40034	9.88147e-05	0.00427868	1.1571
3709	ITPR2	-0.904061	5.65472	-4.39958	9.90343e-05	0.00427868	1.15498
51477	ISYNA1	-1.00027	4.67025	-4.39819	9.94409e-05	0.00427868	1.15107
147657	ZNF480	-0.622527	4.53667	-4.39807	9.94767e-05	0.00427868	1.15072
7637	ZNF84	-0.566821	4.74032	-4.39325	0.000100898	0.00432272	1.13719
22808	MRAS	-0.740597	4.74256	-4.37333	0.000106993	0.00456589	1.08122
57338	JPH3	1.08389	2.89421	4.37169	0.000107513	0.00457014	1.0766
7291	TWIST1	-0.798617	6.69054	-4.3609	0.00011098	0.00469916	1.04632
1804	DPP6	0.69229	4.93611	4.35303	0.000113579	0.00479056	1.02425
2977	GUCY1A2	1.35453	2.84642	4.35088	0.000114297	0.00480224	1.01824
55577	NAGK	0.719978	4.18691	4.34274	0.000117065	0.00489963	0.995414
102800447	LOC102800447	-1.46066	0.593473	-4.34028	0.000117917	0.00491636	0.988503
100505495	PCAT19	2.28854	-0.207095	4.33711	0.000119018	0.00494335	0.979637
6750	SST	3.13163	-0.714869	4.33258	0.000120613	0.00499052	0.96695
162967	ZNF320	-0.972373	2.01422	-4.32405	0.000123671	0.00509769	0.943074
1134	CHRNA1	2.86597	2.40615	4.31364	0.000127511	0.00522593	0.913931
79012	CAMKV	1.05563	4.67121	4.31302	0.000127743	0.00522593	0.912197
55331	ACER3	0.43833	5.26256	4.30479	0.000130863	0.00533354	0.889194
8828	NRP2	-0.724772	4.45924	-4.29502	0.000134667	0.00543992	0.86189
4741	NEFM	0.530837	9.10144	4.2948	0.000134753	0.00543992	0.861281
342184	FMN1	1.42816	2.65646	4.29425	0.000134973	0.00543992	0.859724
983	CDK1	-0.365248	6.84863	-4.28731	0.000137746	0.00551136	0.840347
869	CBLN1	0.866164	3.81595	4.28728	0.000137759	0.00551136	0.840259
2192	FBLN1	-0.464767	6.52942	-4.28554	0.00013846	0.00551913	0.835421
80757	TMEM121	-0.885816	2.90968	-4.27397	0.000143235	0.00568862	0.80312
2874	GPS2	0.529939	6.23732	4.27065	0.000144633	0.00572326	0.793867
4885	NPTX2	-1.72534	2.14141	-4.2673	0.00014606	0.00575878	0.784516
6714	SRC	0.493927	4.34002	4.25682	0.00015061	0.00591673	0.755299
9050	PSTPIP2	-1.21592	3.03094	-4.24414	0.000156299	0.00611816	0.719987
10123	ARL4C	0.851598	4.41387	4.22044	0.00016751	0.00653349	0.65404
80331	DNAJC5	0.422946	7.10378	4.21477	0.000170304	0.00661873	0.638296
79176	FBXL15	0.466508	4.9442	4.20434	0.000175566	0.00678532	0.609334
5802	PTPRS	-0.308872	6.38545	-4.20381	0.000175837	0.00678532	0.607865
6879	TAF7	-0.256446	7.47112	-4.20244	0.000176543	0.00678848	0.604054
22854	NTNG1	1.5843	2.16235	4.19861	0.000178526	0.00684055	0.593427
9787	DLGAP5	-0.467916	5.95045	-4.19195	0.000182029	0.00695033	0.574935
57620	STIM2	0.490068	5.63224	4.18725	0.000184536	0.00702142	0.56192
56654	NPDC1	0.454511	5.69643	4.18399	0.000186303	0.00706393	0.552857
116028	RMI2	-0.33478	5.65747	-4.17472	0.000191398	0.00723193	0.52719
547	KIF1A	0.398245	7.74532	4.16896	0.000194641	0.00729394	0.511212
9149	DYRK1B	0.669693	3.77125	4.1688	0.000194732	0.00729394	0.510768
27152	INTU	-0.845513	3.24352	-4.16823	0.00019505	0.00729394	0.509214
2521	FUS	0.426989	9.14442	4.16573	0.000196479	0.00732222	0.502272
258010	SVIP	0.456571	5.85535	4.16306	0.00019801	0.00735406	0.494893
10652	YKT6	0.352096	7.01613	4.15979	0.000199901	0.00739905	0.485853
55872	PBK	-0.485399	6.30533	-4.15814	0.000200867	0.0074096	0.48127
114299	PALM2	0.955612	1.98526	4.1522	0.000204365	0.00751319	0.464851
3300	DNAJB2	0.714323	3.91077	4.15001	0.000205672	0.00753576	0.458792
8405	SPOP	0.354985	8.31552	4.1465	0.000207782	0.00758752	0.449089
9330	GTF3C3	-0.335276	6.08933	-4.14267	0.000210108	0.00764681	0.438504
152	ADRA2C	0.90448	5.07022	4.1347	0.000215031	0.00779991	0.416486
1945	EFNA4	-0.655874	4.75685	-4.13229	0.000216548	0.00781237	0.409807
27324	TOX3	-0.873919	4.16152	-4.13127	0.000217188	0.00781237	0.406999
10410	IFITM3	-0.976116	5.34785	-4.13073	0.000217529	0.00781237	0.40551
29767	TMOD2	0.620414	4.78868	4.11349	0.000228694	0.00818633	0.357945
26268	FBXO9	0.349102	6.1498	4.10604	0.000233688	0.00832522	0.337418
6834	SURF1	0.444829	5.38107	4.10543	0.000234104	0.00832522	0.33573
56997	COQ8A	-0.744696	4.30141	-4.09987	0.000237913	0.00841224	0.320398
204801	NLRP11	2.78952	0.604277	4.0996	0.000238097	0.00841224	0.319662
90317	ZNF616	-0.752294	2.97916	-4.09636	0.000240342	0.00845779	0.310749
4811	NID1	-1.07565	3.31017	-4.0952	0.000241154	0.00845779	0.307542
79608	RIC3	1.82119	1.73239	4.09439	0.000241718	0.00845779	0.305325
7390	UROS	0.425619	5.42554	4.09175	0.000243576	0.00849551	0.29805
56904	SH3GLB2	0.443147	5.26072	4.08198	0.000250574	0.00870066	0.271151
2644	GCHFR	1.21364	4.03327	4.08131	0.000251057	0.00870066	0.269319
9586	CREB5	1.08764	3.43368	4.07148	0.000258302	0.00890625	0.242305
92002	FAM58A	0.570064	4.4362	4.07105	0.000258627	0.00890625	0.241113
54461	FBXW5	0.419744	4.99372	4.06714	0.000261568	0.00897913	0.230375
1063	CENPF	-0.614361	9.70824	-4.05974	0.000267228	0.00914457	0.210054
9197	SLC33A1	-0.403963	4.23342	-4.05795	0.000268618	0.00916334	0.205126
5241	PGR	1.28767	2.69659	4.0514	0.000273753	0.0093018	0.187155
3123	HLA-DRB1	2.0696	-0.0782766	4.0506	0.000274387	0.0093018	0.184959
90338	ZNF160	-0.642772	3.99147	-4.04365	0.000279954	0.00946104	0.165897
200845	KCTD6	0.821806	2.67495	4.04216	0.000281162	0.00947246	0.161809
26521	TIMM8B	0.52992	6.71823	4.03961	0.000283239	0.00951298	0.154826
84083	ZRANB3	-0.609482	4.0716	-4.03638	0.000285896	0.00957269	0.145963
53834	FGFRL1	-1.31383	3.99067	-4.03272	0.00028893	0.00963685	0.135948
1462	VCAN	-0.694931	6.78136	-4.03194	0.000289584	0.00963685	0.133804
5141	PDE4A	-0.965619	3.28698	-4.02464	0.000295747	0.00981194	0.113824
3195	TLX1	-1.42556	2.48224	-4.02029	0.000299486	0.0099058	0.101905
3382	ICA1	0.590108	5.33359	4.01463	0.000304408	0.0100381	0.0864443
788	SLC25A20	0.838079	3.14599	4.00834	0.00030998	0.0101909	0.06924
94032	CAMK2N2	1.18392	3.3165	3.99681	0.000320452	0.0105035	0.0377335
253738	EBF3	-0.457237	5.19498	-3.99448	0.000322615	0.0105426	0.031354
25942	SIN3A	-0.437975	5.90915	-3.9904	0.000326428	0.0106111	0.020215
285349	ZNF660	0.862606	3.51641	3.99015	0.000326659	0.0106111	0.0195439
5981	RFC1	-0.323364	7.87872	-3.98495	0.000331587	0.0107391	0.0053494
1666	DECR1	0.352955	5.98597	3.9809	0.000335469	0.0108326	-0.00568533
27143	PALD1	-0.918299	2.81591	-3.97662	0.000339626	0.0109071	-0.0173575
327	APEH	-0.346825	5.53443	-3.97646	0.000339782	0.0109071	-0.0177912
57118	CAMK1D	-0.53116	5.39928	-3.97313	0.00034305	0.0109796	-0.0268656
54756	IL17RD	-1.04537	3.61225	-3.96222	0.00035398	0.0112962	-0.0565875
5521	PPP2R2B	1.12962	3.8517	3.95836	0.000357928	0.0113577	-0.0670963
386617	KCTD8	-0.859867	3.64569	-3.9583	0.000357994	0.0113577	-0.0672697
285419	LINC01091	2.29256	1.04884	3.9548	0.000361603	0.0114389	-0.0767747
137886	UBXN2B	0.593335	3.77392	3.94775	0.000368996	0.0115749	-0.0959478
4929	NR4A2	-1.09448	2.15769	-3.94759	0.000369165	0.0115749	-0.0963802
63876	PKNOX2	-1.60498	1.95673	-3.94585	0.000371018	0.0115749	-0.101123
4790	NFKB1	0.438083	4.55732	3.94472	0.000372226	0.0115749	-0.104203
60675	PROK2	-1.89358	1.80124	-3.94429	0.000372679	0.0115749	-0.105356
4851	NOTCH1	-1.34291	2.7637	-3.94426	0.000372712	0.0115749	-0.105438
23632	CA14	-0.972573	3.13029	-3.94367	0.000373349	0.0115749	-0.107056
11004	KIF2C	-0.37568	6.42026	-3.94016	0.000377126	0.0116588	-0.116589
284307	ZIK1	-1.31959	-0.38812	-3.93516	0.000382568	0.0117806	-0.130158
155066	ATP6V0E2	0.441125	5.7473	3.93456	0.000383233	0.0117806	-0.131803
56970	ATXN7L3	0.307399	6.54888	3.93094	0.000387233	0.0118701	-0.141638
5800	PTPRO	0.48066	4.89726	3.92903	0.000389353	0.0119015	-0.146806
51474	LIMA1	-0.409366	6.82234	-3.92686	0.000391785	0.0119423	-0.152704
83442	SH3BGRL3	0.309045	6.43876	3.92524	0.000393608	0.0119644	-0.157099
79948	PLPPR3	-2.0551	1.23629	-3.92226	0.000396988	0.0120335	-0.165195
3913	LAMB2	0.613717	3.75193	3.91296	0.000407703	0.0123239	-0.190407
4571	TRNP	1.32458	6.04006	3.90978	0.000411425	0.012402	-0.19901
25840	METTL7A	0.762973	5.90266	3.90542	0.000416598	0.0125233	-0.210836
4718	NDUFC2	0.342737	7.43735	3.88511	0.000441502	0.0132353	-0.265778
23327	NEDD4L	-0.711271	4.96005	-3.88237	0.000444966	0.0133025	-0.27317
1284	COL4A2	-0.471457	7.07068	-3.87698	0.000451879	0.0134722	-0.287754
57540	DISP3	1.29594	1.62626	3.87203	0.000458301	0.0136239	-0.301102
10081	PDCD7	-0.351079	6.23436	-3.87114	0.00045947	0.0136239	-0.303512
6136	RPL12	-0.550639	5.66493	-3.86929	0.000461902	0.0136588	-0.308505
5877	RABIF	0.583585	4.61631	3.86373	0.000469295	0.0138259	-0.323522
23768	FLRT2	-1.18358	3.03273	-3.86313	0.000470096	0.0138259	-0.325134
375323	LHFPL4	0.919803	4.34344	3.85333	0.000483414	0.0141658	-0.351549
9915	ARNT2	0.480767	4.90725	3.85214	0.00048506	0.0141658	-0.354762
5885	RAD21	-0.357471	9.09682	-3.85109	0.000486513	0.0141658	-0.35759
4915	NTRK2	-2.43574	0.956773	-3.85084	0.000486861	0.0141658	-0.358265
4613	MYCN	-0.453415	10.3838	-3.84713	0.000492034	0.0142782	-0.368256
27063	ANKRD1	3.37628	0.451798	3.84574	0.000493982	0.0142966	-0.371991
387763	C11orf96	-0.465483	5.56082	-3.84353	0.000497096	0.0143485	-0.377933
7508	XPC	-0.401402	5.82324	-3.84073	0.000501083	0.0144254	-0.385483
23269	MGA	-0.566936	4.68811	-3.82978	0.000516942	0.0148285	-0.414929
10112	KIF20A	-0.455489	6.42008	-3.82858	0.000518714	0.0148285	-0.418163
1173	AP2M1	0.265907	7.6075	3.82827	0.000519173	0.0148285	-0.418999
3642	INSM1	-1.04853	4.99081	-3.81992	0.000531649	0.015145	-0.441434
4188	MDFI	-1.60063	2.16299	-3.81714	0.000535856	0.015225	-0.44888
4237	MFAP2	-1.09491	2.35516	-3.81397	0.000540715	0.0153231	-0.457409
2050	EPHB4	-0.455138	5.15766	-3.80096	0.000561062	0.0158268	-0.492295
64318	NOC3L	-0.343803	6.32384	-3.80075	0.000561398	0.0158268	-0.492861
9024	BRSK2	0.565046	4.41839	3.79207	0.000575392	0.0161794	-0.51611
79173	C19orf57	-1.17247	2.37189	-3.78957	0.000579484	0.0162401	-0.5228
8848	TSC22D1	0.401671	6.08835	3.78893	0.000580538	0.0162401	-0.524515
353	APRT	-0.458794	5.94717	-3.7787	0.000597612	0.0166749	-0.551878
29944	PNMA3	-0.872423	3.96187	-3.77743	0.00059977	0.0166923	-0.555281
126299	ZNF428	0.315609	8.81879	3.77491	0.000604071	0.0167691	-0.562025
55170	PRMT6	0.63142	5.18634	3.77246	0.000608285	0.0168402	-0.568584
1001	CDH3	-1.75961	1.93814	-3.77092	0.000610939	0.0168402	-0.572693
2674	GFRA1	-1.41787	4.3116	-3.77073	0.000611272	0.0168402	-0.573208
57633	LRRN1	-2.00477	2.9563	-3.76658	0.000618482	0.0169958	-0.584272
6495	SIX1	-0.958083	4.82466	-3.76199	0.000626579	0.0171644	-0.596546
2686	GGT7	0.818428	4.49402	3.76131	0.000627772	0.0171644	-0.59834
80210	ARMC9	0.556761	5.02146	3.75912	0.000631684	0.017228	-0.6042
83857	TMTC1	0.929868	2.28136	3.75656	0.000636278	0.0173099	-0.611037
26515	TIMM10B	0.645821	4.36498	3.75457	0.000639863	0.0173641	-0.616337
254428	SLC41A1	0.503642	5.48312	3.75128	0.000645835	0.0174825	-0.6251
54919	DNAAF5	-0.446207	6.37313	-3.75014	0.000647934	0.0174958	-0.628161
65244	SPATS2	0.245866	5.9326	3.74524	0.000656958	0.0176956	-0.641206
5569	PKIA	0.288701	6.82264	3.74412	0.000659037	0.0177078	-0.644185
170688	NUDT4P2	-0.516293	4.53678	-3.73959	0.00066752	0.0178915	-0.656246
2037	EPB41L2	-0.323463	6.62499	-3.73703	0.000672374	0.0179773	-0.663079
55738	ARFGAP1	0.410623	5.13311	3.73452	0.00067716	0.0180609	-0.669766
119559	SFXN4	0.323259	6.30955	3.7246	0.000696378	0.0185281	-0.69615
9607	CARTPT	3.23077	-0.399435	3.72315	0.000699234	0.0185587	-0.700008
3831	KLC1	0.277183	7.0205	3.72105	0.000703375	0.0186232	-0.705574
5522	PPP2R2C	1.64392	2.09506	3.71814	0.000709169	0.018731	-0.713306
9479	MAPK8IP1	1.00911	2.9365	3.71526	0.000714948	0.0188379	-0.720955
7629	ZNF76	0.568941	4.15475	3.71301	0.000719506	0.0189122	-0.726944
5000	ORC4	0.272982	5.31145	3.71019	0.00072524	0.019017	-0.734425
10082	GPC6	-0.473342	4.77615	-3.70484	0.000736239	0.019259	-0.748607
9344	TAOK2	0.567885	4.54201	3.70227	0.0007416	0.0193201	-0.755443
8651	SOCS1	-1.85153	1.1913	-3.7017	0.000742785	0.0193201	-0.756948
2139	EYA2	1.46126	3.28938	3.70117	0.0007439	0.0193201	-0.75836
238	ALK	1.19601	2.72483	3.69857	0.000749347	0.0194152	-0.765234
54952	TRNAU1AP	0.526529	4.50063	3.69572	0.00075538	0.0194924	-0.772788
84968	PNMA6A	0.545054	4.42825	3.69548	0.000755907	0.0194924	-0.773444
5600	MAPK11	1.33756	1.96088	3.68755	0.000772941	0.0198845	-0.794434
84288	EFCAB2	0.771616	3.08044	3.68347	0.000781852	0.0200489	-0.805228
699	BUB1	-0.417413	5.78676	-3.68295	0.000783015	0.0200489	-0.806629
57693	ZNF317	-0.422215	3.77283	-3.67751	0.000795072	0.0202949	-0.821017
9253	NUMBL	-0.577643	5.12126	-3.67632	0.000797726	0.0202949	-0.824155
7029	TFDP2	-0.367922	7.1976	-3.67528	0.000800066	0.0202949	-0.826913
54437	SEMA5B	-1.19905	3.5531	-3.67527	0.000800085	0.0202949	-0.826936
3778	KCNMA1	0.770258	4.13117	3.67379	0.000803407	0.0203318	-0.830837
25798	BRI3	0.410483	6.37515	3.67252	0.000806289	0.0203574	-0.834208
148252	DIRAS1	0.699126	3.54966	3.66835	0.000815775	0.0205492	-0.845218
2628	GATM	-0.718126	4.12276	-3.66426	0.000825185	0.020709	-0.856015
55536	CDCA7L	-0.874988	3.43767	-3.66394	0.000825923	0.020709	-0.856855
10602	CDC42EP3	0.356522	7.81791	3.66211	0.000830184	0.020768	-0.861699
60677	CELF6	1.68678	0.841573	3.65871	0.000838138	0.0208547	-0.870673
57184	FAM219B	0.461809	5.32748	3.65855	0.000838515	0.0208547	-0.871096
6667	SP1	-0.447809	5.01973	-3.65817	0.000839401	0.0208547	-0.87209
57124	CD248	-1.21092	2.35103	-3.6508	0.000856917	0.0212414	-0.891524
5526	PPP2R5B	0.733733	3.65461	3.64851	0.000862439	0.0213104	-0.897568
1136	CHRNA3	0.42384	8.18318	3.64759	0.000864667	0.0213104	-0.899995
55731	FAM222B	0.476838	5.38482	3.64674	0.000866737	0.0213104	-0.902245
533	ATP6V0B	0.307556	7.70538	3.64641	0.000867532	0.0213104	-0.903108
126133	ALDH16A1	-0.384707	4.85875	-3.64488	0.000871258	0.0213537	-0.90714
85315	PAQR8	0.655896	4.59304	3.64403	0.000873338	0.0213566	-0.909383
26073	POLDIP2	0.386093	5.48565	3.63929	0.000884996	0.0215931	-0.921857
2907	GRINA	0.321202	6.55928	3.6291	0.000910581	0.0221512	-0.948662
79804	HAND2-AS1	-0.41256	6.04014	-3.62857	0.000911942	0.0221512	-0.950067
126526	C19orf47	0.541252	4.39572	3.61964	0.000934996	0.0226606	-0.973541
6415	SELENOW	0.470212	7.62096	3.61815	0.000938895	0.0227046	-0.977453
10581	IFITM2	-0.874646	4.37339	-3.61671	0.000942678	0.0227455	-0.981234
63916	ELMO2	0.371546	4.59294	3.61093	0.000958022	0.0230205	-0.996411
10905	MAN1A2	0.280974	9.26139	3.61082	0.000958306	0.0230205	-0.99669
10654	PMVK	0.268354	6.47335	3.60827	0.000965139	0.0230929	-1.00337
7644	ZNF91	-0.640434	3.14343	-3.60812	0.000965566	0.0230929	-1.00378
11023	VAX1	-1.13341	0.929762	-3.60569	0.000972117	0.0231678	-1.01014
5287	PIK3C2B	0.586204	4.20451	3.60527	0.000973267	0.0231678	-1.01125
6046	BRD2	0.32953	6.8925	3.6046	0.000975084	0.0231678	-1.013
1280	COL2A1	-1.44182	2.19865	-3.60306	0.000979286	0.023217	-1.01704
8503	PIK3R3	0.475968	7.25026	3.60035	0.000986697	0.0233418	-1.02413
5978	REST	-0.412815	6.26205	-3.59819	0.000992665	0.0233947	-1.02979
5817	PVR	0.470787	5.53277	3.59768	0.00099409	0.0233947	-1.03114
9699	RIMS2	-0.50514	5.19886	-3.59721	0.000995382	0.0233947	-1.03236
9670	IPO13	0.54392	4.12781	3.58998	0.00101564	0.0238195	-1.05129
55824	PAG1	0.888396	3.262	3.58084	0.00104183	0.0243811	-1.07521
10981	RAB32	1.37163	0.393111	3.57895	0.00104733	0.0244572	-1.08015
29902	FAM216A	-0.352296	6.93427	-3.57541	0.0010577	0.0246465	-1.0894
955	ENTPD6	0.397534	4.38807	3.57324	0.00106409	0.0247376	-1.09506
29796	UQCR10	0.31309	7.49022	3.57254	0.00106616	0.0247376	-1.09688
254559	MIR9-3HG	2.09336	1.47988	3.5706	0.00107194	0.0247891	-1.10196
84318	CCDC77	-0.425434	5.54921	-3.57027	0.00107293	0.0247891	-1.10283
4907	NT5E	1.64685	1.71097	3.55802	0.00111007	0.0255929	-1.13478
65990	FAM173A	0.546173	4.04742	3.55591	0.00111659	0.0256886	-1.14027
254427	PROSER2	-0.673107	3.42464	-3.55146	0.00113049	0.0259536	-1.15188
4130	MAP1A	0.616588	7.28331	3.55065	0.00113302	0.0259568	-1.15398
57456	KIAA1143	-0.359109	5.37735	-3.54989	0.0011354	0.0259568	-1.15595
55526	DHTKD1	-0.349343	6.09683	-3.53669	0.00117773	0.0268682	-1.19029
139189	DGKK	1.39878	-0.370405	3.53385	0.00118706	0.0270107	-1.19769
84057	MND1	-0.424468	4.8644	-3.53309	0.00118956	0.0270107	-1.19966
29121	CLEC2D	-0.285057	6.81926	-3.53213	0.00119272	0.0270107	-1.20215
9397	NMT2	-0.393671	5.2695	-3.53177	0.00119391	0.0270107	-1.20309
84938	ATG4C	-0.400929	4.70529	-3.52545	0.00121499	0.0273808	-1.2195
55973	BCAP29	0.319327	5.29497	3.52536	0.0012153	0.0273808	-1.21974
55715	DOK4	0.832505	3.98103	3.52339	0.00122196	0.0274739	-1.22486
8618	CADPS	1.02811	2.92	3.52214	0.00122618	0.027512	-1.2281
9900	SV2A	0.322141	7.90656	3.52092	0.00123031	0.0275478	-1.23125
10938	EHD1	0.394773	6.17121	3.52005	0.00123328	0.0275577	-1.23351
478	ATP1A3	0.956889	3.68472	3.51544	0.00124911	0.027854	-1.24547
83871	RAB34	1.89318	1.58245	3.51309	0.00125726	0.0279785	-1.25156
23040	MYT1L	1.48385	1.53532	3.51101	0.00126452	0.0280429	-1.25696
10611	PDLIM5	0.392778	6.19154	3.51043	0.00126655	0.0280429	-1.25847
10929	SRSF8	0.387199	6.23072	3.51005	0.00126788	0.0280429	-1.25945
4356	MPP3	-0.895477	2.739	-3.50376	0.0012901	0.0284694	-1.27573
5144	PDE4D	-0.757221	4.21133	-3.50312	0.0012924	0.0284694	-1.2774
613227	HIGD1C	1.72652	0.931399	3.4983	0.0013097	0.0287921	-1.28986
9925	ZBTB5	-0.413196	5.69791	-3.49548	0.00131993	0.0289585	-1.29715
80817	CEP44	-0.320641	7.98036	-3.49177	0.00133351	0.0291976	-1.30674
55191	NADSYN1	0.726272	3.03989	3.49072	0.00133738	0.0292236	-1.30946
7627	ZNF75A	-0.454384	4.46594	-3.48872	0.00134477	0.0293181	-1.31462
55293	UEVLD	0.618909	2.90306	3.48749	0.00134936	0.0293181	-1.31781
10752	CHL1	1.48697	0.162885	3.48737	0.00134978	0.0293181	-1.3181
10795	ZNF268	-0.496233	4.39168	-3.4858	0.00135565	0.0293868	-1.32216
3110	MNX1	-1.40987	2.52593	-3.485	0.00135865	0.0293932	-1.32423
5455	POU3F3	-0.630935	-0.00149755	-3.4798	0.00137827	0.0296522	-1.33767
11022	TDRKH	0.512863	4.54002	3.47935	0.00137996	0.0296522	-1.33881
80150	ASRGL1	0.335212	7.01124	3.47875	0.00138223	0.0296522	-1.34035
687	KLF9	-1.31019	3.44656	-3.47826	0.00138411	0.0296522	-1.34162
1744	DLSTP1	0.292098	6.07992	3.47823	0.00138424	0.0296522	-1.34171
29901	SAC3D1	0.492915	6.24042	3.47539	0.00139509	0.0298258	-1.34902
80308	FLAD1	0.354711	7.48954	3.4736	0.00140199	0.0299146	-1.35364
6574	SLC20A1	0.346646	7.60016	3.46997	0.0014161	0.0301565	-1.36302
4283	CXCL9	2.45844	2.18631	3.46791	0.00142411	0.030268	-1.3683
23127	COLGALT2	-0.866191	2.98314	-3.46569	0.00143285	0.0303943	-1.37403
653820	FAM72B	-0.524952	5.98389	-3.46193	0.00144775	0.0306507	-1.38371
64420	SUSD1	0.63558	3.17439	3.46097	0.00145156	0.0306716	-1.38617
11075	STMN2	0.612338	8.01246	3.46016	0.00145484	0.0306812	-1.38828
6772	STAT1	0.292719	7.8705	3.45595	0.00147177	0.0309783	-1.39911
5270	SERPINE2	-0.723568	6.03505	-3.45298	0.0014838	0.0311712	-1.40673
60468	BACH2	-0.727163	3.40107	-3.45165	0.00148924	0.0312252	-1.41015
138050	HGSNAT	0.440384	4.87958	3.45027	0.00149489	0.0312835	-1.4137
23243	ANKRD28	-0.387106	4.5232	-3.44039	0.001536	0.032082	-1.43907
55351	STK32B	1.94173	1.35425	3.43509	0.0015585	0.0324896	-1.45267
9377	COX5A	0.242205	8.73317	3.43301	0.00156742	0.0326093	-1.45801
5453	POU3F1	1.3677	1.9505	3.4317	0.00157304	0.0326093	-1.46136
90780	PYGO2	0.25634	7.06648	3.43166	0.00157323	0.0326093	-1.46147
6647	SOD1	-0.246918	8.69697	-3.43057	0.00157793	0.0326446	-1.46426
8775	NAPA	0.358542	6.36462	3.42903	0.00158461	0.0326668	-1.46821
57452	GALNT16	-0.785754	2.50362	-3.42894	0.00158501	0.0326668	-1.46845
23423	TMED3	0.241647	6.23784	3.42757	0.00159096	0.0327274	-1.47195
1655	DDX5	0.42754	8.69362	3.42483	0.00160296	0.0329121	-1.47898
64067	NPAS3	1.0775	2.47976	3.42198	0.0016155	0.0330716	-1.48626
58516	FAM60A	-0.331178	6.33442	-3.42169	0.00161681	0.0330716	-1.48702
54915	YTHDF1	0.425307	6.27644	3.41952	0.00162645	0.0331772	-1.49258
1211	CLTA	0.221146	7.96539	3.41915	0.00162807	0.0331772	-1.49351
10613	ERLIN1	-0.47278	5.15935	-3.41755	0.00163523	0.0332608	-1.49761
84333	PCGF5	0.520754	4.04725	3.4155	0.00164442	0.0333434	-1.50285
6347	CCL2	2.35487	-0.232162	3.41528	0.00164542	0.0333434	-1.50341
222962	SLC29A4	-0.706893	4.6246	-3.41452	0.00164882	0.0333503	-1.50534
55425	GPALPP1	-0.490051	4.90024	-3.41063	0.00166646	0.0335717	-1.51529
56267	KYAT3	-0.359623	5.66659	-3.41054	0.00166687	0.0335717	-1.51552
23016	EXOSC7	-0.356141	5.56377	-3.40999	0.0016694	0.0335717	-1.51694
9114	ATP6V0D1	0.415362	5.27665	3.4094	0.00167211	0.0335717	-1.51845
55223	TRIM62	0.875992	2.41653	3.40728	0.00168182	0.0337045	-1.52386
91373	UAP1L1	0.895269	2.99283	3.40601	0.00168764	0.0337489	-1.52709
1622	DBI	0.293378	8.67566	3.40545	0.00169023	0.0337489	-1.52853
11158	RABL2B	0.321805	5.84805	3.40173	0.00170753	0.0340089	-1.53804
6383	SDC2	-0.394394	6.02614	-3.40117	0.00171012	0.0340089	-1.53946
8567	MADD	0.469352	4.54127	3.40064	0.00171263	0.0340089	-1.54083
29100	TMEM208	0.322828	5.94192	3.39887	0.00172091	0.034111	-1.54533
85446	ZFHX2	0.424132	5.30241	3.39545	0.00173708	0.0343689	-1.55406
151963	MB21D2	-0.506229	4.25795	-3.39179	0.00175449	0.0345889	-1.56338
7184	HSP90B1	-0.335184	9.53616	-3.39178	0.00175455	0.0345889	-1.56341
57578	UNC79	0.985071	2.40342	3.3897	0.00176454	0.0347228	-1.56871
51337	THEM6	0.452414	5.6323	3.38816	0.00177195	0.0348057	-1.57263
4665	NAB2	-1.03649	3.28803	-3.37704	0.00182652	0.0357902	-1.60095
100507588	TGFBR3L	-1.02429	2.25771	-3.37661	0.00182865	0.0357902	-1.60204
28962	OSTM1	0.492136	4.75824	3.37337	0.00184486	0.0360427	-1.61027
896	CCND3	0.436559	4.77271	3.3659	0.00188275	0.0367171	-1.62925
7138	TNNT1	-1.1014	3.55046	-3.36493	0.00188776	0.0367296	-1.63173
10636	RGS14	-0.694237	4.00528	-3.36436	0.00189069	0.0367296	-1.63317
200150	PLD5	0.711438	3.12453	3.36381	0.00189352	0.0367296	-1.63457
55632	G2E3	-0.322751	6.29073	-3.35932	0.00191677	0.0371145	-1.64596
5074	PAWR	-0.450505	4.71182	-3.35511	0.00193882	0.0373741	-1.65663
79016	DDA1	0.322464	5.99188	3.35482	0.00194039	0.0373741	-1.65738
8722	CTSF	-0.395528	4.81386	-3.35377	0.0019459	0.0373741	-1.66002
203069	R3HCC1	0.414902	5.22547	3.35367	0.00194643	0.0373741	-1.66028
3097	HIVEP2	-0.782194	2.64586	-3.3535	0.00194736	0.0373741	-1.66072
113235	SLC46A1	0.625176	3.10168	3.35224	0.00195401	0.0374358	-1.6639
441151	TMEM151B	1.04161	3.79584	3.3506	0.00196275	0.0374812	-1.66807
23566	LPAR3	-0.663693	4.13566	-3.3505	0.00196327	0.0374812	-1.66831
64220	STRA6	0.698331	5.13146	3.34136	0.0020126	0.0383556	-1.69145
3237	HOXD11	-0.533829	4.89684	-3.33913	0.00202481	0.038521	-1.6971
55154	MSTO1	0.370462	5.50688	3.33809	0.00203056	0.0385587	-1.69974
399979	SNX19	0.379733	4.53397	3.33749	0.00203388	0.0385587	-1.70126
9254	CACNA2D2	0.714487	2.7278	3.33612	0.00204143	0.0386345	-1.70472
91694	LONRF1	-0.521682	5.05908	-3.33257	0.00206117	0.0389405	-1.71369
22924	MAPRE3	0.563345	3.95563	3.33131	0.00206822	0.0390059	-1.71687
55584	CHRNA9	-1.11225	3.30089	-3.32879	0.00208243	0.0391336	-1.72325
55591	VEZT	0.228439	6.88206	3.32875	0.00208263	0.0391336	-1.72334
83605	CCM2	0.447082	4.54344	3.32819	0.00208579	0.0391336	-1.72475
54944	LINC01521	0.53749	3.91182	3.32498	0.00210401	0.0394076	-1.73286
2931	GSK3A	0.317182	5.52416	3.32278	0.00211658	0.0395749	-1.73841
83637	ZMIZ2	0.456576	5.16059	3.31932	0.00213649	0.0398787	-1.74713
29089	UBE2T	-0.486861	7.46545	-3.3173	0.00214825	0.0400295	-1.75225
7133	TNFRSF1B	-1.82863	1.24564	-3.31454	0.0021643	0.0402597	-1.75918
10472	ZBTB18	0.363592	6.85639	3.31345	0.00217073	0.0403103	-1.76194
7004	TEAD4	-0.688946	3.48378	-3.31181	0.00218036	0.0404203	-1.76607
5066	PAM	-0.533882	5.0081	-3.30928	0.00219534	0.0406287	-1.77245
6617	SNAPC1	-0.541574	6.58367	-3.30754	0.00220566	0.0407234	-1.77682
4008	LMO7	-0.583018	4.25305	-3.30677	0.0022103	0.0407234	-1.77877
4736	RPL10A	-0.413607	7.43331	-3.30653	0.00221168	0.0407234	-1.77935
1730	DIAPH2	-0.695879	3.86554	-3.30194	0.00223933	0.0411628	-1.79092
27443	CECR2	-0.564669	5.46778	-3.30126	0.00224343	0.0411687	-1.79263
706	TSPO	-0.736925	4.60414	-3.29943	0.00225454	0.0413029	-1.79722
222865	TMEM130	0.903335	3.17247	3.29769	0.00226513	0.0414271	-1.80159
79088	ZNF426	-1.25286	1.78968	-3.29667	0.00227142	0.0414581	-1.80417
84065	TMEM222	0.557933	4.07952	3.296	0.00227551	0.0414581	-1.80584
727936	GXYLT2	-0.643434	3.82196	-3.29555	0.00227825	0.0414581	-1.80697
7881	KCNAB1	-0.677324	2.87731	-3.29307	0.00229358	0.0416673	-1.81321
81606	LBH	-0.866979	3.09284	-3.28963	0.00231498	0.0419861	-1.82185
79641	ROGDI	0.486249	4.27899	3.28749	0.00232839	0.0420604	-1.82723
150223	YDJC	-0.368295	5.19339	-3.28699	0.00233152	0.0420604	-1.82848
9564	BCAR1	0.541271	4.13042	3.28659	0.00233403	0.0420604	-1.82948
84804	MFSD9	0.419997	3.43949	3.28599	0.00233779	0.0420604	-1.83098
51678	MPP6	-0.252911	5.87086	-3.28589	0.00233841	0.0420604	-1.83122
9902	MRC2	-0.592166	5.20919	-3.28487	0.00234488	0.0421073	-1.8338
79939	SLC35E1	0.309386	5.67889	3.28378	0.00235176	0.0421611	-1.83652
85450	ITPRIP	-0.631897	3.42143	-3.27979	0.00237716	0.0425465	-1.84652
4133	MAP2	0.330295	7.53715	3.27647	0.00239855	0.0428589	-1.85485
23401	FRAT2	-0.573573	3.91162	-3.27399	0.00241463	0.0430637	-1.86107
84530	SRRM4	1.20929	4.13983	3.27303	0.00242089	0.0430637	-1.86347
1382	CRABP2	-0.807487	7.93578	-3.27287	0.00242189	0.0430637	-1.86386
148266	ZNF569	-0.579186	3.73966	-3.27195	0.0024279	0.0431002	-1.86617
23152	CIC	0.427782	5.29553	3.27038	0.00243822	0.0432129	-1.87011
84838	ZNF496	-0.312515	5.09076	-3.26928	0.00244539	0.0432695	-1.87284
165	AEBP1	-1.06259	2.17202	-3.2683	0.0024519	0.0433142	-1.87531
2263	FGFR2	-0.52024	3.98583	-3.26627	0.00246528	0.0434402	-1.88038
78994	PRR14	0.423915	4.2606	3.26601	0.00246701	0.0434402	-1.88103
55355	HJURP	-0.300432	6.19064	-3.26381	0.00248168	0.0436279	-1.88654
10815	CPLX1	0.849811	4.66297	3.26079	0.00250188	0.0438158	-1.89408
6128	RPL6	-0.235958	9.475	-3.26034	0.00250495	0.0438158	-1.89522
26207	PITPNC1	-0.387258	4.48528	-3.26014	0.00250628	0.0438158	-1.89571
651746	ANKRD33B	-0.595492	4.08974	-3.25981	0.00250848	0.0438158	-1.89653
79906	MORN1	0.664999	3.02786	3.24965	0.00257787	0.0448932	-1.92189
55626	AMBRA1	0.487418	3.48123	3.24957	0.00257841	0.0448932	-1.92209
6304	SATB1	-0.435172	5.81272	-3.24566	0.00260567	0.0452274	-1.93186
5092	PCBD1	0.397127	5.4569	3.24562	0.00260592	0.0452274	-1.93195
51520	LARS	-0.391432	7.40815	-3.24464	0.00261278	0.0452744	-1.93439
51605	TRMT6	0.391497	7.26038	3.24376	0.00261894	0.0453089	-1.93658
88745	RRP36	0.36828	5.71768	3.24044	0.00264241	0.0456424	-1.94487
6611	SMS	-0.235989	8.51737	-3.23853	0.00265596	0.0456563	-1.94962
116832	RPL39L	-0.328478	6.82876	-3.23826	0.00265788	0.0456563	-1.95029
3768	KCNJ12	-0.639789	2.88029	-3.23734	0.0026644	0.0456563	-1.95257
554282	FAM72C	-0.504518	6.20324	-3.23727	0.00266491	0.0456563	-1.95275
6334	SCN8A	0.911229	3.25159	3.23691	0.00266751	0.0456563	-1.95365
6804	STX1A	1.09961	2.62886	3.23679	0.00266839	0.0456563	-1.95396
3764	KCNJ8	0.405282	4.92632	3.23574	0.00267586	0.0457123	-1.95656
81796	SLCO5A1	-0.589353	3.98895	-3.23453	0.00268457	0.0457696	-1.95957
9212	AURKB	-0.338522	7.24318	-3.2341	0.00268763	0.0457696	-1.96063
54799	MBTD1	-0.492897	4.43021	-3.23297	0.00269583	0.0457799	-1.96346
84277	DNAJC30	0.616358	3.48931	3.23285	0.00269665	0.0457799	-1.96375
79901	CYBRD1	-1.09608	2.46343	-3.23181	0.00270421	0.0458367	-1.96635
54780	NSMCE4A	-0.319855	5.90007	-3.22903	0.00272441	0.0461074	-1.97326
79174	CRELD2	0.493825	5.47432	3.22684	0.00274041	0.0462617	-1.9787
50650	ARHGEF3	0.533065	4.64586	3.22652	0.00274274	0.0462617	-1.97949
9677	PPIP5K1	0.591042	2.96056	3.22547	0.00275048	0.0462617	-1.9821
6860	SYT4	0.883234	5.59658	3.22546	0.00275054	0.0462617	-1.98212
51091	SEPSECS	-0.710937	2.97468	-3.22392	0.00276189	0.0463009	-1.98595
3127	HLA-DRB5	2.12302	-0.611388	3.22341	0.00276572	0.0463009	-1.98723
54811	ZNF562	-0.536634	4.19996	-3.22237	0.00277337	0.0463009	-1.9898
7077	TIMP2	0.317739	7.73009	3.22235	0.00277356	0.0463009	-1.98986
220359	TIGD3	0.985436	2.55114	3.22227	0.00277414	0.0463009	-1.99005
6697	SPR	0.515528	3.63064	3.22168	0.00277849	0.0463024	-1.99151
23272	FAM208A	-0.437558	5.06929	-3.22024	0.0027892	0.0463323	-1.99508
6272	SORT1	0.387925	5.4646	3.21899	0.00279857	0.0463323	-1.9982
254065	BRWD3	-0.454249	5.07294	-3.21898	0.00279863	0.0463323	-1.99822
10535	RNASEH2A	-0.250224	6.62213	-3.21891	0.00279921	0.0463323	-1.99841
7818	DAP3	-0.197308	7.80201	-3.21859	0.00280157	0.0463323	-1.99919
53	ACP2	0.34953	5.3201	3.21318	0.00284236	0.0469356	-2.01261
79605	PGBD5	1.72015	2.67835	3.20842	0.00287875	0.0474645	-2.02441
55165	CEP55	-0.294907	6.23678	-3.20739	0.00288666	0.0475228	-2.02696
100506258	LOC100506258	1.04397	-0.176503	3.20541	0.00290197	0.0477027	-2.03187
83543	AIF1L	-0.712624	3.54107	-3.19942	0.00294872	0.0483982	-2.0467
548596	CKMT1A	0.562339	4.44463	3.19837	0.00295696	0.0484603	-2.04929
400629	TEX19	-0.987823	3.40203	-3.19705	0.00296745	0.0485591	-2.05257
2138	EYA1	-0.47332	5.56753	-3.19464	0.00298659	0.0487989	-2.05853
7465	WEE1	-0.383341	4.62675	-3.19271	0.00300192	0.0489173	-2.06328
219654	ZCCHC24	-0.562431	4.67286	-3.1926	0.00300283	0.0489173	-2.06356
57222	ERGIC1	-0.265083	7.02474	-3.19044	0.00302013	0.0490845	-2.06889
11020	IFT27	0.344684	5.05601	3.1902	0.00302211	0.0490845	-2.0695
25927	CNRIP1	0.342975	6.25394	3.18781	0.0030414	0.0493082	-2.0754
5834	PYGB	0.401375	5.12292	3.18737	0.00304495	0.0493082	-2.07648
7220	TRPC1	-0.731657	2.70708	-3.18571	0.00305846	0.0494535	-2.08059
2288	FKBP4	-0.288706	7.6791	-3.18161	0.00309205	0.0499188	-2.09071
3183	HNRNPC	-0.186829	9.99434	-3.18108	0.00309641	0.0499188	-2.09202
138151	NACC2	0.657684	3.52683	3.1803	0.00310285	0.0499485	-2.09394
3068	HDGF	-0.162783	10.4182	-3.17874	0.00311573	0.0500818	-2.09778
2767	GNA11	0.274794	6.68005	3.17801	0.00312177	0.0501048	-2.09958
53826	FXYD6	0.287991	7.86825	3.17698	0.00313031	0.0501679	-2.10211
8842	PROM1	-0.717205	3.02744	-3.17479	0.00314866	0.0503878	-2.10753
100289635	ZNF605	-0.426304	4.76782	-3.17381	0.00315682	0.0504442	-2.10993
51177	PLEKHO1	0.385928	8.51621	3.17151	0.0031762	0.0506322	-2.1156
92979	MARCH9	0.448804	4.38693	3.17131	0.00317789	0.0506322	-2.11609
8712	PAGE1	1.55733	2.04852	3.16923	0.00319552	0.0508386	-2.12122
9918	NCAPD2	-0.3375	6.81896	-3.16616	0.00322165	0.0511179	-2.12876
91653	BOC	-1.64853	1.28481	-3.16607	0.00322247	0.0511179	-2.129
3236	HOXD10	-0.495157	4.54829	-3.16505	0.00323118	0.0511815	-2.1315
81	ACTN4	0.297847	7.08351	3.16348	0.00324464	0.0512474	-2.13535
4361	MRE11A	-0.343947	5.74364	-3.16277	0.00325084	0.0512474	-2.13712
23017	FAIM2	0.93451	3.39621	3.16264	0.00325193	0.0512474	-2.13743
5058	PAK1	-0.448801	6.07131	-3.16238	0.00325418	0.0512474	-2.13807
55753	OGDHL	0.616673	3.85702	3.16123	0.00326407	0.0513289	-2.14088
4232	MEST	-1.12869	4.49438	-3.16024	0.00327266	0.0513897	-2.14332
22933	SIRT2	0.403957	4.19942	3.15723	0.00329891	0.0517273	-2.15072
29781	NCAPH2	0.427963	5.46443	3.15393	0.00332795	0.0521075	-2.15883
90410	IFT20	0.57713	2.86438	3.15099	0.00335398	0.0524397	-2.16605
55036	CCDC40	0.660036	2.68533	3.14812	0.00337961	0.0526786	-2.17309
27233	SULT1C4	-0.552712	5.97735	-3.14776	0.00338283	0.0526786	-2.17398
39	ACAT2	0.762692	3.58248	3.14718	0.00338797	0.0526786	-2.17538
8038	ADAM12	0.436697	4.56941	3.14711	0.00338863	0.0526786	-2.17556
2961	GTF2E2	-0.287746	6.30033	-3.14654	0.00339377	0.0526832	-2.17696
23625	FAM89B	0.405177	5.87778	3.14477	0.00340966	0.0528546	-2.18129
9230	RAB11B	0.242217	6.80939	3.14263	0.00342904	0.0530794	-2.18654
58986	TMEM8A	0.458196	4.79746	3.14063	0.00344724	0.0532854	-2.19144
9768	KIAA0101	-0.244307	8.62698	-3.13862	0.00346565	0.0534666	-2.19637
80020	FOXRED2	-0.306269	7.29342	-3.13828	0.0034688	0.0534666	-2.19721
57519	STARD9	-0.560461	3.21227	-3.13723	0.00347846	0.0535398	-2.19978
6300	MAPK12	0.530487	4.28519	3.13395	0.00350874	0.0539296	-2.2078
100506783	HOXD-AS2	0.504724	4.12672	3.12891	0.00355579	0.0545756	-2.22012
11047	ADRM1	0.408814	6.89401	3.12516	0.00359125	0.0550422	-2.2293
3620	IDO1	1.61634	0.865103	3.124	0.00360227	0.055086	-2.23214
55630	SLC39A4	-0.607066	4.31136	-3.12379	0.00360423	0.055086	-2.23264
10561	IFI44	1.31554	2.04563	3.12316	0.00361028	0.0551011	-2.23419
22979	EFR3B	0.619675	3.96382	3.12062	0.00363457	0.0552911	-2.24039
1877	E4F1	0.505615	4.45456	3.12052	0.00363547	0.0552911	-2.24062
9232	PTTG1	-0.360005	8.23906	-3.12026	0.00363797	0.0552911	-2.24126
55277	FGGY	0.656148	2.90209	3.11827	0.00365715	0.055505	-2.24612
57150	SMIM8	-0.480285	4.1618	-3.11715	0.00366792	0.055591	-2.24884
7153	TOP2A	-0.31012	10.7687	-3.11466	0.00369212	0.0558799	-2.25492
9231	DLG5	0.420922	4.30342	3.11315	0.00370684	0.0560247	-2.2586
283248	RCOR2	-0.806948	6.00667	-3.11218	0.00371642	0.0560775	-2.26098
23109	DDN	-0.968038	2.63258	-3.11174	0.00372064	0.0560775	-2.26203
64429	ZDHHC6	0.40047	5.19029	3.11107	0.00372722	0.056099	-2.26367
148223	C19orf25	0.441754	4.5049	3.11052	0.00373268	0.0561037	-2.26502
9917	FAM20B	-0.365901	6.25766	-3.10882	0.00374944	0.0561667	-2.26916
9793	CKAP5	-0.308426	7.12826	-3.10872	0.00375038	0.0561667	-2.26939
51286	CEND1	0.891291	3.55089	3.10852	0.00375236	0.0561667	-2.26988
282991	BLOC1S2	0.293038	6.52222	3.10115	0.003826	0.0571903	-2.28784
9246	UBE2L6	-0.362083	6.43123	-3.09952	0.00384241	0.0573568	-2.2918
56896	DPYSL5	0.419335	5.89459	3.09735	0.00386445	0.0575283	-2.29708
94103	ORMDL3	-0.336318	5.01431	-3.09734	0.00386447	0.0575283	-2.29709
9948	WDR1	0.375398	5.71343	3.09675	0.00387053	0.0575398	-2.29854
1827	RCAN1	0.333284	5.01455	3.09243	0.00391473	0.0581174	-2.30902
6612	SUMO3	-0.261116	7.98371	-3.09183	0.0039209	0.0581298	-2.31048
85443	DCLK3	1.61893	2.53259	3.09112	0.0039283	0.0581602	-2.31222
7070	THY1	0.335747	5.4752	3.08907	0.00394945	0.0583939	-2.31718
55902	ACSS2	0.711444	3.43133	3.08801	0.00396046	0.0584772	-2.31975
26589	MRPL46	0.330199	6.01245	3.08521	0.00398975	0.0588299	-2.32656
92659	MAFG-AS1	0.512165	4.05402	3.08327	0.00401013	0.0590504	-2.33126
332	BIRC5	-0.206727	7.8431	-3.08253	0.00401798	0.059086	-2.33307
6594	SMARCA1	-0.284258	7.35059	-3.08162	0.00402753	0.0591466	-2.33526
123096	SLC25A29	0.453198	5.17558	3.07953	0.00404975	0.0593535	-2.34034
57404	CYP20A1	0.332909	5.03691	3.07926	0.00405253	0.0593535	-2.34097
51780	KDM3B	-0.452623	5.23781	-3.07707	0.00407594	0.0596161	-2.34629
26278	SACS	-0.504464	5.43786	-3.07565	0.00409118	0.0597587	-2.34973
57335	ZNF286A	-0.797786	2.91675	-3.07466	0.00410174	0.0598327	-2.35211
8731	RNMT	-0.397799	6.08034	-3.07193	0.00413127	0.0599901	-2.35874
54776	PPP1R12C	0.371199	4.60069	3.07173	0.00413345	0.0599901	-2.35922
4097	MAFG	0.398817	6.74288	3.0717	0.00413375	0.0599901	-2.35929
1943	EFNA2	-0.388157	4.95259	-3.07162	0.00413459	0.0599901	-2.35948
1613	DAPK3	0.609276	4.23993	3.07066	0.0041451	0.0600316	-2.36182
9252	RPS6KA5	-0.646592	3.36206	-3.07034	0.00414848	0.0600316	-2.36257
89891	WDR34	0.333926	5.73073	3.06917	0.00416128	0.0601368	-2.36541
7272	TTK	-0.312739	5.35261	-3.0683	0.00417077	0.0601941	-2.36752
9372	ZFYVE9	-0.293626	5.06837	-3.06756	0.00417883	0.0602304	-2.3693
1785	DNM2	0.343757	6.05449	3.06606	0.00419532	0.060355	-2.37293
2619	GAS1	-0.824456	2.76483	-3.06577	0.00419856	0.060355	-2.37365
79760	GEMIN7	0.332594	4.64896	3.06449	0.00421256	0.0604763	-2.37672
10413	YAP1	-0.694083	3.44866	-3.06351	0.0042234	0.060552	-2.37909
85455	DISP2	0.98373	2.3079	3.06041	0.00425782	0.0609652	-2.38657
57820	CCNB1IP1	-0.439126	5.83762	-3.05988	0.00426377	0.0609702	-2.38786
115207	KCTD12	0.465296	4.86995	3.05544	0.00431363	0.0616023	-2.39859
92335	STRADA	0.346936	5.33268	3.05482	0.00432064	0.0616215	-2.40008
9170	LPAR2	-0.966168	2.19538	-3.05192	0.0043535	0.0619616	-2.40707
57617	VPS18	0.485692	4.54189	3.05171	0.00435588	0.0619616	-2.40757
9588	PRDX6	-0.19625	8.22828	-3.05068	0.00436759	0.0620471	-2.41005
5529	PPP2R5E	-0.235962	7.89932	-3.04954	0.00438067	0.0621518	-2.41281
9427	ECEL1	-1.16169	1.95839	-3.04819	0.00439618	0.0622275	-2.41607
10994	ILVBL	-0.465108	4.89698	-3.04743	0.00440495	0.0622275	-2.4179
113000	RPUSD1	0.542217	4.78112	3.04741	0.00440514	0.0622275	-2.41794
10736	SIX2	-0.682534	3.80365	-3.04623	0.00441875	0.0622275	-2.42079
91057	CCDC34	-0.214473	7.4264	-3.0451	0.00443175	0.0622275	-2.4235
54925	ZSCAN32	-0.50097	4.25853	-3.04409	0.00444351	0.0622275	-2.42594
6489	ST8SIA1	-1.03725	2.21124	-3.04371	0.00444787	0.0622275	-2.42684
10391	CORO2B	1.34776	1.99747	3.0435	0.00445032	0.0622275	-2.42735
55614	KIF16B	-0.499182	4.30474	-3.04311	0.00445484	0.0622275	-2.42829
7088	TLE1	-0.382789	4.7858	-3.04309	0.00445508	0.0622275	-2.42834
9730	DCAF1	-0.54925	4.25704	-3.04299	0.00445628	0.0622275	-2.42858
4215	MAP3K3	0.398176	5.05233	3.04274	0.00445917	0.0622275	-2.42918
4023	LPL	-0.757442	3.7314	-3.04264	0.00446034	0.0622275	-2.42942
54704	PDP1	0.413865	3.67736	3.04213	0.00446628	0.0622306	-2.43065
266812	NAP1L5	0.424928	4.6226	3.04161	0.00447239	0.062236	-2.43191
1983	EIF5	0.5241	7.88123	3.03886	0.00450464	0.0626047	-2.43853
9640	ZNF592	0.493139	5.20151	3.03757	0.00451984	0.0627358	-2.44164
8774	NAPG	-0.47452	4.35343	-3.03537	0.00454578	0.0630155	-2.44691
6382	SDC1	-0.555749	4.06232	-3.02567	0.00466222	0.0645474	-2.47021
55004	LAMTOR1	0.276603	7.31548	3.02512	0.00466887	0.0645574	-2.47152
1857	DVL3	0.318438	6.39072	3.02353	0.00468823	0.0647428	-2.47533
5697	PYY	1.38971	1.28765	3.02286	0.0046965	0.0647748	-2.47696
51496	CTDSPL2	-0.286577	6.26055	-3.02146	0.00471365	0.0648632	-2.48032
79442	LRRC2	-1.732	1.21883	-3.02136	0.00471483	0.0648632	-2.48055
10446	LRRN2	0.713439	2.76758	3.02005	0.00473097	0.065003	-2.48369
90417	KNSTRN	-0.278158	6.17658	-3.01865	0.0047482	0.0651575	-2.48704
728769	SCAMP1-AS1	0.587713	3.22579	3.01783	0.00475832	0.0652141	-2.489
134430	WDR36	-0.299117	5.39707	-3.01585	0.00478294	0.0654557	-2.49375
5064	PALM	-0.390453	6.44584	-3.01467	0.00479762	0.0654557	-2.49657
81669	CCNL2	0.606379	6.62535	3.01424	0.00480299	0.0654557	-2.4976
221937	FOXK1	-0.300702	6.09612	-3.01424	0.00480302	0.0654557	-2.49761
3980	LIG3	-0.265567	5.95737	-3.01365	0.00481035	0.0654557	-2.49901
51096	UTP18	-0.214015	6.19985	-3.01352	0.00481203	0.0654557	-2.49933
57649	PHF12	0.426036	4.58047	3.01254	0.00482433	0.065541	-2.50168
83540	NUF2	-0.266342	8.18201	-3.00398	0.00493285	0.0669317	-2.52216
23241	PACS2	0.348971	5.40397	3.00008	0.00498301	0.0675282	-2.53147
1282	COL4A1	-0.399559	5.3546	-2.99892	0.00499798	0.0676468	-2.53423
11200	CHEK2	-0.627669	3.61971	-2.99634	0.00503152	0.0679906	-2.54038
8997	KALRN	0.509982	4.17431	2.99601	0.00503588	0.0679906	-2.54117
10620	ARID3B	0.409876	5.42122	2.99553	0.00504213	0.0679907	-2.54232
4597	MVD	0.569658	3.96632	2.99078	0.00510469	0.068683	-2.55366
4345	CD200	1.46294	1.33923	2.99062	0.00510675	0.068683	-2.55403
158381	ATP8B5P	-0.405427	3.95907	-2.99019	0.00511241	0.068683	-2.55505
5360	PLTP	-0.59025	2.93199	-2.98416	0.00519289	0.0696783	-2.56941
26043	UBXN7	-0.479362	6.1016	-2.97927	0.0052591	0.0704798	-2.58106
80321	CEP70	-0.346431	5.18263	-2.97795	0.00527706	0.0706334	-2.58419
100505659	LINC00967	1.02536	-0.0545147	2.97525	0.00531407	0.0710414	-2.59061
3712	IVD	0.333666	5.95916	2.97435	0.00532649	0.0710569	-2.59276
6844	VAMP2	0.406816	5.16777	2.97422	0.00532829	0.0710569	-2.59307
91252	SLC39A13	0.369271	4.60443	2.97117	0.00537036	0.0715113	-2.60029
200916	RPL22L1	-0.471634	7.56177	-2.9708	0.00537551	0.0715113	-2.60117
1846	DUSP4	0.398961	5.53141	2.96961	0.00539213	0.0715517	-2.60401
5269	SERPINB6	-1.27176	1.81307	-2.96949	0.00539376	0.0715517	-2.60429
81029	WNT5B	-1.57332	1.89884	-2.96876	0.00540397	0.0715517	-2.60602
127262	TPRG1L	0.456034	4.21722	2.96844	0.00540844	0.0715517	-2.60678
138716	RPP25L	0.428566	4.78132	2.96793	0.00541551	0.0715517	-2.60798
10152	ABI2	-0.228306	7.00543	-2.96775	0.00541799	0.0715517	-2.60841
377	ARF3	0.242327	7.35467	2.96719	0.00542592	0.0715564	-2.60975
7534	YWHAZ	0.182952	9.41987	2.96634	0.0054378	0.0715564	-2.61176
29015	SLC43A3	1.39126	1.20658	2.96632	0.00543807	0.0715564	-2.6118
22974	TPX2	-0.273167	7.96499	-2.96561	0.00544809	0.0716016	-2.61349
3270	HRC	1.15769	1.97683	2.96479	0.00545967	0.0716672	-2.61544
57502	NLGN4X	-0.586172	4.79283	-2.96419	0.00546813	0.0716918	-2.61687
4015	LOX	-0.654911	3.23891	-2.96325	0.00548144	0.0717798	-2.6191
9867	PJA2	-0.240263	6.31591	-2.96081	0.00551594	0.0720876	-2.62486
65010	SLC26A6	0.649389	3.50042	2.96066	0.0055182	0.0720876	-2.62524
9491	PSMF1	0.194168	6.60336	2.95724	0.00556705	0.0726386	-2.63333
56006	SMG9	0.620505	3.62582	2.95553	0.00559161	0.0728718	-2.63737
10962	MLLT11	0.276232	10.1555	2.95398	0.005614	0.0730761	-2.64104
6939	TCF15	-0.676218	3.11023	-2.95316	0.00562583	0.0731425	-2.64297
7474	WNT5A	-0.817545	3.59081	-2.95223	0.00563937	0.0732311	-2.64518
10165	SLC25A13	0.322218	6.29671	2.95173	0.00564661	0.0732377	-2.64636
221477	C6orf89	0.282295	5.82563	2.9508	0.0056602	0.0732579	-2.64856
8470	SORBS2	-2.02087	1.11369	-2.9507	0.00566163	0.0732579	-2.6488
57599	WDR48	-0.411646	4.68688	-2.94976	0.00567546	0.0733496	-2.65104
159	ADSS	-0.28971	5.70092	-2.94743	0.00570961	0.0735722	-2.65654
92689	FAM114A1	-0.600371	3.60894	-2.94717	0.0057134	0.0735722	-2.65715
57711	ZNF529	-0.661216	3.38645	-2.94699	0.00571606	0.0735722	-2.65758
57514	ARHGAP31	-0.93408	1.99087	-2.94647	0.0057237	0.0735722	-2.6588
9821	RB1CC1	0.328922	7.63554	2.94601	0.00573042	0.0735722	-2.65988
9631	NUP155	-0.271369	5.04838	-2.94551	0.00573785	0.0735722	-2.66107
117583	PARD3B	-0.536618	3.43432	-2.94536	0.00574001	0.0735722	-2.66142
1163	CKS1B	-0.298129	9.16746	-2.94404	0.00575966	0.0736044	-2.66455
93627	TBCK	-0.332235	4.51137	-2.94398	0.00576053	0.0736044	-2.66469
5638	PRRG1	-0.474174	4.04883	-2.94382	0.00576281	0.0736044	-2.66505
4281	MID1	0.412349	5.44998	2.94252	0.00578223	0.0737616	-2.66814
51340	CRNKL1	-0.265659	5.70382	-2.94151	0.00579726	0.0737616	-2.67052
26020	LRP10	0.374407	4.10234	2.94146	0.00579793	0.0737616	-2.67063
9353	SLIT2	-0.73519	3.62445	-2.94108	0.0058037	0.0737616	-2.67154
5243	ABCB1	1.40938	1.45888	2.94072	0.00580901	0.0737616	-2.67238
23019	CNOT1	-0.31148	6.42113	-2.93987	0.0058217	0.0738365	-2.67438
51773	RSF1	-0.313666	8.62687	-2.93856	0.00584131	0.073999	-2.67747
4605	MYBL2	-0.284091	7.353	-2.93732	0.00586004	0.07415	-2.6804
65999	LRRC61	1.79933	2.57896	2.93479	0.00589826	0.0745468	-2.68637
10788	IQGAP2	-0.82444	3.01497	-2.93263	0.00593108	0.0748748	-2.69146
64147	KIF9	-0.441338	3.93349	-2.93152	0.00594805	0.0750019	-2.69408
100288142	NBPF20	-0.463207	4.94683	-2.93103	0.00595559	0.07501	-2.69524
7135	TNNI1	-1.59844	0.762295	-2.92928	0.0059823	0.0752594	-2.69934
573	BAG1	0.268671	6.50848	2.92876	0.00599029	0.0752729	-2.70057
11161	C14orf1	0.324485	5.76938	2.92644	0.00602618	0.0756158	-2.70604
9895	TECPR2	0.390644	4.35303	2.92609	0.00603148	0.0756158	-2.70685
10236	HNRNPR	-0.256735	8.36311	-2.92349	0.00607194	0.0759945	-2.71298
6548	SLC9A1	0.484523	4.00232	2.92325	0.00607565	0.0759945	-2.71354
55585	UBE2Q1	0.215972	8.16166	2.92273	0.00608385	0.0760097	-2.71477
128178	EDARADD	-0.641176	3.81383	-2.92076	0.00611455	0.0762915	-2.71939
54741	LEPROT	0.264313	5.72453	2.91994	0.00612753	0.0762915	-2.72133
1020	CDK5	0.360917	4.8525	2.91987	0.00612858	0.0762915	-2.72149
326625	MMAB	0.305305	5.70864	2.9195	0.00613445	0.0762915	-2.72236
2967	GTF2H3	-0.381848	4.96653	-2.91775	0.00616198	0.0765464	-2.72647
94015	TTYH2	-0.511979	2.7263	-2.91712	0.00617191	0.0765823	-2.72794
93349	SP140L	1.534	1.32757	2.91588	0.00619157	0.0767388	-2.73086
56987	BBX	-0.405505	7.38604	-2.91496	0.00620623	0.0768309	-2.73303
8927	BSN	1.56275	1.3885	2.91452	0.00621312	0.0768309	-2.73404
55092	TMEM51	0.328391	5.19219	2.91295	0.00623822	0.0770537	-2.73774
94241	TP53INP1	0.624704	4.20939	2.9105	0.00627745	0.0774504	-2.74348
554313	HIST2H4B	0.637208	3.63926	2.90994	0.00628647	0.0774738	-2.7448
11228	RASSF8	-0.48134	4.07491	-2.90924	0.00629778	0.0775254	-2.74644
10181	RBM5	0.531702	5.82791	2.90796	0.00631844	0.0776919	-2.74944
84279	PRADC1	0.397621	4.1659	2.90626	0.00634592	0.0779416	-2.75342
128229	TSACC	1.09912	2.65205	2.90509	0.00636509	0.078089	-2.75618
741	ZNHIT2	0.489949	3.23889	2.90407	0.00638171	0.0782047	-2.75857
10982	MAPRE2	0.24689	6.13979	2.90352	0.00639068	0.0782266	-2.75986
3669	ISG20	0.909697	2.51238	2.90251	0.00640709	0.0782788	-2.7622
150726	FBXO41	0.444758	3.91172	2.90153	0.0064233	0.0782788	-2.76452
285550	FAM200B	0.290299	5.49353	2.90144	0.00642477	0.0782788	-2.76473
283659	PRTG	-0.689506	3.45634	-2.90122	0.00642827	0.0782788	-2.76523
5137	PDE1C	1.34527	1.46006	2.90106	0.00643091	0.0782788	-2.7656
29937	NENF	0.28733	6.93398	2.89509	0.00652985	0.0793942	-2.77958
5770	PTPN1	0.239688	8.0375	2.89059	0.00660529	0.0802219	-2.79009
6546	SLC8A1	-0.82776	3.02072	-2.88909	0.00663069	0.0804405	-2.79361
5311	PKD2	0.454739	4.6037	2.88821	0.00664545	0.080463	-2.79564
64409	WBSCR17	-1.5426	1.54868	-2.8881	0.00664733	0.080463	-2.7959
10616	RBCK1	-0.317727	6.19646	-2.88639	0.00667641	0.0807252	-2.79989
81610	FAM83D	-0.346932	5.52698	-2.88506	0.00669913	0.08091	-2.803
89941	RHOT2	0.321147	6.50793	2.8825	0.00674301	0.0813497	-2.80898
57493	HEG1	-0.391782	5.53673	-2.87889	0.00680531	0.0819614	-2.81739
54014	BRWD1	-0.333603	5.8834	-2.87869	0.00680877	0.0819614	-2.81785
8499	PPFIA2	-0.786678	2.27881	-2.87456	0.00688081	0.082737	-2.82748
140735	DYNLL2	0.246475	7.51667	2.87239	0.00691888	0.0830509	-2.83253
10771	ZMYND11	0.264261	6.1546	2.8722	0.00692218	0.0830509	-2.83296
56256	SERTAD4	-0.45467	4.00763	-2.87147	0.00693509	0.0831142	-2.83466
284802	FRG1BP	-0.466086	3.88717	-2.87042	0.00695365	0.0831495	-2.83711
65117	RSRC2	-0.337659	8.01141	-2.87003	0.00696061	0.0831495	-2.83802
199745	THAP8	0.518319	3.28791	2.87001	0.00696097	0.0831495	-2.83807
284161	GDPD1	-0.444456	4.96018	-2.86908	0.0069774	0.0832545	-2.84023
22895	RPH3A	1.85565	0.43113	2.86675	0.00701888	0.0836577	-2.84564
6001	RGS10	-0.677956	4.03503	-2.86483	0.00705324	0.0839347	-2.85011
25987	TSKU	-0.404275	4.90247	-2.86459	0.00705755	0.0839347	-2.85067
154007	SNRNP48	-0.332667	5.57077	-2.85893	0.00715975	0.0850573	-2.86381
129080	EMID1	-1.46673	1.44335	-2.85802	0.00717639	0.0851251	-2.86593
55140	ELP3	-0.327885	5.37098	-2.85776	0.00718111	0.0851251	-2.86653
148398	SAMD11	1.00347	2.98061	2.85559	0.00722071	0.0854208	-2.87155
3550	IK	-0.22027	7.5858	-2.85542	0.00722395	0.0854208	-2.87196
2823	GPM6A	-1.33331	3.26176	-2.85511	0.0072296	0.0854208	-2.87268
64283	ARHGEF28	0.813174	2.89043	2.85058	0.00731318	0.0862944	-2.88317
10505	SEMA4F	0.407064	3.27527	2.85024	0.0073194	0.0862944	-2.88395
5214	PFKP	-0.585321	7.05307	-2.84935	0.00733591	0.0863731	-2.88601
6867	TACC1	0.462162	4.14147	2.84903	0.00734195	0.0863731	-2.88676
51527	GSKIP	0.383396	4.51694	2.84763	0.00736803	0.0865862	-2.89
4967	OGDH	0.256752	5.71005	2.84654	0.00738836	0.0867316	-2.89252
80781	COL18A1	-0.486667	4.24961	-2.8449	0.00741919	0.0869996	-2.89632
6909	TBX2	0.413479	7.63004	2.84344	0.00744672	0.0872284	-2.8997
161882	ZFPM1	0.899549	2.56503	2.84256	0.00746326	0.0873282	-2.90172
163081	ZNF567	-0.567322	3.10046	-2.83733	0.00756278	0.0883548	-2.91382
9158	FIBP	0.231899	7.2326	2.8371	0.00756724	0.0883548	-2.91435
11132	CAPN10	0.427497	3.73895	2.8359	0.00759011	0.0884381	-2.91711
154043	CNKSR3	-1.05347	2.54112	-2.8357	0.00759412	0.0884381	-2.91759
1028	CDKN1C	-1.72515	2.82729	-2.83545	0.00759875	0.0884381	-2.91815
7832	BTG2	0.356296	4.70302	2.83462	0.00761475	0.0885297	-2.92007
5441	POLR2L	0.286744	7.57689	2.83411	0.00762457	0.088533	-2.92124
273	AMPH	1.26989	2.33337	2.83376	0.00763131	0.088533	-2.92205
9836	LCMT2	0.641327	4.2508	2.83119	0.00768122	0.0890171	-2.928
9901	SRGAP3	0.673983	2.42288	2.8302	0.00770045	0.089145	-2.93028
4601	MXI1	-0.584152	6.41286	-2.82949	0.00771422	0.0891643	-2.93191
150678	COPS9	0.340425	7.21219	2.82916	0.00772058	0.0891643	-2.93266
81856	ZNF611	-0.667673	2.61554	-2.82867	0.00773031	0.0891643	-2.93381
57794	SUGP1	0.37916	4.94332	2.82843	0.0077349	0.0891643	-2.93435
6877	TAF5	-0.368102	5.05301	-2.82757	0.00775175	0.0892641	-2.93634
65982	ZSCAN18	-1.61097	0.0906748	-2.82612	0.00778029	0.0894067	-2.93969
55700	MAP7D1	0.304479	7.20205	2.82608	0.00778108	0.0894067	-2.93978
57465	TBC1D24	0.30453	5.43989	2.82568	0.00778879	0.0894067	-2.94068
9044	BTAF1	-0.382572	5.15356	-2.82403	0.00782136	0.089686	-2.94449
6059	ABCE1	-0.206491	6.96386	-2.82305	0.00784071	0.0897692	-2.94674
2259	FGF14	0.938521	2.89159	2.82283	0.00784512	0.0897692	-2.94726
64753	CCDC136	-0.79431	3.36667	-2.822	0.00786165	0.089864	-2.94918
56852	RAD18	-0.32609	4.72814	-2.8207	0.0078875	0.0900648	-2.95217
23313	KIAA0930	0.29137	5.39873	2.82024	0.00789666	0.0900749	-2.95323
7265	TTC1	0.19385	7.04029	2.81975	0.00790628	0.0900902	-2.95434
79647	AKIRIN1	0.278662	6.62223	2.81714	0.00795868	0.0905924	-2.96036
83643	CCDC3	-0.400558	5.29891	-2.81426	0.00801656	0.0911559	-2.96697
56675	NRIP3	-1.123	2.08568	-2.81256	0.00805105	0.0913995	-2.97088
6584	SLC22A5	0.668302	2.32331	2.81232	0.00805582	0.0913995	-2.97142
23300	ATMIN	0.282247	5.46743	2.81196	0.00806318	0.0913995	-2.97225
142	PARP1	-0.269473	9.05456	-2.81043	0.00809437	0.0915025	-2.97577
3516	RBPJ	-0.205713	8.3782	-2.81041	0.00809485	0.0915025	-2.97583
121268	RHEBL1	-0.655528	3.29434	-2.81028	0.00809749	0.0915025	-2.97612
22845	DOLK	0.56472	3.91874	2.80947	0.00811392	0.0915931	-2.97797
3419	IDH3A	0.266274	5.7298	2.80549	0.00819568	0.0923624	-2.98711
11094	CACFD1	0.488514	3.75681	2.80533	0.00819905	0.0923624	-2.98748
9698	PUM1	-0.185139	7.35638	-2.80414	0.00822363	0.0924406	-2.99021
90135	BTBD6	0.336537	4.93044	2.80406	0.00822532	0.0924406	-2.9904
56648	EIF5A2	-0.487972	3.14027	-2.80376	0.00823148	0.0924406	-2.99108
9810	RNF40	0.369676	6.11729	2.8031	0.00824521	0.0924473	-2.9926
3099	HK2	-0.371343	6.42009	-2.80291	0.00824906	0.0924473	-2.99302
80110	ZNF614	-0.664186	2.61742	-2.80147	0.00827896	0.0926112	-2.99632
81887	LAS1L	-0.229965	5.68148	-2.80082	0.00829253	0.0926112	-2.99781
8031	NCOA4	0.215257	6.20937	2.80082	0.00829263	0.0926112	-2.99782
26040	SETBP1	0.441229	5.32534	2.80057	0.00829774	0.0926112	-2.99838
9261	MAPKAPK2	0.245033	6.99722	2.79866	0.00833765	0.0929614	-3.00275
54822	TRPM7	0.348795	5.90312	2.7963	0.00838737	0.0934057	-3.00817
288	ANK3	-0.577707	4.10138	-2.79595	0.00839466	0.0934057	-3.00896
160897	GPR180	-0.315455	4.67598	-2.79503	0.00841416	0.093527	-3.01107
23293	SMG6	0.334452	3.80905	2.79316	0.00845379	0.0937599	-3.01535
5358	PLS3	-0.312481	5.90212	-2.79265	0.00846458	0.0937599	-3.01651
104310353	LINC01399	-0.87849	2.53103	-2.79252	0.00846744	0.0937599	-3.01682
401613	LINC00890	1.51391	0.413803	2.79189	0.00848092	0.0937599	-3.01827
7559	ZNF12	-0.34889	4.86834	-2.79129	0.00849369	0.0937599	-3.01964
23154	NCDN	0.462055	5.52536	2.79128	0.0084938	0.0937599	-3.01965
221662	RBM24	-1.3394	2.00339	-2.79119	0.00849571	0.0937599	-3.01985
375790	AGRN	-0.518881	4.05562	-2.79006	0.0085198	0.0937599	-3.02243
54469	ZFAND6	-0.249638	6.6586	-2.78987	0.008524	0.0937599	-3.02288
55109	AGGF1	-0.272675	6.23994	-2.78986	0.00852411	0.0937599	-3.02289
100505876	CEBPZOS	-0.316171	4.92162	-2.78924	0.00853736	0.0937599	-3.02431
51382	ATP6V1D	0.21502	6.46654	2.78919	0.00853851	0.0937599	-3.02443
27086	FOXP1	-0.1921	6.96815	-2.78818	0.00856027	0.0939041	-3.02674
22978	NT5C2	0.290166	4.96938	2.78664	0.00859339	0.0940927	-3.03026
10625	IVNS1ABP	-0.227603	7.67608	-2.78657	0.00859476	0.0940927	-3.03041
26267	FBXO10	0.3487	4.85404	2.78597	0.00860789	0.0941417	-3.03179
2906	GRIN2D	-1.03194	2.5367	-2.78545	0.00861912	0.09417	-3.03298
51303	FKBP11	-0.798679	4.03063	-2.78398	0.00865085	0.0943932	-3.03633
3912	LAMB1	-0.335611	6.45855	-2.7837	0.0086569	0.0943932	-3.03696
79447	PAGR1	0.257026	7.18609	2.78329	0.00866594	0.0943972	-3.03791
9194	SLC16A7	-0.650082	3.29382	-2.78099	0.00871606	0.0948482	-3.04316
729970	LOC729970	0.646547	2.8885	2.77682	0.00880753	0.0956834	-3.05266
51278	IER5	-0.29248	5.8263	-2.77666	0.00881114	0.0956834	-3.05303
127687	C1orf122	0.416095	5.69099	2.77629	0.00881919	0.0956834	-3.05386
6786	STIM1	0.417103	4.27219	2.77577	0.00883071	0.095713	-3.05505
134637	ADAT2	-0.601329	3.96882	-2.77513	0.00884489	0.0957712	-3.05651
5721	PSME2	-0.337178	5.28772	-2.77363	0.0088782	0.0960363	-3.05993
123169	LEO1	-0.30661	6.60404	-2.77215	0.00891129	0.0961541	-3.06331
286480	UBE2E4P	0.257745	6.52608	2.77205	0.00891343	0.0961541	-3.06353
26255	PTTG3P	-0.62275	3.97106	-2.77195	0.00891559	0.0961541	-3.06375
8936	WASF1	0.233402	6.48579	2.76805	0.00900317	0.0970025	-3.07264
26262	TSPAN17	0.421034	4.57966	2.76687	0.00902963	0.0971892	-3.07531
92675	DTD1	-0.439845	6.41629	-2.76649	0.00903836	0.0971892	-3.07619
6790	AURKA	-0.344549	7.26615	-2.76376	0.00910015	0.097757	-3.08238
146923	RUNDC1	0.32773	5.30662	2.76261	0.00912642	0.0979425	-3.085
9650	MTFR1	-0.406632	4.76413	-2.76162	0.00914912	0.0980894	-3.08726
282809	POC1B	-0.49772	4.34787	-2.76115	0.00915984	0.0980974	-3.08832
408	ARRB1	0.392598	4.88522	2.76079	0.0091679	0.0980974	-3.08912
54868	TMEM104	0.48445	4.50184	2.75939	0.00920006	0.0983448	-3.0923
491	ATP2B2	1.64561	0.821603	2.75883	0.00921294	0.0983859	-3.09358
57492	ARID1B	0.242933	6.85873	2.75818	0.0092279	0.098449	-3.09505
29915	HCFC2	0.499701	3.70624	2.75258	0.00935797	0.099739	-3.10777
6376	CX3CL1	-1.65891	-0.654262	-2.75015	0.00941473	0.100099	-3.11326
57486	NLN	-0.264882	6.16319	-2.75007	0.00941675	0.100099	-3.11346
2310	FOXO3B	-0.330828	5.79308	-2.74995	0.00941939	0.100099	-3.11371
84619	ZGPAT	0.45388	3.41477	2.74935	0.0094335	0.100152	-3.11507
23268	DNMBP	0.577173	2.69332	2.74806	0.00946386	0.100361	-3.11799
60312	AFAP1	0.291136	5.51767	2.74773	0.0094717	0.100361	-3.11874
8992	ATP6V0E1	0.314615	6.98755	2.74492	0.00953822	0.100968	-3.1251
10075	HUWE1	-0.324089	6.78021	-2.74141	0.00962218	0.101758	-3.13305
6713	SQLE	0.341706	7.93168	2.73753	0.00971549	0.102645	-3.14182
54949	SDHAF2	0.320408	5.43931	2.73566	0.00976067	0.102814	-3.14603
22874	PLEKHA6	0.539761	4.4395	2.73536	0.00976817	0.102814	-3.14672
55857	KIZ	-0.555316	3.25834	-2.73535	0.0097683	0.102814	-3.14674
9464	HAND2	-0.289174	8.95027	-2.73528	0.00977012	0.102814	-3.1469
6599	SMARCC1	-0.236099	9.3516	-2.73492	0.00977872	0.102814	-3.1477
51575	ESF1	-0.197674	8.27202	-2.73438	0.009792	0.102854	-3.14893
729533	FAM72A	-0.562234	3.84832	-2.7337	0.00980839	0.102927	-3.15045
84901	NFATC2IP	0.309334	6.26942	2.73312	0.0098226	0.102976	-3.15177
57019	CIAPIN1	0.233755	6.43138	2.73035	0.00989061	0.10359	-3.15803
23216	TBC1D1	-0.334179	4.95985	-2.72922	0.00991831	0.103777	-3.16056
80135	RPF1	-0.164189	6.68057	-2.72885	0.00992757	0.103777	-3.16141
79609	VCPKMT	0.488541	3.56807	2.72677	0.0099789	0.104213	-3.16609
84923	FAM104A	-0.353241	3.87927	-2.72511	0.0100202	0.104544	-3.16984
55325	UFSP2	-0.303417	5.53661	-2.72316	0.0100687	0.10495	-3.17422
7539	ZFP37	-0.640779	2.61777	-2.72143	0.010112	0.1053	-3.1781
2824	GPM6B	-0.379025	4.85466	-2.71972	0.0101552	0.105649	-3.18197
58517	RBM25	0.309088	9.40954	2.71824	0.0101925	0.105664	-3.1853
115509	ZNF689	0.292898	5.35633	2.71799	0.0101987	0.105664	-3.18585
3797	KIF3C	0.34614	5.07771	2.71789	0.0102013	0.105664	-3.18608
3728	JUP	0.383723	5.49268	2.71783	0.0102027	0.105664	-3.1862
57110	HRASLS	-0.802299	4.51906	-2.71774	0.0102051	0.105664	-3.18642
118460	EXOSC6	0.277074	5.34895	2.71705	0.0102225	0.105743	-3.18796
6328	SCN3A	0.828897	2.68797	2.71661	0.0102337	0.105758	-3.18895
472	ATM	-0.461353	4.26655	-2.71478	0.0102801	0.106137	-3.19306
57586	SYT13	1.58006	1.35247	2.71319	0.0103208	0.106456	-3.19664
493812	HCG11	1.08146	0.287347	2.71197	0.010352	0.106676	-3.19937
342979	PALM3	-0.57928	3.19546	-2.71127	0.0103701	0.106762	-3.20095
9817	KEAP1	0.247385	6.28816	2.70897	0.0104293	0.10727	-3.20611
10428	CFDP1	-0.315546	7.04786	-2.70668	0.0104885	0.107777	-3.21124
64689	GORASP1	0.506467	3.26521	2.70603	0.0105055	0.10785	-3.21271
222484	LNX2	0.505815	3.55004	2.7054	0.0105217	0.107914	-3.21411
81605	URM1	0.26454	6.17879	2.70496	0.0105333	0.107932	-3.2151
3659	IRF1	0.480595	5.39517	2.70236	0.0106012	0.108391	-3.22093
23416	KCNH3	-1.69936	0.713959	-2.70207	0.0106089	0.108391	-3.22158
9570	GOSR2	0.231821	5.97338	2.70171	0.0106183	0.108391	-3.22238
91768	CABLES1	0.504461	3.55703	2.70165	0.0106199	0.108391	-3.22253
29114	TAGLN3	-0.581582	5.23865	-2.70134	0.0106279	0.108391	-3.22321
37	ACADVL	0.294169	6.33491	2.69882	0.0106945	0.108917	-3.22886
3480	IGF1R	-0.286835	6.62402	-2.69863	0.0106995	0.108917	-3.22929
51720	UIMC1	-0.347746	5.08905	-2.69753	0.0107287	0.109112	-3.23175
9832	JAKMIP2	0.344325	5.8058	2.69631	0.010761	0.109338	-3.23447
5564	PRKAB1	0.325355	4.32165	2.69546	0.0107836	0.109465	-3.23637
6728	SRP19	0.312465	6.89487	2.69469	0.010804	0.109483	-3.23809
9812	KIAA0141	0.301675	5.61845	2.69451	0.0108089	0.109483	-3.2385
8715	NOL4	0.41857	4.09637	2.69388	0.0108258	0.109483	-3.23991
55450	CAMK2N1	-0.844929	2.7828	-2.69322	0.0108435	0.109483	-3.24139
4752	NEK3	-0.493649	4.44905	-2.69318	0.0108446	0.109483	-3.24148
66008	TRAK2	0.399072	5.02906	2.69314	0.0108457	0.109483	-3.24157
10307	APBB3	0.465374	3.80516	2.69127	0.0108957	0.109886	-3.24574
9583	ENTPD4	0.293561	4.44598	2.69002	0.0109295	0.110125	-3.24854
1209	CLPTM1	0.420636	5.36546	2.68849	0.0109708	0.110438	-3.25195
90701	SEC11C	0.347185	6.39639	2.68713	0.0110075	0.110629	-3.25498
5578	PRKCA	-0.431158	4.15635	-2.68686	0.0110151	0.110629	-3.2556
5774	PTPN3	0.785537	2.49092	2.68667	0.0110202	0.110629	-3.25602
102724023	LOC102724023	0.213139	6.75895	2.6862	0.0110328	0.110654	-3.25706
143187	VTI1A	0.429887	4.19223	2.68474	0.0110728	0.110861	-3.26033
5696	PSMB8	-1.27158	-0.811937	-2.6847	0.0110739	0.110861	-3.26042
79659	DYNC2H1	-0.514127	4.39747	-2.68257	0.011132	0.11134	-3.26515
81553	FAM49A	0.771161	2.68315	2.67942	0.0112188	0.112008	-3.27218
10797	MTHFD2	-0.733651	7.94837	-2.67903	0.0112295	0.112008	-3.27304
57595	PDZD4	0.394853	4.65023	2.67903	0.0112296	0.112008	-3.27305
5170	PDPK1	0.288476	6.43394	2.67853	0.0112435	0.112044	-3.27417
5033	P4HA1	-0.564573	6.5433	-2.67659	0.0112973	0.112324	-3.27848
9738	CCP110	0.294583	7.30479	2.67642	0.011302	0.112324	-3.27886
51441	YTHDF2	0.247968	7.65416	2.6764	0.0113026	0.112324	-3.27891
187	APLNR	1.2003	1.54222	2.67578	0.0113198	0.112392	-3.28028
1917	EEF1A2	0.332527	9.21139	2.67525	0.0113345	0.112436	-3.28146
744	MPPED2	-0.418715	3.72507	-2.67419	0.0113641	0.112591	-3.28382
22903	BTBD3	-0.448542	4.20225	-2.67395	0.0113708	0.112591	-3.28436
64101	LRRC4	0.937572	1.94918	2.67344	0.0113852	0.112616	-3.28549
4211	MEIS1	-0.313236	6.1592	-2.67312	0.011394	0.112616	-3.2862
204	AK2	-0.177385	8.43257	-2.67189	0.0114286	0.112661	-3.28894
10076	PTPRU	0.441076	3.89073	2.67172	0.0114333	0.112661	-3.28931
9510	ADAMTS1	-0.749413	3.84533	-2.67168	0.0114345	0.112661	-3.28941
157638	FAM84B	-0.742714	2.41435	-2.67148	0.0114401	0.112661	-3.28984
54957	TXNL4B	0.448332	3.46214	2.66927	0.0115026	0.113174	-3.29477
340578	DCAF12L2	-1.9572	1.79271	-2.6671	0.0115642	0.113586	-3.2996
51696	HECA	-0.511032	4.0439	-2.66706	0.0115653	0.113586	-3.29968
167227	DCP2	-0.304488	5.21473	-2.66543	0.0116115	0.113838	-3.30329
57572	DOCK6	-0.678647	3.07634	-2.66535	0.0116139	0.113838	-3.30348
9657	IQCB1	-0.508132	3.88078	-2.66489	0.0116272	0.113838	-3.30451
6096	RORB	-0.901652	3.01168	-2.66469	0.0116328	0.113838	-3.30494
27102	EIF2AK1	-0.168907	7.40116	-2.66162	0.0117209	0.114535	-3.31176
10051	SMC4	-0.238791	9.85576	-2.66147	0.0117251	0.114535	-3.31209
283106	CSNK2A3	-0.536977	3.69021	-2.66096	0.0117399	0.114577	-3.31322
54982	CLN6	0.335871	5.20988	2.66057	0.011751	0.114583	-3.31408
5159	PDGFRB	-0.583034	3.88682	-2.65705	0.0118529	0.115473	-3.32188
10342	TFG	0.175285	7.05612	2.65638	0.0118724	0.115559	-3.32336
8425	LTBP4	-0.505876	3.89576	-2.65488	0.0119163	0.115883	-3.3267
9988	DMTF1	-0.613544	3.71291	-2.6543	0.0119331	0.115943	-3.32798
284184	NDUFAF8	0.347749	7.76421	2.65361	0.0119535	0.116038	-3.32951
10521	DDX17	0.337461	8.84359	2.65319	0.0119658	0.116053	-3.33044
91584	PLXNA4	-0.758416	2.55634	-2.65155	0.012014	0.116417	-3.33407
9541	CIR1	-0.203099	6.98313	-2.64941	0.0120771	0.116924	-3.3388
23087	TRIM35	0.384913	3.55989	2.64827	0.0121109	0.117147	-3.34133
1416	CRYBB2P1	0.429539	3.86621	2.64729	0.01214	0.117325	-3.34349
58525	WIZ	0.208189	6.0692	2.64653	0.0121626	0.117344	-3.34517
58500	ZNF250	-0.445582	3.61707	-2.64649	0.0121636	0.117344	-3.34525
25932	CLIC4	-0.509352	6.30707	-2.64569	0.0121875	0.117471	-3.34702
54470	ARMCX6	0.303407	4.64947	2.64411	0.0122347	0.117735	-3.35051
2002	ELK1	-0.329544	4.58187	-2.64405	0.0122366	0.117735	-3.35065
5781	PTPN11	-0.343407	6.25662	-2.6425	0.0122831	0.118078	-3.35407
79017	GGCT	-0.244559	7.13868	-2.642	0.0122982	0.118119	-3.35518
9244	CRLF1	-1.3366	0.908804	-2.64068	0.0123379	0.118338	-3.35809
6662	SOX9	-0.740865	3.94935	-2.64052	0.0123427	0.118338	-3.35844
22993	HMGXB3	0.294623	4.54167	2.63905	0.0123873	0.118446	-3.36169
2932	GSK3B	0.190413	6.50082	2.63897	0.0123897	0.118446	-3.36187
7551	ZNF3	0.291269	5.60607	2.63849	0.0124042	0.118446	-3.36293
57149	LYRM1	-0.361692	4.12267	-2.63812	0.0124155	0.118446	-3.36374
84186	ZCCHC7	-0.304282	6.35454	-2.6376	0.0124313	0.118446	-3.36489
27436	EML4	-0.259971	7.72938	-2.63745	0.0124358	0.118446	-3.36522
54662	TBC1D13	0.398321	5.00612	2.63742	0.0124367	0.118446	-3.36528
6197	RPS6KA3	-0.299633	5.33897	-2.63708	0.012447	0.118446	-3.36603
4760	NEUROD1	1.00856	6.18334	2.63692	0.0124519	0.118446	-3.36639
342357	ZKSCAN2	0.392827	4.17874	2.63649	0.0124649	0.118462	-3.36732
55791	LRIF1	-0.255823	6.37856	-2.63615	0.0124754	0.118462	-3.36809
25939	SAMHD1	0.952586	2.47467	2.63572	0.0124884	0.118482	-3.36902
440465	BAIAP2-AS1	0.463522	4.34451	2.63423	0.0125339	0.11881	-3.37231
27145	FILIP1	0.900348	1.9019	2.63286	0.0125758	0.118848	-3.37532
9777	TM9SF4	-0.377826	5.02645	-2.63264	0.0125828	0.118848	-3.37582
51363	CHST15	0.355942	4.30758	2.63253	0.012586	0.118848	-3.37605
57210	SLC45A4	0.480407	3.73524	2.63209	0.0125996	0.118848	-3.37702
9415	FADS2	0.50953	8.08791	2.63198	0.012603	0.118848	-3.37727
64375	IKZF4	0.357615	4.18784	2.63197	0.0126034	0.118848	-3.37729
49855	SCAPER	-0.392849	6.05703	-2.63034	0.0126535	0.119217	-3.38087
6678	SPARC	-0.197719	7.48972	-2.62933	0.0126847	0.119323	-3.38309
4528	MTIF2	-0.292329	6.24155	-2.62927	0.0126867	0.119323	-3.38324
653653	LOC653653	0.346861	4.58178	2.62855	0.012709	0.11943	-3.38482
29109	FHOD1	-0.471939	5.37217	-2.6276	0.0127385	0.119509	-3.38691
55027	HEATR3	0.318704	4.98811	2.62757	0.0127394	0.119509	-3.38697
9522	SCAMP1	-0.295458	6.59855	-2.62476	0.0128268	0.120225	-3.39314
51449	PCYOX1	-0.375698	4.68269	-2.62418	0.0128452	0.120294	-3.39443
10078	TSSC4	0.29351	4.93547	2.6226	0.0128946	0.120652	-3.39789
56154	TEX15	-0.586692	3.86971	-2.62148	0.0129299	0.120818	-3.40035
23295	MGRN1	0.355342	5.22161	2.62134	0.0129345	0.120818	-3.40067
353274	ZNF445	0.360011	4.51152	2.61924	0.0130008	0.121205	-3.40528
1501	CTNND2	1.44927	2.43632	2.61906	0.0130063	0.121205	-3.40566
127833	SYT2	0.693016	3.31858	2.61897	0.0130094	0.121205	-3.40587
23400	ATP13A2	0.427736	3.22861	2.61848	0.0130249	0.121246	-3.40695
56204	FAM214A	0.36054	3.7911	2.61774	0.0130483	0.121315	-3.40856
84153	RNASEH2C	0.250148	6.18819	2.61754	0.0130545	0.121315	-3.409
64857	PLEKHG2	0.54146	4.47008	2.61547	0.0131205	0.121824	-3.41354
152518	NFXL1	-0.415352	4.12857	-2.61288	0.0132037	0.122401	-3.41923
1032	CDKN2D	-0.42629	4.57538	-2.61232	0.0132217	0.122401	-3.42046
57630	SH3RF1	-0.478937	4.6558	-2.61217	0.0132265	0.122401	-3.42079
6004	RGS16	0.604139	6.87372	2.61213	0.0132277	0.122401	-3.42087
27306	HPGDS	2.0804	0.329244	2.61145	0.0132495	0.122499	-3.42235
1316	KLF6	0.268703	6.01989	2.61047	0.0132813	0.12267	-3.42451
80381	CD276	0.223302	6.55074	2.61018	0.0132906	0.12267	-3.42514
1958	EGR1	-0.902212	3.54494	-2.60828	0.0133522	0.123134	-3.4293
4627	MYH9	0.279528	6.10691	2.60764	0.013373	0.123221	-3.4307
26059	ERC2	0.74566	2.39426	2.60639	0.0134136	0.123388	-3.43344
55729	ATF7IP	-0.342227	5.88106	-2.60636	0.0134147	0.123388	-3.43351
2584	GALK1	-0.480956	4.00982	-2.6057	0.0134359	0.123388	-3.43494
727	C5	-0.741087	2.42809	-2.60536	0.0134473	0.123388	-3.4357
154881	KCTD7	0.536351	3.71714	2.6053	0.0134491	0.123388	-3.43582
401647	GOLGA7B	1.32325	0.347018	2.60491	0.0134618	0.123388	-3.43667
84561	SLC12A8	-1.43606	1.33892	-2.60465	0.0134705	0.123388	-3.43725
5362	PLXNA2	0.744436	4.8638	2.60406	0.0134897	0.123388	-3.43853
92715	DPH7	0.376732	5.4456	2.60394	0.0134935	0.123388	-3.43878
57546	PDP2	0.353565	5.41165	2.60334	0.0135135	0.123388	-3.44011
3189	HNRNPH3	-0.261825	6.33712	-2.60327	0.0135158	0.123388	-3.44027
4067	LYN	0.363082	6.25393	2.60034	0.0136121	0.124163	-3.44666
3163	HMOX2	0.267856	4.80452	2.59799	0.0136901	0.12477	-3.4518
56928	SPPL2B	0.482104	4.31689	2.59696	0.0137242	0.124976	-3.45404
8544	PIR	0.384836	4.92275	2.59648	0.0137401	0.125016	-3.45508
55125	CEP192	-0.448841	3.49415	-2.59435	0.0138112	0.125559	-3.45973
1874	E2F4	0.346127	5.37437	2.59363	0.0138353	0.125673	-3.4613
339804	C2orf74	-0.388759	4.63043	-2.58963	0.0139704	0.126652	-3.47003
5395	PMS2	-0.300819	4.98906	-2.58938	0.0139787	0.126652	-3.47057
11168	PSIP1	-0.239461	9.42606	-2.58928	0.0139822	0.126652	-3.4708
10856	RUVBL2	-0.20973	6.51775	-2.58899	0.0139918	0.126652	-3.47141
9834	FAM30A	0.991569	-0.48935	2.58871	0.0140014	0.126652	-3.47203
29985	SLC39A3	0.286435	5.28035	2.58657	0.014074	0.127204	-3.47668
93643	TJAP1	0.285351	5.06022	2.58618	0.0140875	0.12722	-3.47754
8216	LZTR1	0.40908	4.93068	2.58541	0.0141136	0.12735	-3.47921
10020	GNE	-0.469364	4.8944	-2.58364	0.0141744	0.127741	-3.48307
79087	ALG12	0.419415	4.14681	2.58346	0.0141804	0.127741	-3.48346
283130	SLC25A45	0.631494	2.82336	2.58282	0.0142025	0.127797	-3.48485
125228	FAM210A	-0.341925	4.48612	-2.5826	0.0142101	0.127797	-3.48533
348093	RBPMS2	-0.758943	3.1861	-2.58096	0.0142667	0.1282	-3.48891
27344	PCSK1N	0.526963	4.82097	2.58055	0.0142805	0.128218	-3.48978
10139	ARFRP1	0.364181	4.70556	2.5783	0.0143586	0.128813	-3.49468
5880	RAC2	-0.710694	2.58181	-2.57785	0.014374	0.128845	-3.49564
51329	ARL6IP4	0.193319	7.34	2.57601	0.0144382	0.129231	-3.49965
26022	TMEM98	-0.253289	6.38418	-2.57498	0.0144743	0.129231	-3.50189
7410	VAV2	0.419891	5.15154	2.57497	0.0144746	0.129231	-3.50191
220064	ORAOV1	0.472489	4.52659	2.57468	0.0144845	0.129231	-3.50252
135154	SDHAF4	-0.59633	3.26163	-2.57462	0.0144868	0.129231	-3.50267
27316	RBMX	-0.186501	9.33518	-2.57458	0.0144883	0.129231	-3.50276
51690	LSM7	0.259422	7.07362	2.57395	0.0145102	0.129303	-3.50412
2596	GAP43	-0.368248	5.06777	-2.57356	0.0145239	0.129303	-3.50496
79094	CHAC1	-2.12324	4.41195	-2.57333	0.014532	0.129303	-3.50547
5289	PIK3C3	-0.247242	5.0644	-2.57092	0.0146167	0.12984	-3.51069
7803	PTP4A1	0.219474	7.57105	2.57063	0.0146271	0.12984	-3.51133
3654	IRAK1	0.266659	6.51679	2.5706	0.0146281	0.12984	-3.51139
1845	DUSP3	0.308551	5.90769	2.56968	0.0146604	0.13002	-3.51337
80017	C14orf159	0.275868	4.63616	2.56892	0.0146876	0.130155	-3.51503
29916	SNX11	0.378482	4.53016	2.56712	0.0147514	0.130614	-3.51893
6854	SYN2	0.346888	4.54887	2.56666	0.0147677	0.130652	-3.51992
23208	SYT11	0.213711	7.69973	2.56629	0.0147811	0.130664	-3.52073
23150	FRMD4B	-0.485294	4.67462	-2.56576	0.0147999	0.130724	-3.52187
51106	TFB1M	-0.422772	4.95686	-2.56429	0.0148524	0.131081	-3.52505
1735	DIO3	-1.45924	1.43778	-2.56182	0.0149409	0.131674	-3.53039
348235	SKA2	-0.183455	8.24619	-2.56171	0.0149452	0.131674	-3.53064
3433	IFIT2	-1.02895	0.588583	-2.56141	0.0149557	0.131674	-3.53128
27339	PRPF19	0.346193	6.43203	2.5607	0.0149813	0.131696	-3.53281
8933	FAM127A	0.199007	6.92655	2.56039	0.0149926	0.131696	-3.53348
7570	ZNF22	0.190733	6.56079	2.56034	0.0149946	0.131696	-3.53361
9498	SLC4A8	0.498308	5.3277	2.55968	0.0150185	0.131799	-3.53503
7458	EIF4H	-0.514262	4.71811	-2.55878	0.015051	0.131979	-3.53698
57403	RAB22A	-0.251885	5.57936	-2.55734	0.015103	0.132237	-3.54007
84952	CGNL1	-1.11408	2.28522	-2.5573	0.0151048	0.132237	-3.54018
23362	PSD3	-0.383378	4.89733	-2.55673	0.0151253	0.13231	-3.5414
388650	FAM69A	-0.508926	3.69071	-2.55539	0.0151741	0.13263	-3.54429
1207	CLNS1A	-0.259054	7.30962	-2.55462	0.0152025	0.132772	-3.54596
23647	ARFIP2	0.446706	4.00753	2.55195	0.0153003	0.133519	-3.55172
1062	CENPE	-0.31319	7.65023	-2.55025	0.015363	0.133958	-3.55538
6917	TCEA1	-0.452005	6.30804	-2.54954	0.0153893	0.13408	-3.55692
26118	WSB1	0.234042	6.42144	2.5489	0.0154129	0.134178	-3.55829
79875	THSD4	-0.893306	1.63792	-2.54856	0.0154254	0.13418	-3.55902
10951	CBX1	-0.220176	8.88311	-2.54767	0.0154584	0.134319	-3.56093
9055	PRC1	-0.408074	6.52627	-2.54747	0.0154661	0.134319	-3.56138
56848	SPHK2	0.49387	4.5617	2.54448	0.0155773	0.135177	-3.56781
84717	HDGFRP2	-0.23429	5.72165	-2.54177	0.015679	0.135952	-3.57365
10038	PARP2	-0.277227	5.56813	-2.54023	0.0157372	0.136302	-3.57696
91949	COG7	-0.399814	3.19096	-2.54003	0.0157445	0.136302	-3.57738
10300	KATNB1	-0.297622	5.52848	-2.53781	0.0158288	0.136923	-3.58217
10728	PTGES3	-0.148397	9.25014	-2.53683	0.015866	0.137135	-3.58427
10955	SERINC3	0.265067	4.94314	2.53588	0.0159023	0.13731	-3.58632
79637	ARMC7	0.517449	3.89815	2.53564	0.0159114	0.13731	-3.58683
8364	HIST1H4C	-0.45428	9.15437	-2.53521	0.0159276	0.137341	-3.58774
2318	FLNC	-0.946742	3.33082	-2.53471	0.0159467	0.137396	-3.58881
7770	ZNF227	-0.868	3.95808	-2.53311	0.0160082	0.137786	-3.59226
22866	CNKSR2	0.327819	4.83767	2.53287	0.0160172	0.137786	-3.59277
51231	VRK3	-0.339577	4.77459	-2.53202	0.0160499	0.137792	-3.5946
10477	UBE2E3	0.219158	6.33317	2.53191	0.0160543	0.137792	-3.59484
81502	HM13	0.242144	6.27823	2.53187	0.0160558	0.137792	-3.59493
51009	DERL2	0.334008	4.72683	2.53075	0.0160987	0.138051	-3.59732
50855	PARD6A	0.485647	3.46603	2.53019	0.0161206	0.138129	-3.59853
8837	CFLAR	-0.309762	8.3772	-2.52869	0.0161786	0.138479	-3.60175
3043	HBB	-3.31451	1.39249	-2.52847	0.0161868	0.138479	-3.60221
11064	CNTRL	-0.447048	5.52668	-2.52677	0.016253	0.138835	-3.60586
5832	ALDH18A1	-0.246709	6.27709	-2.52674	0.016254	0.138835	-3.60592
221184	CPNE2	-0.676116	2.84909	-2.52602	0.016282	0.138965	-3.60745
51705	EMCN	1.31367	-0.105874	2.52427	0.0163506	0.139139	-3.61122
54069	MIS18A	-0.302769	6.05881	-2.52418	0.0163538	0.139139	-3.61139
11104	KATNA1	-0.293636	6.06368	-2.52387	0.0163659	0.139139	-3.61206
55117	SLC6A15	-0.487567	5.83848	-2.52365	0.0163747	0.139139	-3.61254
6449	SGTA	0.537758	6.18411	2.52362	0.0163758	0.139139	-3.6126
55646	LYAR	-0.189057	6.84114	-2.52354	0.0163791	0.139139	-3.61278
3291	HSD11B2	-0.992726	1.93168	-2.52222	0.0164309	0.139424	-3.61561
311	ANXA11	-0.332627	5.36438	-2.52203	0.0164383	0.139424	-3.61601
245812	CNPY4	-0.426149	3.07021	-2.52106	0.0164765	0.139618	-3.61809
9907	AP5Z1	0.37321	4.7583	2.5208	0.0164867	0.139618	-3.61864
55082	ARGLU1	0.288655	7.74925	2.51727	0.0166265	0.140603	-3.6262
57181	SLC39A10	-0.340613	6.5029	-2.5172	0.016629	0.140603	-3.62633
3485	IGFBP2	-0.341083	7.62904	-2.51553	0.0166956	0.140989	-3.62991
9946	CRYZL1	0.258293	4.48236	2.51541	0.0167005	0.140989	-3.63017
51661	FKBP7	-0.344944	4.6256	-2.51468	0.0167294	0.141123	-3.63172
55215	FANCI	-0.273896	5.26215	-2.51345	0.0167786	0.141429	-3.63435
80212	CCDC92	0.38497	4.68254	2.51293	0.0167993	0.141494	-3.63545
10395	DLC1	0.264988	6.91763	2.51206	0.0168344	0.141617	-3.63732
1616	DAXX	0.254408	5.52716	2.5116	0.0168529	0.141617	-3.6383
6721	SREBF2	0.231302	6.73296	2.5116	0.016853	0.141617	-3.6383
492	ATP2B3	0.710919	3.05874	2.50799	0.0169986	0.142626	-3.646
3429	IFI27	0.668097	3.54042	2.50797	0.0169993	0.142626	-3.64603
66036	MTMR9	0.330494	5.76728	2.5074	0.0170225	0.142711	-3.64725
23224	SYNE2	-0.502536	5.7846	-2.50682	0.0170458	0.142797	-3.64848
4331	MNAT1	-0.347323	5.2352	-2.50621	0.0170707	0.142895	-3.64979
7172	TPMT	0.481553	3.2843	2.5035	0.0171812	0.143709	-3.65555
8542	APOL1	0.776364	3.20715	2.50239	0.017227	0.143981	-3.65793
9702	CEP57	-0.280262	6.99395	-2.5016	0.0172593	0.144141	-3.65961
677	ZFP36L1	-0.567074	6.6986	-2.50077	0.0172934	0.144244	-3.66137
23473	CAPN7	0.327191	4.47776	2.50038	0.0173094	0.144244	-3.6622
8841	HDAC3	0.218981	6.10095	2.50029	0.0173134	0.144244	-3.6624
101927746	LOC101927746	-0.425844	3.22638	-2.49999	0.0173256	0.144244	-3.66303
22870	PPP6R1	0.342523	5.56457	2.49969	0.017338	0.144244	-3.66367
827	CAPN6	1.7189	2.13628	2.49824	0.0173978	0.144593	-3.66675
3841	KPNA5	-0.506568	4.2305	-2.49803	0.0174065	0.144593	-3.6672
653689	GSTT2B	0.506058	3.54385	2.49672	0.0174607	0.144933	-3.66998
7533	YWHAH	0.265684	7.11669	2.49553	0.0175106	0.145206	-3.67252
25820	ARIH1	-0.236289	6.20095	-2.49529	0.0175203	0.145206	-3.67302
91010	FMNL3	0.413517	3.55281	2.49468	0.0175456	0.145305	-3.67431
118	ADD1	0.214897	6.45095	2.49426	0.0175634	0.145342	-3.67522
100506710	EBLN3P	-0.279511	6.26366	-2.49383	0.0175814	0.14538	-3.67613
53354	PANK1	0.370175	3.9466	2.49342	0.0175984	0.145411	-3.677
64838	FNDC4	-0.499427	3.05635	-2.4925	0.0176369	0.145618	-3.67895
1291	COL6A1	-0.38963	6.18882	-2.492	0.017658	0.145682	-3.68001
79018	GID4	-0.471311	3.92513	-2.49056	0.0177182	0.14599	-3.68306
55243	KIRREL	-0.452089	3.50031	-2.48995	0.0177441	0.14599	-3.68436
26747	NUFIP1	-0.285281	5.28926	-2.48983	0.0177491	0.14599	-3.68461
2894	GRID1	0.56576	2.91093	2.4897	0.0177548	0.14599	-3.6849
2633	GBP1	1.66023	4.91724	2.48912	0.0177791	0.14599	-3.68612
6835	SURF2	0.228799	5.28723	2.48881	0.0177922	0.14599	-3.68678
4598	MVK	0.457807	5.20686	2.48867	0.017798	0.14599	-3.68707
6397	SEC14L1	-0.243028	5.75469	-2.48856	0.0178026	0.14599	-3.6873
10807	SDCCAG3	-0.317954	5.54491	-2.48743	0.0178507	0.146274	-3.68971
145270	PRIMA1	0.478336	2.78121	2.4853	0.0179413	0.1468	-3.69423
6615	SNAI1	-0.933513	3.08269	-2.48514	0.0179481	0.1468	-3.69456
79642	ARSJ	-0.796819	2.64854	-2.48452	0.0179745	0.1468	-3.69588
63891	RNF123	0.320661	4.50798	2.48435	0.0179814	0.1468	-3.69622
9648	GCC2	-0.293832	6.83268	-2.4841	0.0179921	0.1468	-3.69675
283635	FAM177A1	0.239844	5.9448	2.48394	0.0179989	0.1468	-3.69709
54951	COMMD8	0.395084	4.00171	2.48366	0.018011	0.1468	-3.69769
9585	KIF20B	-0.277157	7.863	-2.48331	0.0180261	0.1468	-3.69844
56967	C14orf132	0.192176	7.25678	2.48303	0.0180379	0.1468	-3.69903
55319	TMA16	-0.197313	7.68788	-2.48247	0.018062	0.1468	-3.70022
79822	ARHGAP28	-0.680008	2.46716	-2.4824	0.0180649	0.1468	-3.70036
84988	PPP1R16A	0.46985	4.05127	2.48203	0.0180809	0.1468	-3.70115
22926	ATF6	-0.355881	6.57731	-2.48181	0.0180903	0.1468	-3.70161
28988	DBNL	0.333729	5.40305	2.48128	0.0181129	0.146872	-3.70273
27020	NPTN	0.190685	6.6231	2.48097	0.0181262	0.146872	-3.70338
1111	CHEK1	-0.279885	5.30461	-2.48022	0.0181585	0.146951	-3.70497
1809	DPYSL3	-0.178142	8.13779	-2.48012	0.0181629	0.146951	-3.70519
55722	CEP72	-0.537259	3.29601	-2.47715	0.018291	0.147877	-3.71146
85474	LBX2	-0.470148	3.77797	-2.47631	0.0183278	0.148064	-3.71325
80216	ALPK1	-0.757719	2.18245	-2.47578	0.0183505	0.148092	-3.71436
136	ADORA2B	-0.780139	2.16658	-2.4756	0.0183584	0.148092	-3.71474
85444	LRRCC1	-0.254023	5.8459	-2.47476	0.018395	0.148173	-3.71652
1463	NCAN	1.46805	3.77442	2.47473	0.0183963	0.148173	-3.71658
286319	TUSC1	0.358225	4.60634	2.47443	0.0184093	0.148173	-3.71721
55530	SVOP	1.34527	0.791934	2.47403	0.0184267	0.148204	-3.71805
5716	PSMD10	-0.321364	4.44569	-2.4726	0.0184892	0.148596	-3.72107
1131	CHRM3	-0.583981	2.59963	-2.472	0.0185155	0.148698	-3.72234
55841	WWC3	-0.329274	4.53282	-2.47119	0.0185512	0.148809	-3.72406
55573	CDV3	-0.192042	6.96551	-2.47106	0.0185567	0.148809	-3.72432
6134	RPL10	-0.88938	5.82965	-2.47047	0.0185829	0.148863	-3.72558
7337	UBE3A	-0.137788	7.97631	-2.47018	0.0185953	0.148863	-3.72618
4678	NASP	-0.270406	9.15757	-2.4698	0.0186123	0.148863	-3.72699
84309	NUDT16L1	0.316425	5.48019	2.46966	0.0186181	0.148863	-3.72727
1488	CTBP2	0.189601	8.15167	2.46862	0.0186643	0.149039	-3.72948
613	BCR	0.428519	4.53957	2.46854	0.0186676	0.149039	-3.72964
8317	CDC7	0.429076	5.3382	2.46762	0.0187085	0.149257	-3.73159
124045	SPATA33	0.559192	3.40128	2.46693	0.0187389	0.14939	-3.73304
2901	GRIK5	-0.759146	1.99626	-2.46428	0.0188566	0.150218	-3.73862
27018	BEX3	0.187458	9.68366	2.46313	0.018908	0.150496	-3.74105
5501	PPP1CC	-0.173762	7.56028	-2.46288	0.0189191	0.150496	-3.74157
51209	RAB9B	0.690428	2.61874	2.46145	0.0189832	0.1507	-3.74459
220988	HNRNPA3	-0.25479	8.30793	-2.46139	0.0189858	0.1507	-3.74471
23568	ARL2BP	0.284919	5.62014	2.46138	0.0189864	0.1507	-3.74474
23345	SYNE1	-0.38422	4.10843	-2.46063	0.0190198	0.150834	-3.7463
8087	FXR1	-0.253258	8.32865	-2.46009	0.019044	0.150834	-3.74744
6829	SUPT5H	0.22981	6.45433	2.46008	0.0190448	0.150834	-3.74747
6801	STRN	-0.254424	5.35043	-2.45959	0.0190666	0.150897	-3.74849
1337	COX6A1	0.194091	8.80518	2.45923	0.0190828	0.150915	-3.74925
64963	MRPS11	0.353595	5.53047	2.45882	0.0191013	0.150951	-3.75011
4758	NEU1	0.428815	4.22569	2.45757	0.0191577	0.151187	-3.75274
55275	VPS53	-0.282148	5.03103	-2.45744	0.0191635	0.151187	-3.75301
84188	FAR1	0.294009	5.24104	2.45724	0.0191727	0.151187	-3.75344
4519	CYTB	0.595391	11.14	2.45668	0.0191982	0.151278	-3.75462
8603	FAM193A	0.260129	6.09643	2.45637	0.0192121	0.151278	-3.75526
441518	FAM127C	0.30111	5.30535	2.45511	0.0192694	0.151598	-3.75792
442245	GSTM2P1	-0.626861	2.84043	-2.45486	0.0192806	0.151598	-3.75844
2937	GSS	0.262335	4.85199	2.45326	0.0193534	0.15206	-3.76179
23229	ARHGEF9	-0.350207	4.10167	-2.45246	0.0193901	0.152239	-3.76348
91298	C12orf29	0.567632	2.7149	2.45212	0.0194054	0.152249	-3.76418
6988	TCTA	0.631985	2.79829	2.45006	0.0194998	0.15282	-3.7685
253143	PRR14L	-0.340553	5.71057	-2.44962	0.0195202	0.15282	-3.76943
9668	ZNF432	-0.486332	3.23636	-2.44962	0.0195202	0.15282	-3.76944
94107	TMEM203	0.221763	5.60148	2.44731	0.0196267	0.153542	-3.77428
641638	SNHG6	-0.463066	4.83456	-2.4463	0.0196733	0.153746	-3.77639
7594	ZNF43	-0.657531	2.5917	-2.44585	0.0196941	0.153746	-3.77733
64744	SMAP2	-0.280594	5.39296	-2.44583	0.0196951	0.153746	-3.77738
51714	SELENOT	0.273209	6.24962	2.4455	0.0197104	0.153755	-3.77807
29953	TRHDE	-1.21496	2.32212	-2.44476	0.0197447	0.153912	-3.77961
374291	NDUFS7	0.25683	6.58648	2.44255	0.0198476	0.154515	-3.78424
282969	FUOM	-0.527261	3.14671	-2.4423	0.0198595	0.154515	-3.78477
8772	FADD	0.332822	5.34451	2.44219	0.0198647	0.154515	-3.78501
23677	SH3BP4	-0.365419	4.73764	-2.44072	0.0199333	0.154939	-3.78808
79640	C22orf46	-0.448481	3.53972	-2.44009	0.019963	0.154964	-3.7894
5139	PDE3A	-0.932457	1.55435	-2.44004	0.0199651	0.154964	-3.78949
160851	DGKH	-0.615734	3.73173	-2.43807	0.0200578	0.155573	-3.79361
10455	ECI2	-0.297208	5.31024	-2.43773	0.0200742	0.155589	-3.79434
85440	DOCK7	-0.372552	4.48206	-2.43734	0.0200924	0.15562	-3.79515
10570	DPYSL4	-0.436388	5.49579	-2.43628	0.0201424	0.155823	-3.79736
85359	DGCR6L	0.225757	5.35958	2.43591	0.0201599	0.155823	-3.79813
55748	CNDP2	0.372547	5.0379	2.43588	0.0201616	0.155823	-3.79821
253039	PSMD5-AS1	0.581258	2.60805	2.43483	0.0202112	0.156095	-3.80039
6386	SDCBP	-0.268282	6.66391	-2.43428	0.0202372	0.156185	-3.80154
5566	PRKACA	0.200001	5.95016	2.43369	0.0202654	0.156292	-3.80277
222537	HS3ST5	0.603944	2.81855	2.43148	0.0203709	0.156994	-3.80739
79870	BAALC	0.683822	2.76257	2.42951	0.0204649	0.157607	-3.81149
10572	SIVA1	0.285327	7.49805	2.42827	0.0205245	0.157955	-3.81407
7190	HSP90B2P	-0.460515	6.19633	-2.42711	0.0205805	0.158274	-3.8165
51729	WBP11	-0.201845	7.24532	-2.42637	0.0206163	0.158383	-3.81804
10254	STAM2	0.394888	4.10577	2.42622	0.0206238	0.158383	-3.81836
5436	POLR2G	0.229219	7.35058	2.42513	0.0206761	0.15857	-3.82061
30811	HUNK	-0.563049	3.51939	-2.42511	0.0206774	0.15857	-3.82067
9175	MAP3K13	-0.164282	6.55972	-2.4243	0.0207164	0.158662	-3.82234
27349	MCAT	0.330661	4.58769	2.42426	0.0207185	0.158662	-3.82243
6536	SLC6A9	-1.37451	1.37315	-2.42383	0.0207392	0.158681	-3.82332
9296	ATP6V1F	0.254297	6.61753	2.42361	0.0207502	0.158681	-3.82379
58480	RHOU	-0.65079	5.49414	-2.42143	0.0208563	0.159381	-3.82832
168544	ZNF467	-0.721456	2.39517	-2.42094	0.0208805	0.15942	-3.82936
8193	DPF1	0.347741	5.81882	2.42073	0.0208908	0.15942	-3.82979
25807	RHBDD3	0.437295	3.91794	2.41782	0.0210334	0.160396	-3.83583
2222	FDFT1	0.279866	8.59733	2.41647	0.0210999	0.160759	-3.83864
5283	PIGH	-0.592268	2.80315	-2.41625	0.0211105	0.160759	-3.83909
10763	NES	-0.284779	8.35177	-2.41588	0.0211289	0.160786	-3.83986
694	BTG1	-0.404465	7.43506	-2.414	0.0212221	0.161383	-3.84377
201161	CENPV	-0.225573	7.70241	-2.41318	0.0212628	0.161547	-3.84547
4919	ROR1	-0.422982	3.88763	-2.41297	0.0212734	0.161547	-3.84591
339500	ZNF678	-0.449425	3.24404	-2.41145	0.0213492	0.16201	-3.84907
7443	VRK1	-0.195381	6.31602	-2.41056	0.0213936	0.162039	-3.85091
10606	PAICS	-0.273812	8.18687	-2.41054	0.0213945	0.162039	-3.85095
54920	DUS2	-0.394749	3.4755	-2.41022	0.0214106	0.162039	-3.85162
3398	ID2	0.296158	8.07522	2.40992	0.0214257	0.162039	-3.85224
5688	PSMA7	0.206639	9.91475	2.40988	0.0214275	0.162039	-3.85232
2935	GSPT1	-0.16591	8.16309	-2.40739	0.0215523	0.162869	-3.85747
5664	PSEN2	0.369861	4.23425	2.40676	0.0215841	0.162997	-3.85878
90861	HN1L	0.184036	7.04692	2.40504	0.0216708	0.163482	-3.86234
23022	PALLD	0.33353	5.02806	2.40489	0.0216784	0.163482	-3.86265
8935	SKAP2	1.55623	0.517002	2.40375	0.0217365	0.163807	-3.86503
27173	SLC39A1	0.160173	7.46085	2.40325	0.0217618	0.163884	-3.86606
92170	MTG1	0.317574	5.02204	2.4028	0.0217844	0.16394	-3.86698
5728	PTEN	0.273155	5.6613	2.40234	0.0218076	0.164002	-3.86793
10745	PHTF1	0.382469	5.13328	2.40183	0.021834	0.164013	-3.869
8720	MBTPS1	0.176727	5.93506	2.40172	0.0218392	0.164013	-3.86921
388931	MFSD2B	-0.389749	5.49783	-2.40089	0.0218819	0.164122	-3.87094
84918	LRP11	0.405441	5.02798	2.40085	0.0218839	0.164122	-3.87102
25758	KIAA1549L	-1.08283	1.49109	-2.39978	0.0219383	0.164417	-3.87323
221336	BEND6	0.626669	3.10313	2.39913	0.0219718	0.164538	-3.87458
29095	ORMDL2	0.308145	5.14682	2.3987	0.0219938	0.164538	-3.87546
79598	CEP97	-0.334568	5.27366	-2.39858	0.0219999	0.164538	-3.87571
85369	STRIP1	0.21049	6.43203	2.39741	0.0220598	0.164769	-3.87812
4122	MAN2A2	0.362039	4.07157	2.39739	0.022061	0.164769	-3.87817
54826	GIN1	-0.33033	3.07623	-2.3963	0.0221169	0.165073	-3.88042
93624	TADA2B	0.396281	4.18308	2.39595	0.0221352	0.165096	-3.88115
8702	B4GALT4	-0.419507	3.53178	-2.39347	0.0222632	0.16593	-3.88626
8802	SUCLG1	0.185935	7.78344	2.39306	0.0222843	0.16593	-3.8871
203245	NAIF1	0.37053	3.60733	2.3929	0.0222928	0.16593	-3.88744
54978	SLC35F6	0.330459	5.87497	2.39227	0.0223253	0.166022	-3.88873
60436	TGIF2	-0.274759	6.18999	-2.39207	0.0223357	0.166022	-3.88914
6305	SBF1	0.253685	6.38116	2.39137	0.0223721	0.16618	-3.89059
7755	ZNF205	0.350236	3.92873	2.39059	0.0224131	0.166371	-3.89221
8727	CTNNAL1	-0.255863	6.08611	-2.38996	0.0224457	0.166499	-3.8935
158293	FAM120AOS	0.219638	5.84265	2.38938	0.0224762	0.166507	-3.8947
79691	QTRT2	-0.281269	5.46884	-2.38933	0.0224789	0.166507	-3.89481
1871	E2F3	0.219977	6.62592	2.38906	0.0224927	0.166507	-3.89535
220382	FAM181B	0.484902	3.44562	2.38794	0.0225517	0.166771	-3.89767
64428	NARFL	0.450512	3.24197	2.3878	0.022559	0.166771	-3.89796
8655	DYNLL1	0.261878	8.69539	2.38698	0.0226017	0.166973	-3.89963
83660	TLN2	-0.238396	5.97731	-2.38448	0.0227336	0.16779	-3.90479
10308	ZNF267	-0.35517	3.63148	-2.3843	0.022743	0.16779	-3.90516
90324	CCDC97	0.311589	4.66642	2.38265	0.0228307	0.168322	-3.90856
55100	WDR70	-0.274731	5.22399	-2.38195	0.0228678	0.168482	-3.91
6431	SRSF6	0.372772	7.76448	2.38121	0.0229067	0.168654	-3.91151
5082	PDCL	-0.288248	4.92865	-2.38033	0.0229537	0.168866	-3.91333
56255	TMX4	0.276018	7.29349	2.38009	0.0229666	0.168866	-3.91382
80124	VCPIP1	-0.39086	3.39505	-2.3772	0.023121	0.169818	-3.91976
51171	HSD17B14	-0.669402	2.06397	-2.37709	0.0231271	0.169818	-3.91999
644538	SMIM10	0.313935	4.15456	2.37651	0.0231581	0.169922	-3.92118
2023	ENO1	-0.260013	10.5916	-2.37576	0.0231981	0.169922	-3.9227
9590	AKAP12	0.481493	8.628	2.37571	0.0232013	0.169922	-3.92282
961	CD47	0.248288	6.60638	2.37544	0.0232156	0.169922	-3.92337
116224	FAM122A	0.483842	3.44868	2.37519	0.0232291	0.169922	-3.92389
7320	UBE2B	-0.225518	6.66115	-2.37508	0.023235	0.169922	-3.92411
5557	PRIM1	-0.319126	5.02957	-2.37438	0.0232728	0.170084	-3.92555
84769	MPV17L2	0.458478	3.52769	2.37291	0.0233521	0.170497	-3.92856
7447	VSNL1	0.576312	2.60903	2.37275	0.0233607	0.170497	-3.92889
10500	SEMA6C	0.53701	2.97711	2.37235	0.0233822	0.17054	-3.9297
817	CAMK2D	-0.284413	5.09676	-2.37206	0.023398	0.170541	-3.9303
5042	PABPC3	-0.400601	5.66738	-2.37171	0.023417	0.170565	-3.93102
2104	ESRRG	0.312238	6.24467	2.37105	0.0234529	0.170712	-3.93237
3006	HIST1H1C	-0.741646	6.56533	-2.37067	0.0234737	0.170749	-3.93316
53917	RAB24	0.284693	4.69378	2.37037	0.0234902	0.170755	-3.93378
9620	CELSR1	0.386356	2.98833	2.36981	0.0235203	0.170785	-3.93491
146713	RBFOX3	-0.663387	4.07852	-2.36971	0.0235257	0.170785	-3.93511
56704	JPH1	-0.539451	2.82734	-2.36848	0.0235929	0.171159	-3.93764
84254	CAMKK1	0.92954	1.99265	2.36778	0.0236313	0.171323	-3.93908
3092	HIP1	-0.314007	4.21582	-2.36734	0.0236556	0.171385	-3.93999
23564	DDAH2	-0.379988	4.15926	-2.36589	0.0237349	0.171845	-3.94294
55326	AGPAT5	-0.243256	6.61929	-2.36482	0.0237939	0.172158	-3.94514
10206	TRIM13	0.209109	6.44497	2.36429	0.0238229	0.172253	-3.94622
25999	CLIP3	0.329502	5.33782	2.36352	0.0238653	0.172429	-3.94779
1993	ELAVL2	0.199359	6.89008	2.36327	0.023879	0.172429	-3.9483
55759	WDR12	-0.254731	5.60754	-2.36296	0.0238963	0.17244	-3.94894
23732	FRRS1L	-1.58598	0.49277	-2.3622	0.0239385	0.17263	-3.9505
56662	VTRNA1-3	0.645347	0.085671	2.36157	0.0239729	0.172764	-3.95177
64840	PORCN	0.392349	3.66997	2.35961	0.0240822	0.173437	-3.95579
100287616	LOXL1-AS1	-1.18494	1.35562	-2.35823	0.0241591	0.17371	-3.95861
22863	ATG14	-0.310304	4.69858	-2.35821	0.0241599	0.17371	-3.95864
122809	SOCS4	0.321868	4.84598	2.35807	0.0241681	0.17371	-3.95894
51310	SLC22A17	0.266348	5.07436	2.35666	0.0242467	0.17416	-3.96181
221687	RNF182	-0.385216	3.70903	-2.35586	0.0242916	0.174256	-3.96344
81929	SEH1L	-0.368157	5.25776	-2.35585	0.0242921	0.174256	-3.96346
148523	CIART	-0.535713	3.19068	-2.35463	0.0243605	0.174632	-3.96595
81792	ADAMTS12	1.33349	0.582351	2.35422	0.0243836	0.174682	-3.96679
60625	DHX35	0.305476	4.10859	2.35343	0.024428	0.174885	-3.96839
10265	IRX5	0.342775	3.9417	2.35142	0.0245417	0.175445	-3.97249
374928	ZNF773	-0.548391	2.64043	-2.35116	0.0245566	0.175445	-3.97303
8607	RUVBL1	-0.13467	7.46072	-2.35103	0.0245635	0.175445	-3.97328
1031	CDKN2C	0.228724	5.80262	2.35091	0.0245706	0.175445	-3.97354
5046	PCSK6	-0.699323	2.46444	-2.35055	0.0245908	0.175473	-3.97426
92105	INTS4	-0.280494	4.56497	-2.34989	0.0246283	0.175593	-3.97561
100170224	SNAR-B1	-1.04225	2.27881	-2.34969	0.0246398	0.175593	-3.97602
55862	ECHDC1	0.196216	6.35393	2.34843	0.0247115	0.175891	-3.97858
79616	CCNJL	0.415178	3.88597	2.34839	0.024714	0.175891	-3.97868
9688	NUP93	-0.191932	7.51641	-2.34731	0.0247751	0.175997	-3.98086
8505	PARG	-0.352159	3.84583	-2.34718	0.0247826	0.175997	-3.98112
538	ATP7A	-0.498868	4.36536	-2.34709	0.0247879	0.175997	-3.98131
57619	SHROOM3	0.273771	5.59473	2.34699	0.0247935	0.175997	-3.98151
134429	STARD4	0.346327	5.41108	2.34582	0.0248603	0.176192	-3.98389
10382	TUBB4A	-0.547253	2.91862	-2.34575	0.0248647	0.176192	-3.98404
9877	ZC3H11A	-0.264104	6.29742	-2.34559	0.024874	0.176192	-3.98437
374618	TEX9	-0.439475	3.67946	-2.34538	0.0248859	0.176192	-3.98479
54621	VSIG10	0.520888	3.38783	2.34467	0.0249266	0.176366	-3.98624
81491	GPR63	-0.495141	3.2879	-2.34367	0.024984	0.176576	-3.98827
90231	KIAA2013	-0.249893	6.53865	-2.34359	0.0249887	0.176576	-3.98844
4287	ATXN3	-0.249327	5.34004	-2.34287	0.0250302	0.176688	-3.9899
10417	SPON2	1.37492	1.52594	2.34275	0.0250371	0.176688	-3.99014
145165	ST13P4	-0.529361	4.00819	-2.34226	0.0250654	0.176749	-3.99114
1545	CYP1B1	-0.592822	3.33399	-2.3416	0.0251032	0.176749	-3.99247
9885	OSBPL2	-0.25966	4.50954	-2.34159	0.025104	0.176749	-3.9925
79728	PALB2	-0.388937	4.04246	-2.34147	0.0251107	0.176749	-3.99274
55329	MNS1	-0.338868	4.53628	-2.34026	0.0251808	0.177054	-3.9952
11178	LZTS1	0.404394	6.09246	2.34016	0.0251865	0.177054	-3.9954
1453	CSNK1D	0.213798	6.89138	2.33988	0.0252028	0.177054	-3.99597
8372	HYAL3	0.684755	2.33069	2.33865	0.0252742	0.177441	-3.99846
23461	ABCA5	0.330107	4.8198	2.33788	0.0253192	0.177642	-4.00003
83879	CDCA7	-0.260626	6.03277	-2.33722	0.0253573	0.17773	-4.00136
1114	CHGB	0.40678	8.04543	2.33695	0.0253732	0.17773	-4.00191
57701	NCKAP5L	0.410747	4.13829	2.33675	0.025385	0.17773	-4.00232
7089	TLE2	-1.3183	1.60863	-2.33638	0.0254064	0.17773	-4.00307
10845	CLPX	-0.274216	4.89432	-2.33615	0.0254202	0.17773	-4.00355
55964	SEPT3	0.318439	5.35116	2.33581	0.0254399	0.17773	-4.00423
10782	ZNF274	-0.600868	2.49791	-2.33569	0.0254466	0.17773	-4.00446
8508	NIPSNAP1	-0.316597	7.02674	-2.33543	0.0254623	0.17773	-4.00501
342035	GLDN	1.4877	0.461188	2.33496	0.0254894	0.177772	-4.00595
100131244	ANKRD63	1.19005	0.434795	2.33476	0.025501	0.177772	-4.00635
7514	XPO1	-0.184204	7.2582	-2.33445	0.0255197	0.177788	-4.00699
1975	EIF4B	-0.232521	7.33818	-2.33398	0.0255468	0.177822	-4.00793
7837	PXDN	-0.327041	5.87493	-2.33381	0.0255572	0.177822	-4.00829
50486	G0S2	-1.83941	-0.492104	-2.33134	0.0257025	0.178719	-4.01329
8795	TNFRSF10B	-0.520243	5.62031	-2.33027	0.0257658	0.179044	-4.01546
5681	PSKH1	0.457763	4.07633	2.32965	0.0258025	0.179185	-4.01671
79142	PHF23	0.35264	5.70889	2.32918	0.0258301	0.179194	-4.01765
4052	LTBP1	-0.430869	4.19046	-2.3287	0.0258588	0.179194	-4.01863
79567	FAM65A	0.349287	4.90384	2.32869	0.0258593	0.179194	-4.01865
79656	BEND5	-0.301588	4.53087	-2.32837	0.0258784	0.179194	-4.0193
1657	DMXL1	-0.329213	3.85231	-2.32824	0.0258862	0.179194	-4.01957
3047	HBG1	1.61342	-1.71496	2.32762	0.025923	0.179275	-4.02082
56850	GRIPAP1	0.320091	7.12487	2.32749	0.0259308	0.179275	-4.02109
2135	EXTL2	-0.224194	6.14928	-2.32673	0.0259759	0.179473	-4.02262
10227	MFSD10	0.212772	5.62965	2.32539	0.0260555	0.179909	-4.02532
122786	FRMD6	-0.47553	3.38129	-2.32434	0.0261184	0.180163	-4.02744
4674	NAP1L2	1.08146	-1.23944	2.32423	0.0261254	0.180163	-4.02768
79650	USB1	0.296815	5.61339	2.32247	0.0262307	0.180774	-4.03122
124454	EARS2	-0.287391	4.79575	-2.32101	0.0263189	0.181267	-4.03418
2558	GABRA5	-1.59608	1.31234	-2.32005	0.0263765	0.181508	-4.03611
27244	SESN1	0.406803	3.66946	2.31987	0.0263872	0.181508	-4.03647
10933	MORF4L1	-0.119174	8.80367	-2.31917	0.0264296	0.181685	-4.03788
10592	SMC2	-0.171991	8.12945	-2.31776	0.026515	0.18206	-4.04072
101927740	LOC101927740	0.532569	2.58852	2.31772	0.0265177	0.18206	-4.04081
90381	TICRR	-0.406252	4.05519	-2.31633	0.0266021	0.182469	-4.04361
1717	DHCR7	0.360677	6.53173	2.31619	0.0266108	0.182469	-4.0439
83746	L3MBTL2	0.320258	5.18854	2.31526	0.0266672	0.182644	-4.04576
8833	GMPS	-0.258373	6.06407	-2.31522	0.0266699	0.182644	-4.04585
1951	CELSR3	0.41487	3.05055	2.31485	0.0266921	0.182682	-4.04659
64393	ZMAT3	0.303139	4.87196	2.31423	0.0267304	0.182829	-4.04785
4776	NFATC4	0.309791	6.37281	2.31229	0.0268489	0.183515	-4.05174
126119	JOSD2	0.677345	2.80977	2.31204	0.0268644	0.183515	-4.05225
2107	ETF1	0.191239	7.16465	2.31131	0.0269093	0.183705	-4.05372
8479	HIRIP3	-0.278583	4.79701	-2.31092	0.0269334	0.183755	-4.05451
8751	ADAM15	-0.272677	6.49576	-2.30838	0.02709	0.184524	-4.05961
51734	MSRB1	0.459788	4.31698	2.30774	0.0271298	0.184524	-4.0609
112936	VPS26B	0.266013	4.78729	2.30771	0.0271318	0.184524	-4.06097
9444	QKI	-0.158569	7.55437	-2.30731	0.0271565	0.184524	-4.06177
11338	U2AF2	0.205713	7.89812	2.30723	0.0271614	0.184524	-4.06193
5351	PLOD1	-0.506909	5.02227	-2.30719	0.0271638	0.184524	-4.06201
114882	OSBPL8	-0.218889	6.44023	-2.30718	0.0271648	0.184524	-4.06204
8635	RNASET2	-0.370017	4.49093	-2.30656	0.0272032	0.184669	-4.06328
84898	PLXDC2	-0.542201	2.86204	-2.30577	0.0272521	0.184886	-4.06486
79762	C1orf115	-0.808843	2.05748	-2.30418	0.0273514	0.18538	-4.06806
140739	UBE2F	0.249514	5.49879	2.30406	0.027359	0.18538	-4.06831
129303	TMEM150A	0.393752	3.36981	2.3029	0.0274311	0.185753	-4.07062
284459	HKR1	-0.411685	3.04228	-2.30229	0.0274696	0.185765	-4.07186
283431	GAS2L3	-0.312771	4.61855	-2.30222	0.027474	0.185765	-4.072
9975	NR1D2	-0.319804	4.22432	-2.30186	0.0274963	0.185765	-4.07271
1515	CTSV	-0.583426	3.4018	-2.30171	0.0275056	0.185765	-4.07301
5888	RAD51	-0.273364	5.01933	-2.30151	0.0275182	0.185765	-4.07341
55698	RADIL	-0.635243	3.69564	-2.30123	0.0275361	0.185771	-4.07399
18	ABAT	0.422336	3.35287	2.30052	0.0275802	0.185877	-4.07539
83989	FAM172A	-0.273711	5.73493	-2.30036	0.0275903	0.185877	-4.07572
55190	NUDT11	-0.258418	6.33974	-2.30016	0.0276031	0.185877	-4.07612
10283	CWC27	-0.163824	7.57184	-2.29947	0.0276468	0.185977	-4.07751
4189	DNAJB9	-0.830154	3.10789	-2.29916	0.0276662	0.185977	-4.07813
93	ACVR2B	-0.292841	6.03663	-2.29882	0.0276878	0.185977	-4.07881
9616	RNF7	0.245508	6.47288	2.29873	0.0276931	0.185977	-4.07898
54464	XRN1	-0.324493	4.75984	-2.29857	0.0277034	0.185977	-4.07931
4045	LSAMP	-0.33551	5.603	-2.29819	0.0277271	0.186021	-4.08006
9807	IP6K1	0.336631	5.12363	2.29783	0.02775	0.18606	-4.08079
2045	EPHA7	0.482401	3.88224	2.29721	0.0277891	0.186119	-4.08203
100130417	LOC100130417	1.00688	2.25452	2.29715	0.027793	0.186119	-4.08215
8925	HERC1	-0.393614	5.46308	-2.29668	0.027823	0.186205	-4.0831
55163	PNPO	-0.276123	6.45074	-2.29565	0.0278881	0.186485	-4.08515
84286	TMEM175	0.484055	3.15281	2.2953	0.0279103	0.186485	-4.08585
1540	CYLD	0.399848	3.65508	2.29521	0.0279162	0.186485	-4.08604
25949	SYF2	-0.195869	7.33036	-2.29476	0.0279447	0.186561	-4.08694
2768	GNA12	0.249737	5.395	2.29399	0.0279943	0.186777	-4.08849
84315	MON1A	0.525027	2.87871	2.29354	0.0280229	0.186853	-4.08939
90120	C9orf69	0.222159	5.71405	2.29217	0.0281105	0.187323	-4.09214
25900	IFFO1	0.420537	4.58319	2.29083	0.0281961	0.187623	-4.09481
293	SLC25A6	0.204096	9.55821	2.29082	0.0281966	0.187623	-4.09483
84247	LDOC1L	0.20912	6.11397	2.29053	0.0282152	0.187623	-4.0954
9101	USP8	-0.218882	6.7879	-2.29039	0.0282245	0.187623	-4.09569
11276	SYNRG	0.225061	6.16424	2.28894	0.0283175	0.188126	-4.09858
675	BRCA2	-0.408518	5.21136	-2.28839	0.028353	0.188172	-4.09969
5704	PSMC4	0.227013	8.09287	2.28806	0.0283744	0.188172	-4.10035
80312	TET1	-0.497974	4.811	-2.28803	0.0283763	0.188172	-4.10041
54517	PUS7	-0.377023	4.34548	-2.28641	0.028481	0.188752	-4.10364
51134	CEP83	-0.342568	4.95597	-2.28575	0.0285239	0.188921	-4.10496
10297	APC2	0.398187	5.49147	2.28437	0.0286132	0.189347	-4.10771
3087	HHEX	-0.840662	2.23834	-2.28389	0.0286442	0.189347	-4.10866
4288	MKI67	-0.368483	8.0199	-2.28383	0.0286486	0.189347	-4.1088
1902	LPAR1	-0.312145	4.23162	-2.2834	0.0286761	0.189347	-4.10964
100846999	MIR4444-2	-0.620239	3.99445	-2.28334	0.0286801	0.189347	-4.10976
1820	ARID3A	-0.331439	4.91175	-2.28315	0.0286926	0.189347	-4.11014
117177	RAB3IP	0.331714	4.9456	2.28151	0.0287997	0.189938	-4.11342
170960	ZNF721	-0.405764	3.33246	-2.28095	0.0288362	0.190049	-4.11453
51643	TMBIM4	0.292354	5.19103	2.28072	0.0288514	0.190049	-4.11499
7227	TRPS1	-0.388944	5.53593	-2.28018	0.028887	0.190168	-4.11607
23456	ABCB10	0.423332	3.14433	2.27978	0.0289131	0.190225	-4.11687
11112	HIBADH	0.45377	3.74713	2.2793	0.0289446	0.190317	-4.11782
57763	ANKRA2	-0.524017	3.4177	-2.27868	0.028985	0.190468	-4.11905
79829	NAA40	0.505794	3.80032	2.27609	0.029156	0.191378	-4.12421
29855	UBN1	0.244193	8.12529	2.27605	0.0291587	0.191378	-4.12429
6202	RPS8	-0.452199	7.69916	-2.27371	0.0293135	0.192278	-4.12894
2941	GSTA4	0.249794	5.62142	2.27341	0.0293336	0.192294	-4.12954
643763	UG0898H09	1.0917	0.358199	2.27298	0.0293622	0.192365	-4.13039
836	CASP3	-0.348841	4.32625	-2.27252	0.0293929	0.192451	-4.13131
27352	SGSM3	0.310611	3.81123	2.27206	0.0294238	0.192534	-4.13223
153527	ZMAT2	-0.199813	8.33756	-2.27158	0.0294557	0.192534	-4.13318
51308	REEP2	0.423658	3.50815	2.2715	0.029461	0.192534	-4.13334
55664	CDC37L1	-0.29455	3.84141	-2.27127	0.0294763	0.192534	-4.1338
9043	SPAG9	-0.24981	6.93813	-2.27082	0.0295065	0.192615	-4.13469
10130	PDIA6	-0.710586	6.85935	-2.26988	0.0295689	0.192856	-4.13655
6493	SIM2	0.681765	2.5739	2.26974	0.0295788	0.192856	-4.13684
6627	SNRPA1	-0.187555	6.98963	-2.26893	0.029633	0.193093	-4.13845
84331	MCRIP2	0.387813	4.10061	2.26803	0.0296936	0.193373	-4.14024
9926	LPGAT1	0.265248	5.77727	2.26746	0.0297314	0.193503	-4.14136
23452	ANGPTL2	-0.299398	4.84982	-2.26712	0.0297544	0.193537	-4.14203
283643	C14orf80	0.431781	3.9449	2.26618	0.0298181	0.193786	-4.14391
54516	MTRF1L	0.183093	6.58203	2.26597	0.0298318	0.193786	-4.14431
55622	TTC27	-0.420767	3.61232	-2.26576	0.0298461	0.193786	-4.14473
159013	CXorf38	-0.508288	3.54766	-2.26534	0.0298748	0.193856	-4.14557
57835	SLC4A5	-0.56405	4.53844	-2.26391	0.0299716	0.194369	-4.14841
10135	NAMPT	-0.329915	5.272	-2.26344	0.030003	0.194457	-4.14933
23339	VPS39	0.360169	4.29497	2.26306	0.030029	0.19451	-4.15009
10015	PDCD6IP	-0.217509	5.73051	-2.26269	0.0300542	0.194557	-4.15082
23347	SMCHD1	-0.312452	5.82716	-2.26223	0.0300851	0.194641	-4.15172
10525	HYOU1	0.212113	6.81164	2.26156	0.0301311	0.194823	-4.15306
102723897	LOC102723897	0.46719	4.26501	2.26103	0.0301672	0.194941	-4.15411
284900	TTC28-AS1	0.417931	3.91396	2.25994	0.0302412	0.195302	-4.15626
22862	FNDC3A	0.193528	7.17863	2.25944	0.0302757	0.195409	-4.15726
163404	PLPPR5	-1.02523	2.75573	-2.25886	0.030315	0.195497	-4.1584
60558	GUF1	-0.258165	5.3441	-2.25872	0.0303252	0.195497	-4.15869
10440	TIMM17A	0.215367	7.25286	2.25801	0.0303739	0.195695	-4.1601
41	ASIC1	0.360614	4.05518	2.25764	0.0303987	0.195739	-4.16081
730130	TMEM229A	0.831652	1.98588	2.25657	0.0304726	0.196098	-4.16294
151887	CCDC80	-0.506122	5.18468	-2.25509	0.0305747	0.196639	-4.16587
535	ATP6V0A1	0.255766	6.02882	2.25294	0.0307228	0.197366	-4.1701
222699	TOB2P1	0.496133	2.59135	2.25293	0.030724	0.197366	-4.17014
6242	RTKN	0.343641	4.14476	2.25236	0.0307632	0.197462	-4.17125
2074	ERCC6	-0.399559	3.46686	-2.25199	0.0307887	0.197462	-4.17198
701	BUB1B	-0.284774	6.26074	-2.25137	0.0308323	0.197462	-4.17322
55714	TENM3	-0.426535	4.62903	-2.25127	0.0308388	0.197462	-4.1734
54916	TMEM260	-0.371442	3.82121	-2.25116	0.0308467	0.197462	-4.17363
200942	KLHDC8B	0.365533	3.90491	2.25104	0.0308553	0.197462	-4.17387
51586	MED15	0.210944	5.55732	2.25088	0.0308665	0.197462	-4.17419
23184	MESDC2	0.206439	7.49587	2.25031	0.0309055	0.197462	-4.17529
79089	TMUB2	0.311478	4.80008	2.25027	0.0309089	0.197462	-4.17539
4128	MAOA	-0.6397	1.99336	-2.24957	0.0309573	0.197462	-4.17676
83862	TMEM120A	-0.406293	3.83382	-2.24929	0.0309772	0.197462	-4.17732
51186	TCEAL9	0.198553	7.70131	2.24925	0.0309801	0.197462	-4.1774
2053	EPHX2	0.262985	4.64781	2.2489	0.0310044	0.197462	-4.17809
8869	ST3GAL5	-0.618705	2.59333	-2.24884	0.0310084	0.197462	-4.1782
27034	ACAD8	0.300284	4.1365	2.2488	0.031011	0.197462	-4.17828
5908	RAP1B	0.24701	5.09602	2.24762	0.0310936	0.197622	-4.1806
3572	IL6ST	-0.314985	5.35318	-2.24742	0.0311077	0.197622	-4.181
79713	IGFLR1	0.483564	3.33128	2.24741	0.0311087	0.197622	-4.18103
64224	HERPUD2	-0.297865	4.38193	-2.2474	0.0311089	0.197622	-4.18104
11042	SMA5	0.407967	3.05478	2.24678	0.0311526	0.197784	-4.18226
7327	UBE2G2	0.277682	6.79152	2.24548	0.0312442	0.198167	-4.18484
9530	BAG4	-0.267527	4.78656	-2.24518	0.0312652	0.198167	-4.18542
58491	ZNF71	-0.3975	3.62343	-2.24515	0.0312675	0.198167	-4.18549
2736	GLI2	0.420508	4.83787	2.2435	0.0313835	0.198787	-4.18873
57567	ZNF319	0.526351	3.20329	2.24243	0.0314588	0.199051	-4.19082
54890	ALKBH5	-0.245057	6.45042	-2.24239	0.0314619	0.199051	-4.19091
5202	PFDN2	-0.26079	8.70049	-2.24141	0.0315314	0.199286	-4.19284
23378	RRP8	0.261824	4.63355	2.24135	0.0315357	0.199286	-4.19296
23787	MTCH1	0.238988	7.83532	2.24069	0.0315823	0.199465	-4.19425
23204	ARL6IP1	-0.234415	8.03282	-2.24021	0.0316166	0.199484	-4.1952
441024	MTHFD2L	0.297074	4.62559	2.24002	0.0316299	0.199484	-4.19557
4850	CNOT4	0.257249	4.38309	2.23976	0.0316485	0.199484	-4.19608
9898	UBAP2L	0.19856	8.15329	2.23962	0.0316586	0.199484	-4.19636
816	CAMK2B	-0.903708	1.70314	-2.23704	0.031843	0.200261	-4.20144
22800	RRAS2	-0.318162	3.97404	-2.23701	0.0318449	0.200261	-4.20149
22930	RAB3GAP1	-0.182852	6.26619	-2.23657	0.0318765	0.200261	-4.20236
79570	NKAIN1	0.185383	6.13622	2.2363	0.0318959	0.200261	-4.20289
55737	VPS35	-0.119736	7.7228	-2.23614	0.0319073	0.200261	-4.20321
257194	NEGR1	0.44671	3.23441	2.23609	0.0319106	0.200261	-4.2033
64419	MTMR14	0.299638	4.11626	2.23609	0.0319108	0.200261	-4.2033
10762	NUP50	0.277994	6.34188	2.23509	0.0319824	0.20054	-4.20526
3597	IL13RA1	-0.463809	3.17769	-2.23496	0.031992	0.20054	-4.20552
797	CALCB	-1.25818	1.54355	-2.23419	0.0320471	0.200607	-4.20703
10914	PAPOLA	-0.151767	7.79711	-2.23404	0.0320579	0.200607	-4.20732
51075	TMX2	0.222487	7.22437	2.23393	0.0320659	0.200607	-4.20754
8760	CDS2	0.189998	5.37035	2.23378	0.0320764	0.200607	-4.20783
2218	FKTN	-0.294964	4.14644	-2.23304	0.0321297	0.200825	-4.20928
23576	DDAH1	-0.305702	4.9098	-2.23241	0.0321759	0.200997	-4.21053
10042	HMGXB4	-0.20889	6.8302	-2.2317	0.032227	0.201124	-4.21192
83932	SPRTN	0.242916	4.7213	2.23161	0.032233	0.201124	-4.21209
130074	FAM168B	0.21921	6.75118	2.23088	0.0322863	0.201341	-4.21353
91582	RPS19BP1	0.226314	5.99853	2.22993	0.032355	0.201589	-4.21539
64682	ANAPC1	-0.233246	5.19941	-2.22982	0.0323632	0.201589	-4.21561
84364	ARFGAP2	0.262054	4.36711	2.22828	0.0324747	0.202144	-4.21861
201255	LRRC45	0.527384	2.92411	2.22805	0.0324915	0.202144	-4.21907
55030	FBXO34	-0.375312	3.72785	-2.22758	0.0325261	0.202144	-4.21999
27439	CECR6	0.712519	1.877	2.22757	0.0325266	0.202144	-4.22001
50813	COPS7A	-0.311153	5.5094	-2.22714	0.0325583	0.202226	-4.22086
79622	SNRNP25	0.301913	6.06076	2.22538	0.0326867	0.202907	-4.2243
134510	UBLCP1	0.224044	5.6763	2.22439	0.0327597	0.203245	-4.22625
84856	LINC00839	-0.403162	3.67655	-2.22373	0.0328075	0.203426	-4.22752
339344	MYPOP	0.273248	4.83019	2.22319	0.0328479	0.203498	-4.22859
80222	TARS2	-0.274938	5.93742	-2.22307	0.0328567	0.203498	-4.22883
64777	RMND5B	0.330752	4.99666	2.22191	0.032942	0.20386	-4.23109
6830	SUPT6H	0.277705	5.72419	2.22176	0.0329526	0.20386	-4.23137
7529	YWHAB	0.148192	9.84105	2.22055	0.0330421	0.204298	-4.23374
116983	ACAP3	0.604027	4.49646	2.21983	0.0330954	0.204511	-4.23515
147699	PPM1N	0.566901	2.89206	2.21858	0.0331881	0.20492	-4.23759
10899	JTB	0.144884	8.80581	2.21828	0.0332109	0.20492	-4.23819
147650	SPACA6	0.658474	2.2054	2.21818	0.033218	0.20492	-4.23838
92691	TMEM169	0.405317	4.33878	2.21787	0.0332411	0.204946	-4.23898
57406	ABHD6	0.604248	3.00247	2.21719	0.0332918	0.205142	-4.24031
23394	ADNP	-0.193156	6.60255	-2.21673	0.0333258	0.205213	-4.2412
6609	SMPD1	0.457023	3.2778	2.21652	0.0333417	0.205213	-4.24162
114879	OSBPL5	-0.373221	3.91376	-2.21628	0.0333598	0.205213	-4.24209
64221	ROBO3	-0.587298	2.99338	-2.21513	0.0334449	0.205516	-4.24432
83480	PUS3	0.268412	5.48978	2.21511	0.0334469	0.205516	-4.24437
11164	NUDT5	-0.39062	5.06669	-2.21432	0.0335058	0.205528	-4.24591
8204	NRIP1	-0.237978	6.53556	-2.21411	0.0335214	0.205528	-4.24631
5906	RAP1A	-0.244212	6.06797	-2.214	0.0335302	0.205528	-4.24654
51265	CDKL3	-0.395903	3.54417	-2.21385	0.0335414	0.205528	-4.24683
25902	MTHFD1L	-0.302512	5.65631	-2.21382	0.0335432	0.205528	-4.24688
4248	MGAT3	-0.548663	3.54984	-2.21324	0.0335866	0.205678	-4.24801
345757	FAM174A	-0.515098	3.10273	-2.21246	0.0336453	0.205841	-4.24953
55617	TASP1	0.394299	2.75893	2.21239	0.033651	0.205841	-4.24968
389421	LIN28B	-0.279854	5.85853	-2.21118	0.0337416	0.206279	-4.25202
3040	HBA2	-2.55673	1.37797	-2.21077	0.033773	0.206298	-4.25283
11221	DUSP10	-0.708235	2.53297	-2.21064	0.0337826	0.206298	-4.25308
27241	BBS9	-0.485013	2.70377	-2.20959	0.0338618	0.206665	-4.25512
1174	AP1S1	0.384388	4.38205	2.20921	0.0338908	0.206726	-4.25587
9550	ATP6V1G1	0.148047	8.46202	2.20846	0.0339474	0.206956	-4.25733
93474	ZNF670	-0.305535	4.2617	-2.20797	0.0339841	0.207063	-4.25827
25925	ZNF521	-0.959999	2.64053	-2.20742	0.0340264	0.207151	-4.25935
100287932	TIMM23	0.200762	6.18275	2.20728	0.0340366	0.207151	-4.25961
4329	ALDH6A1	-0.468635	4.16863	-2.20665	0.0340844	0.207326	-4.26084
4707	NDUFB1	0.243846	7.80264	2.20579	0.0341499	0.207609	-4.26251
84811	BUD13	-0.449023	4.28823	-2.2053	0.0341872	0.207719	-4.26346
57470	LRRC47	0.209161	7.06614	2.205	0.03421	0.207742	-4.26404
9617	MTRF1	-0.424635	3.12689	-2.20466	0.0342359	0.207783	-4.26471
2070	EYA4	-0.324961	4.35022	-2.20359	0.0343179	0.208165	-4.26679
7428	VHL	0.202407	6.40792	2.20322	0.034346	0.208219	-4.2675
91754	NEK9	0.199772	6.1431	2.20247	0.0344041	0.208445	-4.26898
81689	ISCA1	0.273348	5.6541	2.20224	0.0344217	0.208445	-4.26942
2054	STX2	0.176733	5.62721	2.20085	0.0345278	0.208972	-4.27211
333	APLP1	0.230902	6.1948	2.19834	0.0347216	0.210028	-4.27698
7007	TECTA	0.795953	1.64107	2.19771	0.0347705	0.210207	-4.27821
334	APLP2	-0.243159	9.17612	-2.19692	0.0348314	0.210458	-4.27973
55775	TDP1	-0.335121	4.49823	-2.19607	0.0348976	0.210741	-4.28139
140467	ZNF358	0.237977	6.05966	2.19554	0.0349389	0.210873	-4.28242
352954	GATS	0.461035	3.75055	2.19522	0.0349636	0.210906	-4.28303
5189	PEX1	-0.50279	3.47129	-2.19483	0.0349941	0.210973	-4.28379
283237	TTC9C	-0.343315	3.77525	-2.19425	0.0350388	0.211125	-4.2849
4772	NFATC1	-0.504171	3.25376	-2.19304	0.0351335	0.211505	-4.28725
6643	SNX2	-0.20903	6.42337	-2.19285	0.0351483	0.211505	-4.28762
9666	DZIP3	-0.199371	6.09137	-2.1927	0.0351602	0.211505	-4.28791
51035	UBXN1	-0.156729	7.15204	-2.19169	0.035239	0.211863	-4.28986
8516	ITGA8	-1.08726	1.19435	-2.19077	0.035311	0.212178	-4.29164
148254	ZNF555	-0.460893	3.21907	-2.18978	0.0353893	0.212531	-4.29357
10043	TOM1	0.403072	3.69388	2.18935	0.0354227	0.2126	-4.29439
28971	AAMDC	-0.279614	5.36022	-2.18914	0.0354398	0.2126	-4.29481
23513	SCRIB	0.204384	5.44788	2.18753	0.0355667	0.213243	-4.29792
27013	CNPPD1	0.291853	5.11516	2.1859	0.0356949	0.213894	-4.30105
55011	PIH1D1	-0.168604	7.11445	-2.18436	0.0358178	0.214478	-4.30404
51320	MEX3C	-0.28208	5.14923	-2.18418	0.0358317	0.214478	-4.30438
23390	ZDHHC17	-0.358784	3.83151	-2.18377	0.0358646	0.214557	-4.30518
199221	DZIP1L	-0.388672	3.30722	-2.18329	0.0359025	0.214666	-4.3061
2182	ACSL4	0.313793	4.79803	2.18261	0.0359566	0.214871	-4.30741
3229	HOXC13	-1.20494	-0.0643229	-2.18211	0.0359971	0.21491	-4.30839
56917	MEIS3	0.276147	6.22633	2.18203	0.0360027	0.21491	-4.30852
23179	RGL1	0.339873	4.58703	2.18138	0.0360553	0.215106	-4.30979
908	CCT6A	0.127781	9.06912	2.18109	0.0360781	0.215121	-4.31034
4828	NMB	-0.609949	2.77896	-2.18085	0.0360973	0.215121	-4.3108
10257	ABCC4	-0.215063	5.41108	-2.17927	0.0362239	0.215757	-4.31385
79084	WDR77	0.238076	6.63871	2.17854	0.0362826	0.215894	-4.31526
51023	MRPS18C	-0.375716	4.06626	-2.17825	0.036306	0.215894	-4.31582
4085	MAD2L1	-0.239131	6.35637	-2.17824	0.0363064	0.215894	-4.31583
25980	AAR2	0.265676	5.98603	2.17716	0.036394	0.216193	-4.31792
8225	GTPBP6	0.278014	4.9645	2.17691	0.036414	0.216193	-4.3184
10153	CEBPZ	-0.270925	7.38502	-2.17684	0.0364196	0.216193	-4.31853
65110	UPF3A	0.345401	4.91772	2.17663	0.0364361	0.216193	-4.31893
10127	ZNF263	-0.281424	4.7064	-2.17507	0.0365622	0.216732	-4.32193
51506	UFC1	0.203871	7.59925	2.17502	0.0365668	0.216732	-4.32204
4661	MYT1	0.576364	2.75426	2.17465	0.0365964	0.21679	-4.32274
3354	HTR1E	1.25932	0.703101	2.17425	0.0366287	0.216814	-4.32351
55705	IPO9	0.156296	8.55369	2.17407	0.0366436	0.216814	-4.32386
286140	RNF5P1	-0.421833	4.08029	-2.17386	0.0366603	0.216814	-4.32426
10360	NPM3	-0.228513	7.30933	-2.17231	0.0367864	0.217441	-4.32724
26273	FBXO3	-0.291199	4.01943	-2.17007	0.036969	0.218402	-4.33155
23466	CBX6	0.314836	7.8183	2.16972	0.0369977	0.218404	-4.33222
283932	FBXL19-AS1	0.539685	3.31376	2.16958	0.0370095	0.218404	-4.3325
58158	NEUROD4	1.15494	2.46902	2.16886	0.037068	0.218631	-4.33387
80063	ATF7IP2	-0.520561	2.75585	-2.16801	0.0371383	0.218635	-4.33551
25962	KIAA1429	-0.162241	6.43938	-2.16798	0.0371404	0.218635	-4.33556
4798	NFRKB	0.331532	5.14492	2.16793	0.0371444	0.218635	-4.33566
55068	ENOX1	-0.436508	4.49373	-2.16787	0.0371491	0.218635	-4.33577
78986	DUSP26	0.322114	4.68171	2.16731	0.0371958	0.218731	-4.33686
84451	MLK4	-0.493679	3.05699	-2.16719	0.0372057	0.218731	-4.33709
729991	BORCS8	0.522667	3.80014	2.16638	0.0372718	0.219002	-4.33863
57661	PHRF1	0.370558	3.79053	2.16581	0.0373191	0.219161	-4.33973
151176	ERFE	-0.582017	2.39258	-2.16402	0.0374665	0.219908	-4.34315
5187	PER1	-0.344238	4.50506	-2.16324	0.0375312	0.22017	-4.34465
647135	SRGAP2B	-0.281018	6.81571	-2.16214	0.0376223	0.220585	-4.34676
9879	DDX46	-0.172408	8.52024	-2.1616	0.0376676	0.220732	-4.3478
3953	LEPR	-0.409329	3.00203	-2.1601	0.0377924	0.221161	-4.35067
121441	NEDD1	-0.183573	5.78608	-2.16006	0.0377956	0.221161	-4.35075
6576	SLC25A1	0.254096	6.16961	2.15998	0.0378017	0.221161	-4.35089
133957	CCDC127	-0.295043	4.64164	-2.15931	0.0378583	0.221373	-4.35218
9700	ESPL1	-0.273508	5.0612	-2.1574	0.0380181	0.222188	-4.35584
29763	PACSIN3	-0.42288	4.5651	-2.1567	0.0380769	0.222411	-4.35718
9183	ZW10	0.312196	4.85008	2.15557	0.0381713	0.222843	-4.35933
2027	ENO3	0.339635	4.79548	2.15489	0.0382289	0.22306	-4.36064
153339	TMEM167A	0.225299	6.30129	2.15406	0.0382983	0.223267	-4.36221
83729	INHBE	-1.46539	4.54817	-2.15398	0.0383054	0.223267	-4.36237
6159	RPL29	-0.231594	7.97103	-2.15244	0.0384354	0.223905	-4.36531
83982	IFI27L2	-0.311623	4.91649	-2.15178	0.0384917	0.224113	-4.36658
550	AUP1	0.222164	7.50053	2.15147	0.0385173	0.22412	-4.36715
56915	EXOSC5	-0.276376	6.26154	-2.15127	0.0385341	0.22412	-4.36753
51253	MRPL37	-0.167425	7.3625	-2.15066	0.0385865	0.224305	-4.36871
7625	ZNF74	0.217496	4.7673	2.15018	0.038627	0.22442	-4.36962
2842	GPR19	0.364898	3.42226	2.14963	0.038674	0.224465	-4.37067
94056	SYAP1	-0.208241	6.88674	-2.1496	0.038676	0.224465	-4.37072
84306	PDCD2L	-0.297662	4.58759	-2.14806	0.0388077	0.22511	-4.37367
58477	SRPRB	0.189797	7.054	2.14694	0.0389037	0.225546	-4.37581
112812	FDX1L	0.308967	4.30125	2.14665	0.0389285	0.22557	-4.37636
9401	RECQL4	0.273222	5.91395	2.14601	0.0389829	0.225651	-4.37757
51514	DTL	0.167853	7.06293	2.146	0.038984	0.225651	-4.37759
55692	LUC7L	0.227725	7.16863	2.1448	0.0390863	0.226123	-4.37986
56961	SHD	0.30376	6.87293	2.14388	0.0391655	0.226232	-4.38162
5980	REV3L	-0.280111	5.95897	-2.14385	0.0391687	0.226232	-4.38169
8161	COIL	-0.194817	6.81817	-2.14371	0.0391803	0.226232	-4.38194
100132074	FOXO6	0.433646	4.6027	2.14337	0.0392097	0.226232	-4.3826
51184	GPN3	-0.327222	5.20361	-2.14334	0.0392121	0.226232	-4.38265
5191	PEX7	-0.452786	3.2507	-2.14302	0.0392399	0.226232	-4.38326
81894	SLC25A28	0.316295	4.29388	2.14276	0.0392619	0.226232	-4.38375
196513	DCP1B	-0.301598	3.87378	-2.14245	0.0392892	0.226232	-4.38435
7139	TNNT2	1.03516	2.42838	2.14241	0.0392923	0.226232	-4.38442
84549	MAK16	-0.36951	4.20281	-2.14068	0.0394418	0.226973	-4.38771
84942	WDR73	0.404553	4.18326	2.13998	0.0395025	0.227202	-4.38904
7023	TFAP4	-0.279362	5.42241	-2.13605	0.0398442	0.228986	-4.3965
51109	RDH11	0.157164	7.7503	2.13593	0.0398547	0.228986	-4.39673
55312	RFK	0.227257	6.83763	2.13535	0.039906	0.229155	-4.39784
25959	KANK2	-0.354454	4.32482	-2.13512	0.0399262	0.229155	-4.39828
26156	RSL1D1	-0.189018	7.75482	-2.13467	0.0399652	0.229191	-4.39912
10248	POP7	0.232105	7.10764	2.13456	0.0399747	0.229191	-4.39933
79157	MFSD11	0.379917	3.93375	2.13193	0.0402063	0.230364	-4.40433
25945	NECTIN3	0.289621	5.81449	2.13153	0.0402413	0.230364	-4.40508
8462	KLF11	-1.16234	0.230561	-2.13151	0.0402427	0.230364	-4.40511
89797	NAV2	-0.329584	4.81024	-2.13092	0.0402947	0.23054	-4.40623
30008	EFEMP2	1.00105	1.97805	2.13033	0.0403466	0.230598	-4.40734
6950	TCP1	-0.287121	5.84575	-2.13033	0.0403471	0.230598	-4.40735
23294	ANKS1A	0.50548	5.41034	2.12927	0.0404409	0.231012	-4.40936
55224	ETNK2	-0.436851	3.19989	-2.12856	0.040504	0.231204	-4.41071
25896	INTS7	0.186157	5.19567	2.12841	0.040517	0.231204	-4.41099
55740	ENAH	-0.149838	9.37466	-2.12758	0.0405908	0.231504	-4.41256
64837	KLC2	0.447497	3.26534	2.12528	0.0407952	0.232548	-4.41691
5792	PTPRF	-0.323127	7.75237	-2.12405	0.0409052	0.233052	-4.41923
3315	HSPB1	-0.21257	8.78463	-2.12291	0.0410068	0.233509	-4.42138
124540	MSI2	0.202682	7.01091	2.12254	0.0410402	0.233577	-4.42208
51160	VPS28	0.197249	7.17642	2.12191	0.0410964	0.233592	-4.42326
5867	RAB4A	-0.242553	6.01029	-2.1217	0.0411153	0.233592	-4.42366
55701	ARHGEF40	0.408742	4.53371	2.1217	0.0411157	0.233592	-4.42367
132320	SCLT1	-0.235393	5.8856	-2.12155	0.0411287	0.233592	-4.42394
51315	KRCC1	0.292162	5.44785	2.12022	0.0412492	0.234154	-4.42647
5435	POLR2F	-0.339096	5.59006	-2.11973	0.0412931	0.234257	-4.42739
57168	ASPHD2	0.561309	3.24175	2.11954	0.0413103	0.234257	-4.42775
7541	ZBTB14	0.343517	3.45441	2.11917	0.0413437	0.234324	-4.42845
84667	HES7	-0.537327	2.77679	-2.11884	0.0413735	0.234371	-4.42907
23381	SMG5	0.357465	5.40145	2.11681	0.0415571	0.235226	-4.4329
10575	CCT4	-0.226614	8.68618	-2.11669	0.0415676	0.235226	-4.43312
664709	HNRNPA1P10	-0.39185	7.66897	-2.11566	0.041661	0.235631	-4.43505
26037	SIPA1L1	0.29093	4.16049	2.11526	0.0416979	0.235717	-4.43582
23741	EID1	0.157517	9.37606	2.115	0.0417209	0.235725	-4.4363
201163	FLCN	0.336598	4.13455	2.11375	0.0418349	0.236247	-4.43865
163126	EID2	0.228747	5.69501	2.11285	0.0419175	0.23659	-4.44036
54622	ARL15	0.460258	3.38771	2.1122	0.0419768	0.236802	-4.44158
754	PTTG1IP	0.132913	7.75886	2.11191	0.0420033	0.236829	-4.44212
396	ARHGDIA	0.233016	8.1933	2.11067	0.0421172	0.237348	-4.44446
90784	LOC90784	0.362889	4.29385	2.10973	0.0422036	0.237712	-4.44623
84986	ARHGAP19	-0.227616	4.30192	-2.10922	0.0422504	0.237853	-4.44719
114799	ESCO1	-0.312889	4.97231	-2.10876	0.0422927	0.237945	-4.44805
151987	PPP4R2	0.238151	6.39574	2.10856	0.0423106	0.237945	-4.44842
127544	RNF19B	0.504713	2.31905	2.10793	0.0423693	0.238152	-4.44961
4524	MTHFR	0.369953	3.47385	2.1075	0.0424087	0.238251	-4.45041
84620	ST6GAL2	0.633553	2.90464	2.10722	0.0424346	0.238273	-4.45094
55612	FERMT1	-0.363963	3.28261	-2.10665	0.0424872	0.238432	-4.45201
10241	CALCOCO2	-0.322734	6.24448	-2.10627	0.0425224	0.238432	-4.45272
55160	ARHGEF10L	0.420262	3.93997	2.1062	0.0425287	0.238432	-4.45285
286262	TPRN	0.334145	4.30593	2.10544	0.0425988	0.238702	-4.45427
30001	ERO1A	-0.279376	5.80079	-2.10512	0.0426284	0.238745	-4.45487
8409	UXT	-0.18573	6.5719	-2.10485	0.0426537	0.238764	-4.45538
9382	COG1	0.399074	3.12559	2.10432	0.0427026	0.238887	-4.45637
6782	HSPA13	-0.224783	5.32042	-2.10413	0.0427205	0.238887	-4.45673
91608	RASL10B	0.346827	4.69027	2.10391	0.0427415	0.238887	-4.45716
28514	DLL1	0.634816	1.81741	2.10361	0.0427694	0.23892	-4.45772
65267	WNK3	-0.356256	3.79345	-2.10301	0.0428245	0.239105	-4.45883
8906	AP1G2	0.47789	3.06234	2.10243	0.0428792	0.239208	-4.45993
54930	HAUS4	-0.448896	4.6083	-2.10235	0.0428868	0.239208	-4.46009
23556	PIGN	-0.428612	2.8732	-2.10193	0.0429252	0.239299	-4.46086
132949	AASDH	-0.276647	4.77877	-2.10095	0.0430169	0.239651	-4.4627
23316	CUX2	0.608197	3.44687	2.10061	0.0430487	0.239651	-4.46334
55101	ATP5SL	0.215049	6.13661	2.10055	0.0430543	0.239651	-4.46345
79649	MAP7D3	-0.168798	7.02107	-2.10022	0.043085	0.239699	-4.46406
60481	ELOVL5	-0.189071	6.78406	-2.09938	0.0431637	0.240014	-4.46564
7424	VEGFC	-0.644203	2.32172	-2.09853	0.0432436	0.240335	-4.46723
55658	RNF126	0.202348	6.92448	2.09787	0.0433056	0.240534	-4.46847
9567	GTPBP1	-0.239524	6.18678	-2.09761	0.0433299	0.240534	-4.46895
5230	PGK1	-0.437615	8.66262	-2.09715	0.043374	0.240534	-4.46983
6571	SLC18A2	0.750051	2.59804	2.097	0.0433881	0.240534	-4.47011
28981	IFT81	-0.324145	5.58607	-2.09698	0.0433898	0.240534	-4.47014
84516	DCTN5	0.201461	5.81192	2.0962	0.0434632	0.240818	-4.4716
51621	KLF13	0.224564	4.64085	2.09566	0.0435138	0.240886	-4.4726
286122	C8orf31	0.696937	2.31471	2.09559	0.0435203	0.240886	-4.47273
84924	ZNF566	-0.384628	3.71816	-2.09537	0.0435419	0.240886	-4.47316
4292	MLH1	-0.208188	6.49466	-2.09452	0.0436218	0.241205	-4.47474
51571	FAM49B	0.184132	7.49242	2.09391	0.0436796	0.241402	-4.47588
3995	FADS3	0.439038	3.16659	2.09309	0.0437573	0.241703	-4.47741
80829	ZFP91	0.191567	5.63668	2.09222	0.0438401	0.241703	-4.47904
84324	SARNP	-0.281554	5.29428	-2.09217	0.0438448	0.241703	-4.47913
5605	MAP2K2	0.253728	6.91996	2.09203	0.0438583	0.241703	-4.4794
1939	EIF2D	-0.360953	5.4752	-2.092	0.0438608	0.241703	-4.47944
618	BCYRN1	-0.439651	4.55169	-2.09147	0.0439117	0.241703	-4.48044
4820	NKTR	0.332854	6.73639	2.09146	0.0439119	0.241703	-4.48045
10443	N4BP2L2	-0.208874	6.82451	-2.0911	0.0439463	0.241703	-4.48112
26153	KIF26A	0.238894	6.87288	2.09109	0.0439474	0.241703	-4.48114
55228	PNMAL1	0.245425	5.41299	2.091	0.043956	0.241703	-4.48131
286826	LIN9	-0.301549	4.30935	-2.08965	0.0440846	0.242287	-4.48383
3945	LDHB	-0.0969233	10.4885	-2.08857	0.0441876	0.242731	-4.48584
84612	PARD6B	-0.393969	3.25332	-2.08734	0.0443062	0.24326	-4.48815
100507257	MEG9	0.847927	-0.307702	2.08692	0.0443466	0.243358	-4.48893
54913	RPP25	0.643089	2.37316	2.08646	0.0443906	0.243477	-4.48979
29889	GNL2	-0.155117	8.18317	-2.08568	0.0444653	0.243764	-4.49123
246243	RNASEH1	0.210595	6.55346	2.08384	0.0446428	0.244534	-4.49466
57697	FANCM	-0.294491	4.02806	-2.08376	0.0446507	0.244534	-4.49482
8531	YBX3	-1.11935	3.12	-2.0835	0.0446753	0.244546	-4.49529
90	ACVR1	0.446666	3.46771	2.08318	0.0447069	0.244595	-4.4959
132299	OCIAD2	0.322726	5.31905	2.08258	0.0447642	0.244786	-4.497
1687	DFNA5	-0.32142	3.65219	-2.08119	0.0448994	0.245402	-4.4996
8303	SNN	0.431339	4.16164	2.08086	0.0449314	0.245454	-4.50021
219931	TPCN2	0.336277	4.59531	2.07971	0.0450433	0.245941	-4.50235
54997	TESC	-0.749058	3.46534	-2.07913	0.0450997	0.246054	-4.50343
23168	RTF1	-0.126378	8.29364	-2.07895	0.045117	0.246054	-4.50376
121536	AEBP2	-0.279655	4.6316	-2.0788	0.0451318	0.246054	-4.50404
3217	HOXB7	1.49107	-0.635994	2.07725	0.0452833	0.246756	-4.50692
14	AAMP	-0.178941	7.12472	-2.0766	0.0453471	0.246835	-4.50813
147808	ZNF784	-0.381172	3.21879	-2.07643	0.0453635	0.246835	-4.50844
[truncated: 8,883 more rows]

## Sheet: IMR-32_UNC-0638_Response
GeneID	Symbol	logFC	AveExpr	t	P.Value	adj.P.Val	B
11075	STMN2	2.17808	8.01246	12.3077	3.50488e-14	3.81401e-10	21.5664
8829	NRP1	-2.06074	4.37934	-11.5853	1.9043e-13	7.37373e-10	20.0463
253738	EBF3	1.32301	5.19498	11.5579	2.03282e-13	7.37373e-10	19.9873
23705	CADM1	-0.974449	7.87446	-10.2997	4.5505e-12	1.23796e-08	17.1539
2138	EYA1	-1.43449	5.56753	-9.682	2.25623e-11	4.91047e-08	15.6765
57600	FNIP2	0.938418	6.15502	9.47528	3.8987e-11	6.46167e-08	15.1693
1282	COL4A1	-1.25923	5.3546	-9.45121	4.15656e-11	6.46167e-08	15.1098
6612	SUMO3	-0.772347	7.98371	-9.14524	9.44401e-11	1.28462e-07	14.3463
23475	QPRT	0.725088	7.06509	9.0123	1.35415e-10	1.63731e-07	14.0103
167410	LIX1	4.26491	1.49166	8.50403	5.48314e-10	5.96675e-07	12.702
64220	STRA6	1.71581	5.13146	8.20976	1.25041e-09	1.18398e-06	11.9278
3488	IGFBP5	1.61079	6.24216	8.19444	1.30563e-09	1.18398e-06	11.8871
4016	LOXL1	1.10145	5.88927	8.04498	1.993e-09	1.61713e-06	11.4891
55791	LRIF1	-0.779252	6.37856	-8.02986	2.08048e-09	1.61713e-06	11.4487
23208	SYT11	0.654725	7.69973	7.86207	3.35628e-09	2.43487e-06	10.998
10602	CDC42EP3	0.747569	7.81791	7.67885	5.67872e-09	3.86224e-06	10.5017
7627	ZNF75A	-0.976965	4.46594	-7.50106	9.49255e-09	5.68633e-06	10.0162
286467	FIRRE	2.45747	2.42761	7.48686	9.8917e-09	5.68633e-06	9.9773
967	CD63	0.554429	9.82135	7.48558	9.92835e-09	5.68633e-06	9.9738
1595	CYP51A1	0.617207	6.89392	7.33718	1.52875e-08	8.14265e-06	9.56544
148753	FAM163A	-1.22738	5.12214	-7.3148	1.63185e-08	8.14265e-06	9.50367
9926	LPGAT1	0.855336	5.77727	7.31181	1.64619e-08	8.14265e-06	9.49539
1363	CPE	0.709765	6.48301	7.18353	2.39566e-08	1.13346e-05	9.14007
55959	SULF2	0.854817	6.15678	6.89954	5.52743e-08	2.50623e-05	8.34738
90293	KLHL13	-0.48902	7.04712	-6.87106	6.0131e-08	2.61738e-05	8.26747
5074	PAWR	-0.912397	4.71182	-6.79504	7.53167e-08	3.15229e-05	8.05375
6422	SFRP1	-0.910989	7.40456	-6.78219	7.82405e-08	3.15338e-05	8.0176
29106	SCG3	0.862456	7.26208	6.74036	8.85827e-08	3.4427e-05	7.89973
57515	SERINC1	0.765579	6.55401	6.69894	1.00181e-07	3.59193e-05	7.78289
56475	RPRM	-1.15547	5.02454	-6.69892	1.00186e-07	3.59193e-05	7.78284
338694	LOC338694	4.93665	-0.948066	6.69182	1.02325e-07	3.59193e-05	7.76278
100529855	ZNF625-ZNF20	-1.00637	4.30482	-6.6369	1.20485e-07	4.09724e-05	7.60761
29121	CLEC2D	-0.53232	6.81926	-6.59595	1.36111e-07	4.48836e-05	7.49177
6228	RPS23	-0.484741	12.1613	-6.58349	1.41263e-07	4.52125e-05	7.45647
284309	ZNF776	-1.62312	2.26083	-6.5728	1.45838e-07	4.5343e-05	7.42619
7769	ZNF226	-0.981965	3.69738	-6.56136	1.50896e-07	4.56124e-05	7.39379
60312	AFAP1	0.69163	5.51767	6.52758	1.66897e-07	4.78774e-05	7.29802
55601	DDX60	-2.66709	2.57941	-6.52699	1.67188e-07	4.78774e-05	7.29636
51263	MRPL30	-0.454003	6.90337	-6.48727	1.88241e-07	5.2524e-05	7.18365
6490	PMEL	2.0207	3.00197	6.39587	2.47403e-07	6.73059e-05	6.92387
1749	DLX5	-1.25567	3.83693	-6.1987	4.46826e-07	0.000118594	6.36174
6769	STAC	-0.703605	4.9539	-6.10613	5.9013e-07	0.000151691	6.09714
166	AES	0.564503	7.82634	6.10095	5.99405e-07	0.000151691	6.0823
8798	DYRK4	-0.827804	4.32841	-6.08366	6.31407e-07	0.000156158	6.03282
1277	COL1A1	-1.04307	5.60271	-6.01807	7.6919e-07	0.000186007	5.84503
10614	HEXIM1	0.677557	5.74338	5.99738	8.18641e-07	0.000193662	5.78575
5651	TMPRSS15	3.69671	0.611583	5.97987	8.62953e-07	0.000196023	5.7356
57572	DOCK6	-1.52242	3.07634	-5.97922	8.64646e-07	0.000196023	5.73373
148266	ZNF569	-1.05121	3.73966	-5.93852	9.77439e-07	0.000217071	5.61707
6752	SSTR2	1.071	5.89666	5.87996	1.16615e-06	0.0002538	5.44911
85443	DCLK3	3.07012	2.53259	5.86195	1.23119e-06	0.000262703	5.39746
347252	IGFBPL1	0.504456	9.31683	5.84841	1.28252e-06	0.000268393	5.3586
80318	GKAP1	-0.878139	7.05759	-5.81471	1.41973e-06	0.000291499	5.26189
1717	DHCR7	0.902173	6.53173	5.79356	1.51328e-06	0.000296351	5.20117
100861468	LINC00492	3.43765	-0.489645	5.79193	1.52071e-06	0.000296351	5.19651
1009	CDH11	-1.89883	3.25451	-5.78918	1.5334e-06	0.000296351	5.1886
84570	COL25A1	-1.25148	2.63294	-5.78125	1.5705e-06	0.000296351	5.16586
57611	ISLR2	1.05925	3.75674	5.77935	1.57952e-06	0.000296351	5.1604
4613	MYCN	-0.677796	10.3838	-5.75096	1.72083e-06	0.000317392	5.07887
10682	EBP	0.416574	6.98494	5.71134	1.93936e-06	0.000351735	4.96512
9832	JAKMIP2	0.728251	5.8058	5.70272	1.99049e-06	0.00035509	4.94036
51621	KLF13	0.609358	4.64085	5.68662	2.08963e-06	0.000366763	4.89411
59338	PLEKHA1	0.62594	5.39584	5.6558	2.29331e-06	0.000396125	4.80561
55355	HJURP	-0.519765	6.19064	-5.64659	2.35798e-06	0.000400931	4.77916
57495	NWD2	2.97123	-0.431553	5.60779	2.651e-06	0.000443818	4.66771
4135	MAP6	1.12997	3.4958	5.59471	2.75773e-06	0.000449255	4.63016
25902	MTHFD1L	-0.763537	5.65631	-5.58766	2.81707e-06	0.000449255	4.60991
9588	PRDX6	-0.359235	8.22828	-5.58428	2.84597e-06	0.000449255	4.60019
3727	JUND	0.47522	7.59903	5.58397	2.84861e-06	0.000449255	4.59931
23236	PLCB1	-0.587494	6.32734	-5.57447	2.93149e-06	0.000455721	4.57203
25798	BRI3	0.620388	6.37515	5.5505	3.15147e-06	0.000483018	4.50319
10360	NPM3	-0.579197	7.30933	-5.50601	3.60449e-06	0.000539079	4.37542
25989	ULK3	0.457465	5.86152	5.50493	3.61632e-06	0.000539079	4.3723
54780	NSMCE4A	-0.54481	5.90007	-5.5	3.67047e-06	0.000539757	4.35816
23127	COLGALT2	-1.37248	2.98314	-5.49138	3.76726e-06	0.000546605	4.3334
6611	SMS	-0.399455	8.51737	-5.48181	3.87776e-06	0.000547074	4.3059
4747	NEFL	0.52685	7.12601	5.48011	3.89769e-06	0.000547074	4.30103
84953	MICALCL	0.953928	3.13834	5.47743	3.92928e-06	0.000547074	4.29335
5570	PKIB	1.16516	4.66965	5.47388	3.97159e-06	0.000547074	4.28316
1948	EFNB2	-1.0074	3.801	-5.45794	4.16735e-06	0.000566864	4.23739
4558	TRNF	1.00542	10.1861	5.44951	4.27487e-06	0.00057431	4.21317
22	ABCB7	-0.543233	5.41492	-5.42222	4.64187e-06	0.000611108	4.13482
51474	LIMA1	0.565111	6.82234	5.42085	4.66109e-06	0.000611108	4.13089
1141	CHRNB2	0.793443	5.06077	5.41651	4.72244e-06	0.000611781	4.11846
23568	ARL2BP	0.625564	5.62014	5.40416	4.90185e-06	0.000627552	4.08299
7837	PXDN	-0.755929	5.87493	-5.3944	5.04829e-06	0.000638784	4.055
6004	RGS16	-1.24483	6.87372	-5.3823	5.23601e-06	0.000654923	4.02028
27065	NSG1	1.2264	4.95121	5.37585	5.33893e-06	0.000660207	4.00176
3672	ITGA1	0.679358	6.27887	5.36427	5.52883e-06	0.000676008	3.96853
4190	MDH1	0.397887	7.95359	5.35	5.77205e-06	0.000697906	3.92759
55603	FAM46A	1.0042	4.98875	5.34095	5.93178e-06	0.000709337	3.90163
84667	HES7	-1.3519	2.77679	-5.33093	6.11373e-06	0.000723148	3.8729
63934	ZNF667	-0.856532	3.32748	-5.32691	6.18827e-06	0.000724094	3.86138
51617	HMP19	1.36581	4.18552	5.32057	6.30775e-06	0.000730223	3.84319
2170	FABP3	2.01482	2.10596	5.31269	6.45957e-06	0.000738182	3.82058
23530	NNT	0.470791	5.18309	5.31	6.51217e-06	0.000738182	3.81287
10131	TRAP1	-0.525798	6.29712	-5.30503	6.61048e-06	0.000741601	3.79862
24141	LAMP5	-2.57888	2.01221	-5.29864	6.73909e-06	0.000745619	3.7803
341	APOC1	2.99805	1.11419	5.29407	6.83269e-06	0.000745619	3.76718
80110	ZNF614	-1.25492	2.61742	-5.29314	6.85186e-06	0.000745619	3.76452
27145	FILIP1	1.79724	1.9019	5.25563	7.67222e-06	0.000826625	3.65701
642852	LOC642852	0.498307	5.18616	5.25065	7.7883e-06	0.000830905	3.64273
1995	ELAVL3	0.696532	8.35259	5.21912	8.56457e-06	0.000904851	3.55242
54463	FAM134B	0.918829	4.31946	5.20823	8.85042e-06	0.00092606	3.52121
476	ATP1A1	0.603756	8.21632	5.19703	9.15413e-06	0.000948716	3.48914
23767	FLRT3	-0.824811	4.5729	-5.1741	9.80859e-06	0.00100695	3.42351
54741	LEPROT	0.467721	5.72453	5.16704	1.00195e-05	0.00101758	3.40329
91373	UAP1L1	1.35746	2.99283	5.16441	1.00992e-05	0.00101758	3.39577
64121	RRAGC	0.50801	6.27787	5.14238	1.07915e-05	0.00107736	3.33276
6309	SC5D	0.680264	6.30336	5.13255	1.11156e-05	0.00109964	3.30464
4741	NEFM	0.633573	9.10144	5.126	1.13369e-05	0.00110285	3.28591
51160	VPS28	0.476466	7.17642	5.1256	1.13508e-05	0.00110285	3.28475
8202	NCOA3	0.543301	5.06206	5.11813	1.16088e-05	0.00111794	3.26339
6747	SSR3	-0.426644	8.54052	-5.10815	1.19627e-05	0.00114191	3.23486
4597	MVD	0.967163	3.96632	5.07773	1.3109e-05	0.00123849	3.14793
4502	MT2A	-0.625263	6.92702	-5.07538	1.3202e-05	0.00123849	3.14121
8886	DDX18	-0.267447	8.6001	-5.04089	1.46445e-05	0.00136206	3.04272
79187	FSD1	0.456657	5.23762	5.03599	1.48615e-05	0.00137053	3.02875
1809	DPYSL3	-0.361295	8.13779	-5.03	1.51314e-05	0.0013837	3.01165
57556	SEMA6A	-0.599837	6.31736	-5.02531	1.53463e-05	0.00139165	2.99826
4214	MAP3K1	-0.656731	5.80875	-5.01673	1.57473e-05	0.00141622	2.97376
187	APLNR	2.24504	1.54222	5.00476	1.63235e-05	0.001456	2.93964
22822	PHLDA1	-0.7349	6.69391	-4.99687	1.67149e-05	0.00147879	2.91714
23406	COTL1	-0.88579	4.80631	-4.98308	1.74218e-05	0.00152891	2.8778
56999	ADAMTS9	-0.77514	5.61371	-4.94431	1.95714e-05	0.00170381	2.76735
284459	HKR1	-0.881245	3.04228	-4.92823	2.05387e-05	0.00177383	2.72156
9688	NUP93	-0.402668	7.51641	-4.9246	2.07631e-05	0.00177709	2.71124
347735	SERINC2	0.926695	3.98392	4.92236	2.09031e-05	0.00177709	2.70486
51523	CXXC5	0.513968	7.01214	4.89899	2.24201e-05	0.00189129	2.63837
100462983	MTRNR2L3	0.911263	4.13716	4.89335	2.28023e-05	0.00190872	2.62233
5052	PRDX1	-0.319625	9.5762	-4.88759	2.31991e-05	0.00192712	2.60596
10905	MAN1A2	0.379438	9.26139	4.87618	2.40064e-05	0.00197907	2.5735
2308	FOXO1	-1.00074	3.25242	-4.86812	2.45926e-05	0.00200874	2.55061
4047	LSS	0.885687	4.22307	4.86619	2.47354e-05	0.00200874	2.54512
2700	GJA3	-1.62364	1.5742	-4.85824	2.5331e-05	0.00204186	2.52255
84914	ZNF587	-0.924016	3.42373	-4.85326	2.57114e-05	0.00205729	2.5084
10056	FARSB	-0.470801	7.26795	-4.83048	2.7526e-05	0.0021864	2.44371
22874	PLEKHA6	0.952322	4.4395	4.8261	2.78891e-05	0.0021992	2.43128
23016	EXOSC7	-0.503473	5.56377	-4.82068	2.8345e-05	0.00221907	2.4159
27347	STK39	-0.459112	5.45901	-4.81692	2.86655e-05	0.00222813	2.40523
2222	FDFT1	0.554047	8.59733	4.78385	3.16443e-05	0.00244222	2.31148
10969	EBNA1BP2	-0.365919	7.70871	-4.78006	3.20039e-05	0.00244369	2.30076
101927034	ROR1-AS1	1.54472	3.2242	4.77822	3.21807e-05	0.00244369	2.29554
23287	AGTPBP1	-0.511062	6.29539	-4.7766	3.2337e-05	0.00244369	2.29094
6657	SOX2	-0.754763	3.98526	-4.76998	3.29824e-05	0.00247394	2.27221
375790	AGRN	-0.886701	4.05562	-4.76786	3.31919e-05	0.00247394	2.2662
961	CD47	0.49743	6.60638	4.75905	3.40772e-05	0.00252264	2.24124
59284	CACNG7	-1.60146	0.726907	-4.74479	3.55593e-05	0.00261457	2.20088
7108	TM7SF2	0.564268	5.61804	4.72793	3.73937e-05	0.00273099	2.15321
3959	LGALS3BP	0.680258	7.07673	4.72516	3.77047e-05	0.00273535	2.14536
374928	ZNF773	-1.10122	2.64043	-4.72135	3.8136e-05	0.00274831	2.13458
2907	GRINA	0.417613	6.55928	4.71841	3.84712e-05	0.00275423	2.12628
26022	TMEM98	-0.463809	6.38418	-4.71516	3.88457e-05	0.00276089	2.1171
23625	FAM89B	0.607257	5.87778	4.71322	3.90716e-05	0.00276089	2.11161
5634	PRPS2	-0.690098	4.45495	-4.69513	4.12366e-05	0.00289507	2.0605
4792	NFKBIA	0.385345	6.43688	4.68472	4.25353e-05	0.00296711	2.03112
4776	NFATC4	0.62661	6.37281	4.67704	4.35193e-05	0.00301642	2.00945
892	CCNC	-0.402053	6.21475	-4.66847	4.46451e-05	0.00307486	1.98525
11321	GPN1	-0.400274	5.61912	-4.66543	4.50515e-05	0.00307996	1.97667
100419583	LOC100419583	0.733335	3.98456	4.66141	4.55934e-05	0.00307996	1.96534
9079	LDB2	-0.770731	4.07233	-4.66003	4.57811e-05	0.00307996	1.96145
7425	VGF	1.50323	6.4933	4.6588	4.59488e-05	0.00307996	1.95798
29904	EEF2K	-0.540401	5.14176	-4.65745	4.61342e-05	0.00307996	1.95417
28514	DLL1	1.40379	1.81741	4.65178	4.6919e-05	0.00311325	1.93819
23150	FRMD4B	-0.877333	4.67462	-4.63847	4.88143e-05	0.00321938	1.90068
100294720	NHEG1	2.56334	0.885893	4.6232	5.10824e-05	0.00334867	1.85767
8773	SNAP23	-0.971718	4.11665	-4.61647	5.21152e-05	0.00339591	1.83872
340526	RGAG4	0.989923	4.70152	4.60504	5.39163e-05	0.00349237	1.80655
2297	FOXD1	0.620944	5.59609	4.60194	5.44144e-05	0.00350377	1.79784
29959	NRBP1	0.402348	6.43473	4.58744	5.68095e-05	0.00362525	1.75706
139411	PTCHD1	-0.724068	3.41792	-4.5865	5.69673e-05	0.00362525	1.75443
90321	ZNF766	-0.7466	3.61746	-4.58299	5.75657e-05	0.00364204	1.74454
2483	FRG1	-0.367921	7.06168	-4.57888	5.82712e-05	0.00366536	1.73301
100293516	ZNF587B	-0.98139	2.52101	-4.56812	6.01628e-05	0.00376259	1.70277
114793	FMNL2	-0.4893	6.08698	-4.56527	6.06739e-05	0.00377287	1.69477
115416	MALSU1	-0.44269	6.08125	-4.55842	6.19195e-05	0.00382846	1.67553
283120	H19	-1.76357	4.92676	-4.55241	6.30326e-05	0.00387526	1.65867
7594	ZNF43	-1.2223	2.5917	-4.54667	6.41153e-05	0.00391185	1.64255
55250	ELP2	-0.448803	5.53601	-4.54545	6.43467e-05	0.00391185	1.63915
151556	GPR155	0.587917	4.53651	4.53169	6.70255e-05	0.00403376	1.60055
1462	VCAN	-0.781008	6.78136	-4.53135	6.70935e-05	0.00403376	1.59959
4343	MOV10	-0.632335	4.48603	-4.52939	6.74831e-05	0.00403489	1.59411
1718	DHCR24	0.618306	8.62361	4.52359	6.86545e-05	0.00408251	1.57783
79022	TMEM106C	0.435213	5.82137	4.5206	6.92636e-05	0.0040934	1.56948
595	CCND1	0.719835	7.19167	4.51902	6.95901e-05	0.0040934	1.56503
64764	CREB3L2	0.601727	4.48305	4.51436	7.05569e-05	0.00412796	1.55197
238	ALK	1.45868	2.72483	4.51087	7.12884e-05	0.00413997	1.54222
6223	RPS19	-0.261653	11.192	-4.50976	7.1523e-05	0.00413997	1.53911
653820	FAM72B	-0.682841	5.98389	-4.50317	7.29329e-05	0.00418922	1.52064
6616	SNAP25	0.768397	4.08191	4.50161	7.32708e-05	0.00418922	1.51627
408	ARRB1	-0.639851	4.88522	-4.4995	7.37292e-05	0.00418922	1.51037
8941	CDK5R2	1.24372	4.18058	4.4972	7.42336e-05	0.00418922	1.50393
586	BCAT1	-0.717122	8.39352	-4.4969	7.42988e-05	0.00418922	1.5031
29763	PACSIN3	-0.881221	4.5651	-4.49424	7.48851e-05	0.00420052	1.49566
5791	PTPRE	1.28928	2.60427	4.49097	7.56146e-05	0.00421968	1.48649
11031	RAB31	-0.513315	5.7053	-4.48	7.81063e-05	0.00433274	1.45583
554282	FAM72C	-0.697972	6.20324	-4.47858	7.84369e-05	0.00433274	1.45184
146542	ZNF688	0.702428	3.43561	4.47482	7.93135e-05	0.00435904	1.44133
113246	C12orf57	0.441974	7.72444	4.46967	8.05302e-05	0.004388	1.42693
1634	DCN	2.31271	1.75921	4.46918	8.06469e-05	0.004388	1.42556
1392	CRH	-2.70488	3.01402	-4.45675	8.3662e-05	0.0045294	1.39086
81610	FAM83D	-0.534576	5.52698	-4.4455	8.64905e-05	0.00465203	1.35943
28227	PPP2R3B	-0.655876	3.62225	-4.44436	8.67821e-05	0.00465203	1.35625
8787	RGS9	1.30612	1.94269	4.4414	8.75421e-05	0.00465283	1.34801
10127	ZNF263	-0.5746	4.7064	-4.44098	8.76521e-05	0.00465283	1.34682
8412	BCAR3	-1.19095	2.58987	-4.43892	8.81862e-05	0.00465846	1.34108
9415	FADS2	0.857834	8.08791	4.43114	9.02335e-05	0.00474358	1.31938
6879	TAF7	-0.270069	7.47112	-4.42568	9.16992e-05	0.00479745	1.30416
26092	TOR1AIP1	0.540422	5.05319	4.42371	9.22344e-05	0.00480237	1.29866
101927167	GATA2-AS1	1.91402	2.1623	4.40232	9.82387e-05	0.00509064	1.23906
351	APP	0.319635	8.0448	4.3874	0.000102653	0.00529416	1.19754
1136	CHRNA3	0.509391	8.18318	4.38385	0.000103731	0.00532452	1.18767
54539	NDUFB11	0.308554	8.32244	4.38133	0.000104503	0.00533899	1.18066
84913	ATOH8	0.865155	5.16461	4.35428	0.000113163	0.00572134	1.10548
5575	PRKAR1B	0.612361	4.4591	4.35308	0.000113563	0.00572134	1.10215
57007	ACKR3	-1.67784	1.99601	-4.35307	0.000113565	0.00572134	1.10213
8722	CTSF	-0.512957	4.81386	-4.34948	0.000114769	0.00575536	1.09217
79894	ZNF672	0.545705	4.41601	4.34503	0.000116281	0.00580445	1.07981
3843	IPO5	-0.360595	7.63296	-4.33456	0.000119914	0.00595847	1.05077
645683	RPL13AP3	-0.910672	3.06863	-4.32997	0.000121543	0.00599754	1.03803
2625	GATA3	0.447983	9.66914	4.32787	0.000122294	0.00599754	1.03221
6626	SNRPA	-0.296885	7.06416	-4.3277	0.000122354	0.00599754	1.03175
84279	PRADC1	0.591804	4.1659	4.32558	0.00012312	0.00600802	1.02586
7077	TIMP2	0.426143	7.73009	4.32174	0.000124516	0.00604903	1.01522
26064	RAI14	0.336563	8.54129	4.31953	0.000125324	0.00605354	1.00911
4869	NPM1	-0.255011	10.1361	-4.31845	0.000125721	0.00605354	1.00612
318	NUDT2	-0.47979	4.51113	-4.29497	0.000134688	0.00645672	0.941109
7291	TWIST1	0.780583	6.69054	4.26243	0.000148159	0.00707135	0.851184
147657	ZNF480	-0.602687	4.53667	-4.25791	0.000150131	0.00712773	0.838711
283731	LOC283731	1.95878	-0.564084	4.25673	0.00015065	0.00712773	0.835457
10781	ZNF266	-0.792593	3.2319	-4.24676	0.000155106	0.00730677	0.80797
51765	STK26	-0.818813	4.22342	-4.2406	0.000157924	0.00740746	0.790992
162967	ZNF320	-0.950478	2.01422	-4.22669	0.000164479	0.00768179	0.752654
55796	MBNL3	-0.654139	4.56663	-4.22334	0.000166096	0.00772418	0.743429
104	ADARB1	0.84821	3.96702	4.21862	0.000168403	0.00779811	0.73043
7531	YWHAE	-0.245112	9.65894	-4.2143	0.00017054	0.00786361	0.718544
9700	ESPL1	-0.533134	5.0612	-4.20529	0.00017508	0.0080389	0.693782
56961	SHD	0.595413	6.87293	4.20231	0.000176612	0.00807517	0.685571
81887	LAS1L	-0.344825	5.68148	-4.19973	0.000177944	0.00810203	0.678491
81557	MAGED4B	0.522927	5.27878	4.19008	0.000183023	0.00829858	0.65197
9734	HDAC9	0.803461	3.91413	4.18783	0.000184227	0.00831849	0.645796
55745	AP5M1	0.431911	5.16428	4.18255	0.000187087	0.00841271	0.631283
57178	ZMIZ1	0.437291	6.83437	4.17996	0.000188503	0.00844151	0.624178
56204	FAM214A	0.574501	3.7911	4.17123	0.000193355	0.00862333	0.600235
1956	EGFR	-0.707652	4.36421	-4.16444	0.000197219	0.00873212	0.581602
537	ATP6AP1	0.361968	7.00999	4.16406	0.000197437	0.00873212	0.58056
7009	TMBIM6	0.23192	8.67797	4.16273	0.000198202	0.00873212	0.576918
6415	SELENOW	0.540616	7.62096	4.15988	0.00019985	0.00876923	0.569119
100128927	ZBTB42	1.04168	2.54964	4.15412	0.000203229	0.00888166	0.553331
79071	ELOVL6	0.524497	5.67758	4.15118	0.000204972	0.00888896	0.545287
9053	MAP7	1.66034	2.01897	4.15109	0.000205029	0.00888896	0.545025
9397	NMT2	-0.462078	5.2695	-4.14547	0.000208404	0.00899942	0.529652
654433	PAX8-AS1	2.18762	0.659035	4.14076	0.000211279	0.00906817	0.51675
4967	OGDH	0.373389	5.71005	4.13966	0.000211956	0.00906817	0.513743
26207	PITPNC1	-0.491571	4.48528	-4.1383	0.000212795	0.00906817	0.510022
6495	SIX1	-1.0537	4.82466	-4.13744	0.000213329	0.00906817	0.50766
5157	PDGFRL	1.83099	1.30843	4.13507	0.000214806	0.00909539	0.501168
9188	DDX21	-0.292372	9.22587	-4.12939	0.000218378	0.00918024	0.48564
89797	NAV2	0.638652	4.81024	4.1292	0.000218497	0.00918024	0.485128
10371	SEMA3A	-1.03227	2.82069	-4.1274	0.000219642	0.00919287	0.480206
348235	SKA2	-0.295358	8.24619	-4.12428	0.000221641	0.009241	0.471678
22837	COBLL1	1.08385	2.75091	4.11926	0.000224897	0.00934097	0.457951
134429	STARD4	0.607595	5.41108	4.11551	0.00022736	0.00940734	0.447702
3992	FADS1	0.246945	9.03344	4.11401	0.000228352	0.00941258	0.443606
284217	LAMA1	-0.817236	2.8676	-4.10677	0.000233197	0.00957603	0.423848
4522	MTHFD1	-0.274083	7.28104	-4.10399	0.000235088	0.00961741	0.416246
183	AGT	-2.54072	-0.916237	-4.0957	0.000240801	0.00977961	0.393654
1373	CPS1	1.87739	1.87075	4.09563	0.00024085	0.00977961	0.393462
6854	SYN2	0.551998	4.54887	4.08429	0.000248901	0.0100689	0.362532
394	ARHGAP5	0.437381	6.92445	4.08135	0.000251031	0.0100864	0.354515
104472717	LINC01224	-0.62599	3.45352	-4.08113	0.000251188	0.0100864	0.353928
340719	NANOS1	0.53532	4.9235	4.07658	0.000254521	0.0101827	0.341528
10076	PTPRU	-0.672717	3.89073	-4.07485	0.0002558	0.0101858	0.336816
51129	ANGPTL4	1.28835	3.33497	4.07394	0.00025647	0.0101858	0.334355
8573	CASK	-0.529587	5.47105	-4.06537	0.000262909	0.0104036	0.311035
63908	NAPB	0.691884	3.84919	4.06223	0.000265313	0.0104606	0.302475
158471	PRUNE2	0.92337	3.22714	4.05743	0.000269023	0.0105686	0.289417
374383	NCR3LG1	0.709805	4.1821	4.04807	0.000276403	0.0108195	0.263975
23231	SEL1L3	0.762573	4.05554	4.04178	0.000281469	0.0109557	0.2469
5697	PYY	1.85791	1.28765	4.04125	0.000281897	0.0109557	0.245474
93100	NAPRT	-2.4333	1.05139	-4.03937	0.000283436	0.0109763	0.240353
10175	CNIH1	-0.432404	6.23313	-4.03193	0.000289594	0.011175	0.220153
257194	NEGR1	0.804295	3.23441	4.02605	0.000294548	0.011326	0.204211
9143	SYNGR3	1.07544	2.69523	4.01627	0.000302972	0.0115371	0.177713
56940	DUSP22	-1.04105	3.51243	-4.01546	0.000303684	0.0115371	0.175509
3767	KCNJ11	-0.691416	3.00949	-4.01508	0.000304017	0.0115371	0.174479
402665	IGLON5	-2.33638	0.793464	-4.01478	0.000304277	0.0115371	0.173677
6809	STX3	0.651383	3.69285	4.01177	0.000306933	0.0115892	0.16551
1621	DBH	0.89489	5.32122	4.0104	0.000308148	0.0115892	0.161798
10749	KIF1C	-0.548985	5.22005	-4.00961	0.000308846	0.0115892	0.159673
55092	TMEM51	0.451826	5.19219	4.00787	0.000310407	0.0116077	0.154937
56479	KCNQ5	-1.13803	2.52629	-4.00294	0.000314845	0.0116306	0.141601
389	RHOC	0.386431	5.51015	4.00277	0.000315	0.0116306	0.141136
22989	MYH15	1.37554	2.4618	4.00178	0.000315895	0.0116306	0.138473
395	ARHGAP6	0.794733	3.2511	4.00168	0.000315989	0.0116306	0.138192
113402	SFT2D1	-0.551274	4.172	-4.00048	0.000317079	0.0116306	0.134957
6713	SQLE	0.499303	7.93168	4.0001	0.000317432	0.0116306	0.133913
10513	APPBP2	0.419397	6.15759	3.98915	0.000327595	0.0119627	0.104312
2767	GNA11	0.344584	6.68005	3.98514	0.000331406	0.0120614	0.0934518
27344	PCSK1N	0.813447	4.82097	3.98348	0.000332993	0.0120788	0.0889653
55785	FGD6	0.607407	3.4992	3.97468	0.000341523	0.012347	0.0652141
27352	SGSM3	0.542534	3.81123	3.96852	0.000347626	0.0124954	0.0485848
22850	ADNP2	-0.432004	6.12337	-3.96822	0.000347924	0.0124954	0.0477802
10013	HDAC6	0.515064	4.99053	3.96523	0.000350935	0.0125621	0.0396914
84858	ZNF503	0.528691	6.70878	3.95907	0.000357197	0.0127443	0.0230905
79822	ARHGAP28	-1.08303	2.46716	-3.95367	0.000362786	0.0128744	0.00851648
348	APOE	2.02398	2.6228	3.95326	0.00036321	0.0128744	0.00742098
55296	TBC1D19	0.654956	3.20389	3.95179	0.000364748	0.012887	0.00345627
51083	GAL	-0.639483	7.31559	-3.94985	0.000366783	0.0129169	-0.00176511
51805	COQ3	-0.627448	3.88752	-3.94809	0.000368638	0.0129185	-0.00650048
55201	MAP1S	0.3725	5.70121	3.94756	0.0003692	0.0129185	-0.00793087
51310	SLC22A17	0.445835	5.07436	3.94477	0.00037217	0.0129806	-0.0154494
9895	TECPR2	0.526312	4.35303	3.94231	0.000374807	0.0130298	-0.0220737
57619	SHROOM3	0.459734	5.59473	3.94122	0.000375976	0.0130298	-0.0249955
7412	VCAM1	-2.78371	0.731219	-3.93761	0.000379898	0.0130896	-0.0347341
5018	OXA1L	-0.33794	6.56423	-3.93741	0.000380107	0.0130896	-0.0352501
83695	RHNO1	-0.387964	5.51167	-3.93599	0.000381664	0.0131018	-0.0390859
6059	ABCE1	-0.287648	6.96386	-3.93259	0.0003854	0.0131884	-0.0482246
57175	CORO1B	0.460111	4.87664	3.93027	0.000387979	0.0131999	-0.0544807
54948	MRPL16	-0.392069	6.26806	-3.9301	0.000388161	0.0131999	-0.0549225
3142	HLX	-0.530635	5.10186	-3.92686	0.000391788	0.0132817	-0.0636462
3725	JUN	-0.618509	6.71052	-3.91795	0.000401913	0.0135826	-0.0875783
2618	GART	-0.391145	5.84798	-3.91137	0.000409564	0.0137984	-0.105265
100506930	LINC00665	-1.92955	2.20212	-3.91007	0.000411086	0.0138069	-0.108744
127687	C1orf122	0.58342	5.69099	3.89273	0.000431994	0.0144645	-0.155258
9882	TBC1D4	-0.475484	4.83464	-3.89087	0.000434291	0.0144968	-0.160231
8933	FAM127A	0.302329	6.92655	3.88971	0.000435742	0.0145007	-0.163357
1602	DACH1	0.284037	7.41237	3.8858	0.000440637	0.0146189	-0.173828
84318	CCDC77	-0.462129	5.54921	-3.87822	0.00045028	0.0148934	-0.194118
130612	TMEM198	0.651613	3.27183	3.87609	0.000453025	0.0149348	-0.199815
80233	FAAP100	0.422507	4.77861	3.87396	0.000455791	0.0149348	-0.205518
10795	ZNF268	-0.551476	4.39168	-3.87385	0.000455926	0.0149348	-0.205797
2013	EMP2	0.555207	5.63809	3.87301	0.000457021	0.0149348	-0.208044
26020	LRP10	0.49245	4.10234	3.86886	0.000462477	0.0150679	-0.219165
84311	MRPL45	-0.512474	5.24641	-3.86347	0.000469633	0.0152554	-0.233553
3161	HMMR	-0.493361	5.97988	-3.85807	0.000476926	0.0154462	-0.24799
729177	NBAT1	1.09376	2.5794	3.85362	0.00048301	0.0155968	-0.259865
79703	C11orf80	0.768109	2.99252	3.85251	0.000484539	0.0155999	-0.262824
23012	STK38L	-0.445302	4.48761	-3.8431	0.00049771	0.0159445	-0.287945
9258	MFHAS1	0.429191	6.52393	3.84277	0.000498174	0.0159445	-0.288817
8563	THOC5	-0.343663	5.70111	-3.83856	0.000504184	0.0160895	-0.300048
5800	PTPRO	0.469233	4.89726	3.83562	0.000508416	0.0161739	-0.307876
9537	TP53I11	0.657647	5.34133	3.83377	0.000511104	0.0161739	-0.312812
11333	PDAP1	-0.281435	7.27102	-3.83277	0.000512561	0.0161739	-0.315479
150	ADRA2A	1.03907	2.12684	3.83263	0.000512774	0.0161739	-0.315867
9521	EEF1E1	-0.48263	5.10066	-3.83117	0.000514896	0.0161939	-0.319734
80135	RPF1	-0.230341	6.68057	-3.82831	0.000519107	0.0162793	-0.32736
3614	IMPDH1	-0.462231	4.95618	-3.82643	0.000521899	0.0163198	-0.332383
950	SCARB2	0.303995	7.03047	3.82432	0.000525041	0.016357	-0.338002
8492	PRSS12	-0.459531	6.42505	-3.82361	0.000526093	0.016357	-0.339875
2571	GAD1	-1.41252	1.76977	-3.82114	0.000529804	0.0164254	-0.346456
56965	PARP6	0.598062	5.69053	3.81187	0.000543943	0.0168136	-0.371108
6570	SLC18A1	-2.49661	2.01724	-3.81092	0.000545415	0.0168136	-0.373638
7991	TUSC3	0.25506	6.5805	3.80868	0.000548892	0.016873	-0.379586
441108	C5orf56	1.13891	3.07069	3.80144	0.0005603	0.0171752	-0.398836
3398	ID2	0.466795	8.07522	3.79842	0.000565113	0.0172487	-0.40684
4122	MAN2A2	0.573544	4.07157	3.79795	0.000565869	0.0172487	-0.40809
5274	SERPINI1	0.908405	2.77455	3.79407	0.000572133	0.0173429	-0.41839
100505875	LINC01088	1.61633	2.43566	3.79406	0.000572147	0.0173429	-0.418413
6405	SEMA3F	-1.25482	2.40268	-3.79228	0.000575047	0.0173824	-0.423143
7453	WARS	-0.469785	8.34113	-3.78998	0.000578815	0.0174405	-0.429254
85453	TSPYL5	-2.02195	1.62897	-3.78867	0.000580967	0.0174405	-0.432725
1052	CEBPD	-0.880376	3.98152	-3.78818	0.000581776	0.0174405	-0.434026
254427	PROSER2	-0.717521	3.42464	-3.78579	0.000585728	0.0174911	-0.44036
79145	CHCHD7	-0.679536	3.98145	-3.78495	0.000587134	0.0174911	-0.442602
10206	TRIM13	0.334697	6.44497	3.78425	0.000588287	0.0174911	-0.444437
64359	NXN	-0.375642	6.37682	-3.78281	0.000590702	0.017515	-0.44827
148327	CREB3L4	-0.425287	4.34338	-3.78034	0.000594845	0.01756	-0.454807
2824	GPM6B	0.526786	4.85466	3.77999	0.000595444	0.01756	-0.455749
389668	XKR9	1.14236	2.93989	3.77658	0.000601221	0.0176761	-0.464779
23505	TMEM131	0.39072	4.84543	3.77575	0.000602632	0.0176761	-0.466971
2896	GRN	0.392031	7.31102	3.77287	0.000607573	0.0177731	-0.474607
375449	MAST4	-0.719461	3.94773	-3.77107	0.000610668	0.0178158	-0.479358
10953	TOMM34	-0.328887	6.03981	-3.75953	0.00063095	0.0183583	-0.509909
11320	MGAT4A	1.04302	1.91486	3.7577	0.000634226	0.0184044	-0.51475
23560	GTPBP4	-0.274387	7.45327	-3.75617	0.000636979	0.0184351	-0.518799
50515	CHST11	-0.573843	4.6802	-3.75294	0.00064281	0.0185545	-0.527318
2324	FLT4	-0.766553	3.46153	-3.74772	0.000652376	0.018742	-0.541124
55422	ZNF331	-0.586728	4.57483	-3.74751	0.00065275	0.018742	-0.541661
10694	CCT8	-0.214682	8.83671	-3.74393	0.00065939	0.0188512	-0.551119
55319	TMA16	-0.297511	7.68788	-3.7431	0.000660951	0.0188512	-0.553329
7022	TFAP2C	-1.77432	-0.217674	-3.74267	0.000661748	0.0188512	-0.554455
23158	TBC1D9	-0.72466	3.01676	-3.72712	0.000691444	0.0196457	-0.595472
27242	TNFRSF21	-0.405107	5.67204	-3.72435	0.000696859	0.0196817	-0.602759
23566	LPAR3	-0.737424	4.13566	-3.72272	0.000700078	0.0196817	-0.607064
10606	PAICS	-0.422757	8.18687	-3.7218	0.000701896	0.0196817	-0.609487
10055	SAE1	-0.265794	8.19548	-3.72172	0.000702058	0.0196817	-0.609703
51439	FAM8A1	0.406851	4.64909	3.72137	0.000702745	0.0196817	-0.610617
153090	DAB2IP	0.4186	5.08395	3.72096	0.000703564	0.0196817	-0.611705
976	ADGRE5	-2.01763	1.81467	-3.72002	0.000705424	0.0196831	-0.61417
9498	SLC4A8	0.723821	5.3277	3.71808	0.000709302	0.0197407	-0.619291
6193	RPS5	-0.228338	9.80437	-3.71434	0.000716809	0.0198687	-0.629124
57522	SRGAP1	0.546559	4.24579	3.71352	0.000718459	0.0198687	-0.631272
3099	HK2	-0.491925	6.42009	-3.71307	0.000719377	0.0198687	-0.632465
57595	PDZD4	0.546967	4.65023	3.7111	0.000723376	0.0199286	-0.637642
573	BAG1	0.340051	6.50848	3.70687	0.00073205	0.0201138	-0.648772
2512	FTL	0.32288	9.78123	3.70602	0.000733797	0.0201138	-0.650998
112597	CYTOR	-1.13809	2.54702	-3.70042	0.000745463	0.0203822	-0.665725
221035	REEP3	0.399343	5.39332	3.69429	0.000758427	0.0206847	-0.681821
51286	CEND1	1.05867	3.55089	3.69229	0.000762716	0.0207218	-0.687084
4637	MYL6	0.316538	8.89529	3.69188	0.000763595	0.0207218	-0.68816
3097	HIVEP2	-0.860438	2.64586	-3.68895	0.000769902	0.020841	-0.695837
26000	TBC1D10B	0.393334	4.79462	3.68504	0.000778428	0.0210195	-0.706117
158	ADSL	-0.233559	7.36357	-3.67933	0.000790999	0.0213061	-0.721068
7351	UCP2	0.478236	6.76165	3.67614	0.000798119	0.0214448	-0.72943
3433	IFIT2	-1.47524	0.588583	-3.67238	0.000806604	0.0215257	-0.739297
126299	ZNF428	0.307025	8.81879	3.67223	0.000806944	0.0215257	-0.73969
10608	MXD4	0.426899	5.66542	3.67217	0.000807066	0.0215257	-0.739832
51368	TEX264	0.852329	3.17607	3.66925	0.000813714	0.02165	-0.747485
6546	SLC8A1	-1.0498	3.02072	-3.66407	0.000825627	0.0219133	-0.761044
5954	RCN1	-0.345805	6.11558	-3.66044	0.000834076	0.0220837	-0.770541
25996	REXO2	-0.409295	5.55347	-3.65794	0.000839937	0.0221375	-0.777072
100128252	ZNF667-AS1	-0.661841	3.71657	-3.65784	0.000840177	0.0221375	-0.777338
6510	SLC1A5	-0.742858	7.16432	-3.656	0.000844533	0.022197	-0.782162
129787	TMEM18	-0.346035	6.47988	-3.65516	0.000846513	0.022197	-0.784346
79903	NAA60	-0.459445	4.06932	-3.65254	0.000852747	0.0223067	-0.791189
112476	PRRT2	0.849125	5.35948	3.65089	0.000856715	0.0223568	-0.795518
246126	TXLNGY	2.04852	1.30963	3.64427	0.000872738	0.0227204	-0.812797
1337	COX6A1	0.287497	8.80518	3.64273	0.000876504	0.022764	-0.816811
374291	NDUFS7	0.382338	6.58648	3.63618	0.000892739	0.0231305	-0.833922
10409	BASP1	0.328444	9.45352	3.63392	0.000898398	0.0231747	-0.839812
3371	TNC	-2.08833	1.29271	-3.6338	0.000898708	0.0231747	-0.840133
5366	PMAIP1	-0.771668	6.43976	-3.63229	0.000902492	0.0231906	-0.84405
2045	EPHA7	-0.762668	3.88224	-3.63186	0.000903585	0.0231906	-0.845178
7752	ZNF200	-0.836163	3.19866	-3.62914	0.000910494	0.0232026	-0.852278
8828	NRP2	-0.612404	4.45924	-3.62913	0.000910514	0.0232026	-0.852298
80830	APOL6	-1.31281	3.60021	-3.6287	0.000911613	0.0232026	-0.853422
9156	EXO1	-0.267241	5.19141	-3.62832	0.000912581	0.0232026	-0.854412
18	ABAT	0.665819	3.35287	3.62681	0.00091644	0.0232464	-0.858345
100507316	MINCR	-0.955665	2.77151	-3.62516	0.000920675	0.0232995	-0.862641
10891	PPARGC1A	0.590724	4.31069	3.62432	0.000922843	0.0233002	-0.864833
10611	PDLIM5	-0.405367	6.19154	-3.62294	0.000926399	0.0233358	-0.868417
80005	DOCK5	0.605571	3.53844	3.6177	0.000940082	0.0236258	-0.88208
29789	OLA1	-0.271659	7.32819	-3.61115	0.000957434	0.0240064	-0.89912
10410	IFITM3	0.852529	5.34785	3.60773	0.000966597	0.0241805	-0.907993
5557	PRIM1	-0.483976	5.02957	-3.60091	0.000985178	0.0245888	-0.925729
79017	GGCT	-0.332956	7.13868	-3.59696	0.000996079	0.024804	-0.935977
54682	MANSC1	0.71032	2.85786	3.59568	0.000999642	0.0248041	-0.939303
3977	LIFR	0.510077	5.56172	3.59532	0.00100064	0.0248041	-0.940234
1613	DAPK3	0.712932	4.23993	3.59306	0.00100696	0.0248575	-0.946094
1509	CTSD	0.345505	5.75048	3.59292	0.00100737	0.0248575	-0.94647
51406	NOL7	-0.316335	6.62037	-3.59009	0.00101533	0.0249972	-0.953799
51144	HSD17B12	-1.46611	2.75223	-3.58707	0.00102391	0.0251515	-0.961634
4237	MFAP2	1.02931	2.35516	3.58545	0.00102855	0.0252088	-0.965851
6530	SLC6A2	0.635416	5.59665	3.5835	0.00103414	0.0252885	-0.970892
23255	MTCL1	0.691058	3.51929	3.5827	0.00103645	0.0252885	-0.972974
64067	NPAS3	1.12648	2.47976	3.57754	0.00105144	0.0255967	-0.986334
9815	GIT2	0.493857	4.71462	3.57338	0.00106368	0.0258369	-0.997106
79623	GALNT14	-0.569819	4.08173	-3.57223	0.00106708	0.0258618	-1.00008
90843	TCEAL8	0.335774	7.18674	3.56982	0.00107427	0.0259783	-1.00633
84319	CMSS1	-0.32548	6.69078	-3.55958	0.00110528	0.0266445	-1.03281
55622	TTC27	-0.660951	3.61232	-3.55911	0.00110672	0.0266445	-1.03402
222008	VSTM2A	1.027	3.16368	3.55737	0.00111207	0.0267142	-1.0385
79794	C12orf49	0.373612	5.33002	3.55045	0.00113365	0.0271256	-1.05639
3428	IFI16	-1.43576	5.07442	-3.55028	0.00113418	0.0271256	-1.05682
515	ATP5F1	-0.239925	8.60653	-3.54313	0.00115692	0.0276089	-1.07529
801	CALM1	0.209473	9.40865	3.54136	0.0011626	0.0276377	-1.07984
4664	NAB1	0.370585	4.88464	3.54066	0.00116487	0.0276377	-1.08165
157638	FAM84B	-0.984282	2.41435	-3.54038	0.00116575	0.0276377	-1.08236
3308	HSPA4	-0.233947	7.75839	-3.53473	0.00118417	0.0279207	-1.09693
4281	MID1	-0.495265	5.44998	-3.5342	0.0011859	0.0279207	-1.09829
4258	MGST2	-2.43803	1.57222	-3.53405	0.0011864	0.0279207	-1.09868
513	ATP5D	0.520383	6.06639	3.53358	0.00118795	0.0279207	-1.0999
10241	CALCOCO2	-0.541198	6.24448	-3.53203	0.00119306	0.0279534	-1.10388
80232	WDR26	0.367664	6.01663	3.5316	0.00119448	0.0279534	-1.10499
138255	C9orf135	1.31333	2.83919	3.52899	0.00120315	0.0280235	-1.11171
381	ARF5	0.411546	6.80686	3.52892	0.00120336	0.0280235	-1.11188
6944	VPS72	-0.272477	7.76727	-3.52837	0.0012052	0.0280235	-1.1133
92482	BBIP1	-0.415552	4.27382	-3.52601	0.00121311	0.028144	-1.11938
8788	DLK1	-0.769003	8.13417	-3.52528	0.00121555	0.028144	-1.12125
5880	RAC2	-0.971561	2.58181	-3.52408	0.00121961	0.0281779	-1.12435
23204	ARL6IP1	0.368256	8.03282	3.51927	0.00123596	0.0284951	-1.13672
1050	CEBPA	1.01308	2.32858	3.51574	0.00124808	0.0286905	-1.14579
8349	HIST2H2BE	0.750391	3.18626	3.51527	0.00124971	0.0286905	-1.147
54880	BCOR	0.413101	5.89038	3.509	0.00127156	0.0291309	-1.16311
5036	PA2G4	-0.272825	9.80211	-3.50527	0.00128471	0.0293703	-1.17267
25759	SHC2	0.654169	3.74864	3.50388	0.00128969	0.0294221	-1.17626
439949	PRKCQ-AS1	2.05729	1.27986	3.5003	0.00130248	0.0296088	-1.18543
55273	TMEM100	-2.26286	1.67724	-3.50007	0.00130331	0.0296088	-1.18602
63901	FAM111A	-2.21087	0.691346	-3.49635	0.00131676	0.0298422	-1.19556
5754	PTK7	-0.440643	5.61692	-3.49572	0.00131907	0.0298422	-1.19718
4093	SMAD9	0.447496	6.67006	3.48467	0.00135988	0.0306549	-1.22548
25831	HECTD1	0.360376	6.66345	3.48447	0.00136063	0.0306549	-1.22599
57231	SNX14	0.295658	5.63666	3.48114	0.0013732	0.0308742	-1.23453
3945	LDHB	-0.161397	10.4885	-3.4779	0.0013855	0.0310867	-1.24281
51106	TFB1M	-0.572929	4.95686	-3.47506	0.00139637	0.0312029	-1.25006
57593	EBF4	0.629695	3.01336	3.47505	0.00139642	0.0312029	-1.25009
6233	RPS27A	-0.343505	11.5567	-3.47001	0.00141593	0.0315322	-1.26297
506	ATP5B	0.248573	9.671	3.46926	0.00141886	0.0315322	-1.26489
92609	TIMM50	-0.290843	6.72065	-3.469	0.00141985	0.0315322	-1.26554
4086	SMAD1	-0.486555	4.7732	-3.46638	0.00143012	0.0316601	-1.27223
4897	NRCAM	0.593688	3.6242	3.46605	0.00143142	0.0316601	-1.27307
11161	C14orf1	0.383223	5.76938	3.45617	0.00147085	0.0324508	-1.29828
9200	HACD1	-0.451987	4.90679	-3.45511	0.00147515	0.0324508	-1.30099
730130	TMEM229A	-1.27278	1.98588	-3.4535	0.0014817	0.0324508	-1.3051
11182	SLC2A6	0.674148	3.93384	3.45325	0.0014827	0.0324508	-1.30573
85015	USP45	-0.484819	3.62616	-3.45278	0.00148464	0.0324508	-1.30694
3913	LAMB2	0.541403	3.75193	3.45189	0.00148826	0.0324508	-1.3092
10548	TM9SF1	0.438888	4.8957	3.45164	0.00148929	0.0324508	-1.30984
50813	COPS7A	-0.482098	5.5094	-3.45072	0.00149307	0.0324508	-1.31219
64222	TOR3A	-0.551215	4.53196	-3.44983	0.00149673	0.0324508	-1.31446
6119	RPA3	-0.328782	6.14529	-3.44976	0.00149699	0.0324508	-1.31463
54543	TOMM7	-0.350469	8.757	-3.44673	0.00150949	0.0326567	-1.32234
7021	TFAP2B	-1.9783	3.93348	-3.44519	0.00151591	0.0327305	-1.32627
27233	SULT1C4	-0.604768	5.97735	-3.44422	0.00151992	0.0327521	-1.32872
128	ADH5	-0.289066	7.27295	-3.44252	0.00152704	0.0328404	-1.33306
23263	MCF2L	0.709287	3.71188	3.44096	0.00153359	0.0329161	-1.33702
50814	NSDHL	0.537221	5.66268	3.43853	0.00154385	0.0330712	-1.34321
56967	C14orf132	0.26587	7.25678	3.43521	0.00155799	0.0332706	-1.35166
83696	TRAPPC9	0.607658	3.38529	3.43491	0.00155927	0.0332706	-1.35242
64743	WDR13	0.424338	4.80158	3.43366	0.00156461	0.0333192	-1.35559
90338	ZNF160	-0.545279	3.99147	-3.43032	0.00157902	0.0335603	-1.36409
10095	ARPC1B	-0.559221	4.01722	-3.42812	0.00158855	0.0336971	-1.36967
55829	SELENOS	0.288961	6.71295	3.42693	0.00159375	0.0337417	-1.3727
7494	XBP1	-0.722623	6.40966	-3.42432	0.00160519	0.0339179	-1.37933
2719	GPC3	-0.607013	6.05605	-3.4185	0.00163098	0.0343961	-1.3941
220382	FAM181B	-0.693695	3.44562	-3.41615	0.00164149	0.0345508	-1.40005
126070	ZNF440	-0.759457	2.97979	-3.41444	0.0016492	0.034646	-1.4044
90649	ZNF486	-1.49963	0.459001	-3.4129	0.00165615	0.0346954	-1.40829
2119	ETV5	-0.613621	5.59758	-3.41251	0.00165793	0.0346954	-1.40928
2643	GCH1	0.691634	4.19555	3.41134	0.00166326	0.0347401	-1.41226
144165	PRICKLE1	0.471041	5.122	3.40823	0.00167744	0.0349691	-1.42012
2932	GSK3B	0.24569	6.50082	3.40506	0.00169204	0.0352061	-1.42815
23270	TSPYL4	0.440482	5.9765	3.4043	0.00169556	0.0352121	-1.43008
10299	MARCH6	0.225947	7.53462	3.39205	0.00175328	0.0363413	-1.46108
132001	TAMM41	-0.401062	4.8204	-3.39104	0.00175808	0.0363716	-1.46361
4048	LTA4H	-0.459209	6.39104	-3.38769	0.00177423	0.0364097	-1.47208
6812	STXBP1	0.567425	5.07403	3.38649	0.00178004	0.0364097	-1.4751
3015	H2AFZ	-0.231595	10.4957	-3.38583	0.00178325	0.0364097	-1.47677
168850	ZNF800	0.36429	4.62565	3.38541	0.00178531	0.0364097	-1.47784
1936	EEF1D	-0.320605	7.45649	-3.38503	0.00178715	0.0364097	-1.47879
138050	HGSNAT	0.432048	4.87958	3.38497	0.00178746	0.0364097	-1.47895
201163	FLCN	0.538978	4.13455	3.38465	0.00178903	0.0364097	-1.47977
54332	GDAP1	0.292007	5.67463	3.38328	0.0017957	0.0364097	-1.48321
285704	RGMB	-0.514876	4.96366	-3.3831	0.0017966	0.0364097	-1.48367
6892	TAPBP	0.446809	5.10098	3.38304	0.00179687	0.0364097	-1.48381
94121	SYTL4	0.731662	4.39373	3.38242	0.00179992	0.0364097	-1.48538
10402	ST3GAL6	-0.494583	5.32809	-3.38239	0.00180008	0.0364097	-1.48546
8451	CUL4A	-0.294477	6.19225	-3.38011	0.00181132	0.0365158	-1.49123
8720	MBTPS1	0.248694	5.93506	3.37976	0.00181305	0.0365158	-1.49211
22934	RPIA	-0.329909	5.53724	-3.37928	0.00181539	0.0365158	-1.4933
55052	MRPL20	-0.452915	5.93457	-3.37597	0.00183184	0.0367788	-1.50165
284406	ZFP82	-0.403449	4.91358	-3.37096	0.00185704	0.0372161	-1.5143
4204	MECP2	0.30056	5.56483	3.37001	0.0018618	0.0372429	-1.51667
57585	CRAMP1	0.385185	4.24833	3.36677	0.00187831	0.0374865	-1.52483
730051	ZNF814	-0.939225	2.21967	-3.36627	0.00188087	0.0374865	-1.52609
3434	IFIT1	-1.22162	1.7371	-3.36462	0.00188933	0.0375862	-1.53024
10485	C1orf61	-0.539961	4.95109	-3.36206	0.00190253	0.0377798	-1.53669
55818	KDM3A	-0.521733	5.56156	-3.35978	0.00191439	0.0379004	-1.54244
28982	FLVCR1	0.340179	5.49417	3.35904	0.00191825	0.0379004	-1.5443
114827	FHAD1	1.32912	1.73088	3.35888	0.00191905	0.0379004	-1.54468
6856	SYPL1	-0.477269	4.41236	-3.35642	0.00193198	0.0380184	-1.55089
9266	CYTH2	0.378276	5.52402	3.35641	0.00193201	0.0380184	-1.55091
1284	COL4A2	-0.407893	7.07068	-3.35426	0.00194332	0.0381041	-1.55631
10300	KATNB1	-0.393259	5.52848	-3.3533	0.00194841	0.0381041	-1.55873
29803	REPIN1	0.284887	5.52682	3.35321	0.00194889	0.0381041	-1.55896
8614	STC2	-1.91139	4.61132	-3.35293	0.00195037	0.0381041	-1.55966
389158	PLSCR5	-1.85935	-0.163159	-3.35001	0.00196592	0.038339	-1.567
3670	ISL1	-0.373341	7.29229	-3.34801	0.0019766	0.0384784	-1.57201
23122	CLASP2	0.314593	4.95718	3.34684	0.00198292	0.0385324	-1.57496
7004	TEAD4	-0.696074	3.48378	-3.34608	0.00198702	0.0385432	-1.57687
6749	SSRP1	-0.196768	9.4166	-3.33573	0.0020436	0.0395189	-1.60283
3897	L1CAM	0.992548	5.70815	3.33555	0.00204458	0.0395189	-1.60327
5976	UPF1	0.385261	6.19143	3.33465	0.00204957	0.0395451	-1.60552
6571	SLC18A2	1.1916	2.59804	3.33148	0.00206729	0.0398163	-1.61348
5902	RANBP1	-0.248948	7.95282	-3.33044	0.00207311	0.0398336	-1.61608
8715	NOL4	0.517262	4.09637	3.32905	0.00208094	0.0398336	-1.61956
375444	C5orf34	-0.745427	2.87159	-3.32879	0.00208243	0.0398336	-1.62022
23396	PIP5K1C	0.478475	4.6695	3.32818	0.00208585	0.0398336	-1.62174
25789	TMEM59L	0.760138	3.0395	3.32807	0.00208649	0.0398336	-1.62202
4125	MAN2B1	-0.401671	5.10442	-3.32509	0.00210337	0.040052	-1.62946
54467	ANKIB1	0.47243	4.75687	3.32476	0.00210529	0.040052	-1.63031
171017	ZNF384	0.683252	3.77055	3.32332	0.00211347	0.0401334	-1.63389
84706	GPT2	-1.09728	6.47268	-3.32272	0.00211694	0.0401334	-1.63541
192683	SCAMP5	0.419716	6.69338	3.32118	0.00212576	0.0402277	-1.63925
6192	RPS4Y1	-2.3442	4.09342	-3.32027	0.00213102	0.0402277	-1.64153
7695	ZNF136	-1.10032	2.38522	-3.31952	0.00213534	0.0402277	-1.6434
5914	RARA	0.509888	5.38869	3.31929	0.0021367	0.0402277	-1.64399
2963	GTF2F2	-0.233521	6.89536	-3.31332	0.00217145	0.0408112	-1.65889
11094	CACFD1	0.576816	3.75681	3.3124	0.00217686	0.0408425	-1.66119
163131	ZNF780B	-0.828397	2.71906	-3.31078	0.00218645	0.0409165	-1.66525
22992	KDM2A	0.382862	6.64844	3.31046	0.00218833	0.0409165	-1.66604
6304	SATB1	0.443614	5.81272	3.30862	0.00219924	0.0410064	-1.67064
90780	PYGO2	0.247132	7.06648	3.30838	0.00220067	0.0410064	-1.67124
5884	RAD17	-0.362056	4.96673	-3.30741	0.00220646	0.041044	-1.67366
57486	NLN	-0.318394	6.16319	-3.30563	0.00221707	0.0411467	-1.67809
51251	NT5C3A	-0.366517	5.06055	-3.30522	0.00221955	0.0411467	-1.67912
81627	TRMT1L	-0.318043	6.21183	-3.30382	0.00222794	0.0411947	-1.68261
388662	SLC6A17	1.04766	3.22475	3.30353	0.00222971	0.0411947	-1.68334
23595	ORC3	-0.316226	4.77297	-3.30142	0.00224246	0.0413353	-1.68861
64853	AIDA	-0.460243	5.27553	-3.30101	0.00224491	0.0413353	-1.68962
6857	SYT1	0.439126	8.22074	3.29893	0.00225761	0.0414989	-1.69482
152485	ZNF827	0.374342	6.06174	3.29602	0.0022754	0.0417553	-1.70207
11062	DUS4L	-0.555561	3.61226	-3.29395	0.00228814	0.0419185	-1.70722
9960	USP3	-0.339349	6.04335	-3.29299	0.00229407	0.0419565	-1.70961
6480	ST6GAL1	-0.329852	5.61736	-3.28398	0.00235048	0.0428682	-1.73203
9969	MED13	0.330749	6.67722	3.28325	0.00235515	0.0428682	-1.73386
7145	TNS1	-0.645272	3.37652	-3.28315	0.00235574	0.0428682	-1.73409
51102	MECR	-0.45739	4.62591	-3.2767	0.00239704	0.0434219	-1.75012
23598	PATZ1	0.286717	6.65267	3.27629	0.00239974	0.0434219	-1.75116
10765	KDM5B	0.390092	8.04798	3.27608	0.00240109	0.0434219	-1.75168
6478	SIAH2	-0.404171	5.34222	-3.27592	0.00240213	0.0434219	-1.75208
5481	PPID	-0.276192	6.72541	-3.27317	0.00241998	0.043663	-1.75891
3396	MRPL58	-0.387476	6.00912	-3.27263	0.00242349	0.043663	-1.76025
79447	PAGR1	0.301904	7.18609	3.26925	0.0024456	0.0439884	-1.76862
754	PTTG1IP	0.205597	7.75886	3.26683	0.00246161	0.0442033	-1.77464
7432	VIP	-1.41231	3.0463	-3.26439	0.00247778	0.0444204	-1.78068
10257	ABCC4	-0.321673	5.41108	-3.25957	0.00251012	0.0449262	-1.79263
8607	RUVBL1	-0.186465	7.46072	-3.25525	0.00253944	0.0453761	-1.80334
23173	METAP1	-0.346099	6.12464	-3.25437	0.0025454	0.0453761	-1.8055
1655	DDX5	0.406172	8.69362	3.25366	0.0025503	0.0453761	-1.80727
10436	EMG1	-0.297951	6.13027	-3.25342	0.00255193	0.0453761	-1.80786
23199	GSE1	0.431829	6.96542	3.24749	0.00259288	0.0460289	-1.82253
9550	ATP6V1G1	0.217487	8.46202	3.24432	0.00261505	0.0462892	-1.83038
868	CBLB	-0.398301	4.49812	-3.24417	0.00261605	0.0462892	-1.83073
22933	SIRT2	0.414513	4.19942	3.23974	0.00264733	0.0467367	-1.84168
5939	RBMS2	0.654454	3.34659	3.23937	0.00264993	0.0467367	-1.84259
27131	SNX5	-0.21534	6.96836	-3.2373	0.00266472	0.0469214	-1.84771
10200	MPHOSPH6	-0.247587	6.24511	-3.23348	0.00269212	0.0473274	-1.85713
100170220	SNAR-E	-1.39308	2.98617	-3.23262	0.00269836	0.0473606	-1.85927
64759	TNS3	-0.770432	2.84355	-3.23125	0.00270825	0.0474576	-1.86264
10579	TACC2	0.45349	4.15	3.22939	0.0027218	0.0476184	-1.86723
63876	PKNOX2	-1.31089	1.95673	-3.22283	0.00276999	0.0483535	-1.88339
271	AMPD2	-0.419512	5.87998	-3.22231	0.00277383	0.0483535	-1.88467
10587	TXNRD2	0.581438	2.92073	3.22186	0.00277715	0.0483535	-1.88577
1968	EIF2S3	-0.283358	8.01005	-3.22033	0.0027886	0.0484752	-1.88956
116028	RMI2	-0.258078	5.65747	-3.21825	0.00280413	0.0485371	-1.89467
27013	CNPPD1	0.429681	5.11516	3.2182	0.00280447	0.0485371	-1.89478
3032	HADHB	-0.249392	6.5016	-3.21806	0.00280553	0.0485371	-1.89513
1434	CSE1L	-0.238963	7.80571	-3.21639	0.00281812	0.0486774	-1.89925
55571	CNOT11	-0.246846	6.53221	-3.21459	0.00283168	0.0488342	-1.90367
643988	FNDC10	0.448373	4.62564	3.2123	0.0028491	0.0490568	-1.90931
57561	ARRDC3	-0.655928	5.08245	-3.20996	0.00286692	0.0492857	-1.91505
388931	MFSD2B	-0.52086	5.49783	-3.20854	0.00287779	0.0493946	-1.91854
9915	ARNT2	0.400291	4.90725	3.20733	0.00288717	0.0494775	-1.92153
636	BICD1	0.410122	5.31688	3.20667	0.00289224	0.0494865	-1.92315
503637	DUXAP8	0.618579	3.22313	3.20392	0.00291354	0.0497041	-1.92989
1641	DCX	0.404822	7.16063	3.20385	0.0029141	0.0497041	-1.93007
55628	ZNF407	0.583527	3.24282	3.20046	0.00294055	0.0500057	-1.93839
1662	DDX10	-0.302073	6.6997	-3.20041	0.00294097	0.0500057	-1.93852
4814	NINJ1	-0.77307	3.49803	-3.19792	0.00296053	0.0502597	-1.94461
6341	SCO1	-0.310523	4.816	-3.19726	0.0029658	0.0502707	-1.94625
2274	FHL2	-0.343548	5.53957	-3.19651	0.0029717	0.0502925	-1.94808
9760	TOX	-0.638175	4.16053	-3.19583	0.00297706	0.0503049	-1.94974
54929	TMEM161A	-0.323309	5.16302	-3.19419	0.00299016	0.050448	-1.95378
23142	DCUN1D4	-0.286941	4.96565	-3.19208	0.00300697	0.0506531	-1.95893
51434	ANAPC7	-0.284818	6.32811	-3.18895	0.00303218	0.0509987	-1.96661
646719	NIPBL-AS1	-0.509834	3.91452	-3.18819	0.00303829	0.0510226	-1.96846
1523	CUX1	0.383588	6.26671	3.18627	0.00305387	0.0512052	-1.97316
3706	ITPKA	0.875107	2.1842	3.18314	0.00307944	0.0515089	-1.98083
23354	HAUS5	-0.407159	4.39567	-3.1829	0.00308145	0.0515089	-1.98143
6652	SORD	-0.55344	3.97233	-3.1822	0.00308713	0.0515247	-1.98312
9149	DYRK1B	0.510854	3.77125	3.18003	0.00310504	0.0516825	-1.98844
8725	URI1	-0.273735	7.45007	-3.1799	0.00310608	0.0516825	-1.98875
84304	NUDT22	0.411835	5.25982	3.17784	0.0031232	0.0518565	-1.9938
7564	ZNF16	-0.646941	3.5666	-3.17704	0.00312984	0.0518565	-1.99575
5178	PEG3	-0.743769	2.64395	-3.17692	0.00313083	0.0518565	-1.99604
196951	FAM227B	-0.686563	2.64005	-3.17601	0.00313841	0.051903	-1.99826
23543	RBFOX2	-0.217055	7.53309	-3.17203	0.00317181	0.0523696	-2.008
642	BLMH	-0.288553	7.00559	-3.1715	0.00317625	0.0523696	-2.00928
56834	GPR137	0.485534	4.40747	3.16928	0.00319507	0.0526002	-2.01471
55320	MIS18BP1	-0.272511	6.14597	-3.16679	0.00321624	0.0528687	-2.02078
22856	CHSY1	0.351214	5.92241	3.16594	0.00322354	0.0529088	-2.02286
4550	RNR2	0.642484	12.032	3.1639	0.00324103	0.0531157	-2.02783
1114	CHGB	0.550261	8.04543	3.16125	0.00326391	0.0533641	-2.03429
535	ATP6V0A1	0.358855	6.02882	3.16101	0.00326599	0.0533641	-2.03488
6855	SYP	0.582177	4.9122	3.1599	0.00327566	0.0534297	-2.03759
57787	MARK4	0.395072	6.11685	3.15942	0.00327982	0.0534297	-2.03876
8089	YEATS4	-0.309234	6.70191	-3.15833	0.00328936	0.053505	-2.04143
55215	FANCI	-0.344051	5.26215	-3.15723	0.00329894	0.0535807	-2.0441
4081	MAB21L1	0.431406	6.60992	3.15465	0.0033216	0.0538683	-2.05038
282809	POC1B	-0.568327	4.34787	-3.15284	0.00333752	0.0540399	-2.05478
25824	PRDX5	0.565702	6.92077	3.15199	0.00334506	0.0540399	-2.05685
10900	RUNDC3A	0.678469	4.83271	3.15177	0.00334707	0.0540399	-2.0574
643338	C15orf62	1.2994	1.6202	3.14996	0.00336313	0.0541133	-2.0618
5716	PSMD10	-0.409396	4.44569	-3.14993	0.00336337	0.0541133	-2.06186
79870	BAALC	-0.886082	2.76257	-3.14811	0.00337966	0.0541133	-2.0663
91975	ZNF300	-1.74562	0.387367	-3.14753	0.00338483	0.0541133	-2.0677
258010	SVIP	0.345187	5.85535	3.14745	0.00338558	0.0541133	-2.06791
27249	MMADHC	0.269009	6.57643	3.14739	0.00338613	0.0541133	-2.06805
55585	UBE2Q1	0.232571	8.16166	3.14736	0.00338643	0.0541133	-2.06814
23361	ZNF629	0.330943	5.98878	3.14551	0.00340304	0.0542816	-2.07263
284565	NBPF15	0.404637	5.42126	3.14508	0.00340694	0.0542816	-2.07368
10184	LHFPL2	-0.753758	3.22467	-3.14299	0.00342582	0.0544247	-2.07875
4054	LTBP3	0.407761	3.97957	3.14298	0.00342592	0.0544247	-2.07878
3953	LEPR	-0.595359	3.00203	-3.1418	0.00343658	0.0545144	-2.08163
60491	NIF3L1	-0.353791	5.56598	-3.14102	0.00344369	0.0545476	-2.08353
7020	TFAP2A	0.865544	3.12331	3.13838	0.00346785	0.0547998	-2.08995
81796	SLCO5A1	-0.57168	3.98895	-3.13754	0.00347561	0.0547998	-2.092
4761	NEUROD2	1.87599	0.781683	3.13749	0.00347602	0.0547998	-2.0921
729082	OIP5-AS1	0.308089	6.4523	3.13709	0.00347975	0.0547998	-2.09309
1350	COX7C	-0.313101	8.27295	-3.13553	0.00349414	0.0548936	-2.09688
123263	MTFMT	-0.350248	4.85311	-3.13535	0.0034958	0.0548936	-2.09731
25983	NGDN	-0.281277	6.72613	-3.13388	0.00350943	0.0550283	-2.10088
10922	FASTK	0.358934	5.86931	3.12823	0.00356222	0.0557757	-2.11458
7693	ZNF134	-1.14068	1.69393	-3.12544	0.00358858	0.0561076	-2.12134
4678	NASP	-0.342087	9.15757	-3.12451	0.00359743	0.0561653	-2.1236
3777	KCNK3	1.11582	3.08474	3.12352	0.00360685	0.0561785	-2.126
6714	SRC	0.362406	4.34002	3.12333	0.0036086	0.0561785	-2.12645
84722	PSRC1	-0.310397	5.66518	-3.11941	0.00364613	0.0566817	-2.13594
8760	CDS2	0.265076	5.37035	3.11647	0.00367456	0.0570422	-2.14306
467	ATF3	-1.45917	3.15498	-3.11427	0.00369594	0.0572541	-2.14838
326625	MMAB	0.325629	5.70864	3.11385	0.00370008	0.0572541	-2.14941
54877	ZCCHC2	0.597269	3.89195	3.11344	0.00370399	0.0572541	-2.15038
5900	RALGDS	0.335344	7.23247	3.10999	0.00373787	0.0576958	-2.15872
121268	RHEBL1	-0.724119	3.29434	-3.10433	0.00379404	0.0584798	-2.1724
9801	MRPL19	-0.296097	6.0401	-3.10324	0.003805	0.0585079	-2.17504
5518	PPP2R1A	-0.308261	6.04467	-3.10261	0.00381129	0.0585079	-2.17655
65264	UBE2Z	0.31069	6.71214	3.10254	0.00381199	0.0585079	-2.17672
80731	THSD7B	-0.525955	4.53812	-3.10019	0.00383563	0.0587176	-2.18239
4603	MYBL1	0.607356	2.77267	3.10009	0.00383666	0.0587176	-2.18263
51186	TCEAL9	0.273616	7.70131	3.09958	0.00384184	0.0587176	-2.18387
63973	NEUROG2	1.21738	3.35786	3.09845	0.00385322	0.0588089	-2.18658
29785	CYP2S1	1.90409	-0.152619	3.09729	0.003865	0.0589061	-2.18938
2241	FER	0.601355	4.02449	3.09644	0.00387373	0.0589566	-2.19144
4124	MAN2A1	0.414539	4.78726	3.09457	0.00389275	0.0591316	-2.19593
151827	LRRC34	-0.678859	2.08075	-3.09398	0.00389882	0.0591316	-2.19736
7159	TP53BP2	0.244321	6.2327	3.09372	0.00390153	0.0591316	-2.198
10061	ABCF2	-0.257435	5.5704	-3.0925	0.00391406	0.0592389	-2.20093
3678	ITGA5	-1.33679	1.73505	-3.08999	0.00393999	0.0595486	-2.20698
57038	RARS2	-0.268568	5.76923	-3.08763	0.00396445	0.0598351	-2.21265
122830	NAA30	0.376835	4.93989	3.08694	0.00397163	0.0598605	-2.21431
567	B2M	0.348881	9.80392	3.08148	0.00402901	0.0606405	-2.22744
5723	PSPH	-1.08799	5.20702	-3.08096	0.00403453	0.0606405	-2.2287
89849	ATG16L2	-0.530527	3.93866	-3.07931	0.00405203	0.0608196	-2.23266
9252	RPS6KA5	0.648222	3.36206	3.07808	0.00406511	0.0609318	-2.23561
51596	CUTA	0.257662	7.30192	3.07725	0.004074	0.0609811	-2.23761
8805	TRIM24	0.307366	5.9558	3.07529	0.00409506	0.0612121	-2.24233
57110	HRASLS	-0.907364	4.51906	-3.07364	0.00411282	0.0613932	-2.24629
170506	DHX36	-0.197891	7.86973	-3.07113	0.00413992	0.0615933	-2.25231
10019	SH2B3	-1.16743	1.94016	-3.07088	0.00414263	0.0615933	-2.2529
11340	EXOSC8	-0.476874	5.54521	-3.07083	0.0041432	0.0615933	-2.25303
196385	DNAH10	0.610291	2.85888	3.06948	0.00415786	0.0617269	-2.25626
55208	DCUN1D2	-0.392294	3.37257	-3.06794	0.00417473	0.0618929	-2.25997
283820	NOMO2	0.416568	6.32068	3.0662	0.0041938	0.0620911	-2.26414
54433	GAR1	-0.352232	6.26332	-3.06295	0.00422961	0.0623427	-2.27192
63971	KIF13A	0.368096	4.84419	3.0628	0.00423133	0.0623427	-2.27229
64841	GNPNAT1	-0.406494	5.48255	-3.06233	0.0042365	0.0623427	-2.27341
317662	FAM149B1	-0.511781	4.04774	-3.06173	0.00424319	0.0623427	-2.27485
55800	SCN3B	0.765283	3.91829	3.06137	0.00424715	0.0623427	-2.27571
9650	MTFR1	-0.450769	4.76413	-3.06137	0.00424717	0.0623427	-2.27571
91351	DDX60L	-1.89152	0.520448	-3.06104	0.0042509	0.0623427	-2.27652
1031	CDKN2C	0.297636	5.80262	3.05921	0.00427122	0.0625564	-2.28088
10283	CWC27	-0.21786	7.57184	-3.05793	0.00428558	0.0626	-2.28395
2037	EPB41L2	-0.264682	6.62499	-3.05792	0.0042857	0.0626	-2.28397
7316	UBC	0.222858	9.53326	3.05699	0.0042961	0.0626678	-2.28619
2644	GCHFR	0.908873	4.03327	3.05642	0.00430259	0.0626725	-2.28757
6877	TAF5	-0.397832	5.05301	-3.05594	0.00430795	0.0626725	-2.28871
83475	DOHH	0.54243	4.31409	3.05427	0.0043268	0.0628628	-2.29271
10988	METAP2	-0.205068	9.75852	-3.05298	0.00434142	0.0629911	-2.29579
101928626	LOC101928626	0.685624	8.53734	3.04909	0.00438588	0.0635514	-2.30511
1650	DDOST	-0.332522	4.86199	-3.04741	0.00440512	0.0636733	-2.30911
1958	EGR1	1.05408	3.54494	3.04734	0.00440599	0.0636733	-2.30929
11104	KATNA1	-0.354402	6.06368	-3.04617	0.00441937	0.0637819	-2.31206
64403	CDH24	0.78007	3.42027	3.04435	0.00444044	0.0640012	-2.31641
53358	SHC3	-0.492371	4.56896	-3.04004	0.0044908	0.0646413	-2.32672
1955	MEGF9	0.681195	2.93223	3.03929	0.00449953	0.0646814	-2.3285
90007	MIDN	0.408407	8.31489	3.03477	0.00455292	0.065296	-2.33928
26118	WSB1	0.278644	6.42144	3.03466	0.00455428	0.065296	-2.33955
284648	LOC284648	-1.49079	1.21877	-3.03196	0.00458645	0.0656708	-2.34598
65250	C5orf42	0.424889	4.59534	3.0313	0.00459433	0.0656971	-2.34755
1387	CREBBP	0.424244	6.52357	3.03079	0.00460041	0.0656977	-2.34876
6830	SUPT6H	0.378357	5.72419	3.02703	0.00464575	0.0662583	-2.35772
7534	YWHAZ	0.186591	9.41987	3.02534	0.00466625	0.066432	-2.36175
7775	ZNF232	-0.407507	4.35762	-3.02502	0.00467014	0.066432	-2.36251
9669	EIF5B	-0.178815	10.1589	-3.02224	0.00470405	0.0667264	-2.36911
970	CD70	-2.36727	-0.195417	-3.02188	0.00470848	0.0667264	-2.36997
55742	PARVA	0.817357	3.20855	3.02182	0.00470923	0.0667264	-2.37012
7343	UBTF	0.324091	6.9373	3.02074	0.0047224	0.0668139	-2.37267
84186	ZCCHC7	-0.348433	6.35454	-3.02031	0.00472769	0.0668139	-2.37369
7846	TUBA1A	0.351582	10.4516	3.01888	0.00474539	0.0669111	-2.37711
100048912	CDKN2B-AS1	-1.47524	1.35418	-3.01876	0.00474687	0.0669111	-2.37739
92342	METTL18	-0.571733	3.07551	-3.01399	0.00480616	0.0676593	-2.38873
6988	TCTA	0.776535	2.79829	3.01045	0.00485053	0.0681257	-2.39712
10265	IRX5	0.438829	3.9417	3.01035	0.00485181	0.0681257	-2.39736
3338	DNAJC4	0.451818	3.79758	3.00869	0.00487279	0.068332	-2.4013
139189	DGKK	-1.1897	-0.370405	-3.00565	0.00491141	0.0686719	-2.4085
7289	TULP3	0.31052	5.46542	3.00557	0.00491241	0.0686719	-2.40869
55308	DDX19A	-0.306695	5.61214	-3.0053	0.00491595	0.0686719	-2.40935
57620	STIM2	0.351471	5.63224	3.00305	0.00494473	0.0689776	-2.41467
26528	DAZAP1	-0.172565	8.30689	-3.00233	0.00495398	0.0689776	-2.41638
9857	CEP350	0.398388	7.61347	3.00195	0.00495883	0.0689776	-2.41727
92815	HIST3H2A	0.831327	2.67282	3.00161	0.00496319	0.0689776	-2.41807
78986	DUSP26	0.445981	4.68171	3.00073	0.00497459	0.0689915	-2.42017
112483	SAT2	0.400984	4.86027	3.00055	0.00497687	0.0689915	-2.42059
9961	MVP	0.839606	2.98673	2.99901	0.00499678	0.069061	-2.42423
10884	MRPS30	-0.320579	5.81861	-2.9988	0.00499958	0.069061	-2.42474
10782	ZNF274	-0.771256	2.49791	-2.99803	0.00500962	0.069061	-2.42657
9213	XPR1	0.286667	6.23796	2.9972	0.00502041	0.069061	-2.42853
157922	CAMSAP1	0.24387	5.81617	2.99688	0.00502455	0.069061	-2.42929
9631	NUP155	-0.276019	5.04838	-2.99599	0.00503616	0.069061	-2.43139
84133	ZNRF3	0.472038	5.54834	2.99584	0.00503811	0.069061	-2.43174
84856	LINC00839	-0.543141	3.67655	-2.99582	0.00503837	0.069061	-2.43179
3638	INSIG1	0.586819	6.09347	2.99577	0.005039	0.069061	-2.43191
56776	FMN2	-0.596418	2.91614	-2.99432	0.00505807	0.0692351	-2.43535
56997	COQ8A	-0.543361	4.30141	-2.99143	0.00509601	0.0696208	-2.44217
6136	RPL12	-0.425678	5.66493	-2.9912	0.00509905	0.0696208	-2.44271
23155	CLCC1	0.345585	5.4865	2.9902	0.0051123	0.0697144	-2.44508
9244	CRLF1	-1.51252	0.908804	-2.98824	0.00513835	0.069897	-2.44972
6627	SNRPA1	-0.247014	6.98963	-2.98823	0.00513854	0.069897	-2.44975
84675	TRIM55	-1.47544	1.20075	-2.98691	0.00515612	0.0700092	-2.45286
9353	SLIT2	-0.74658	3.62445	-2.98664	0.00515966	0.0700092	-2.45349
55068	ENOX1	-0.600916	4.49373	-2.98439	0.0051899	0.0703319	-2.45882
81563	C1orf21	-0.331847	5.61513	-2.9833	0.00520457	0.0704429	-2.46139
9698	PUM1	0.19683	7.35638	2.98121	0.00523269	0.0707356	-2.46631
54331	GNG2	0.381745	5.3052	2.97891	0.00526397	0.0710701	-2.47174
493	ATP2B4	0.501549	5.2726	2.97006	0.00538575	0.0726111	-2.49259
55224	ETNK2	-0.609399	3.19989	-2.96929	0.00539654	0.0726111	-2.49441
84656	GLYR1	0.409342	5.95058	2.96898	0.00540092	0.0726111	-2.49515
440957	SMIM4	-0.40585	5.67604	-2.96852	0.00540727	0.0726111	-2.49622
26227	PHGDH	-0.819901	7.57038	-2.96822	0.00541147	0.0726111	-2.49693
55746	NUP133	-0.234094	6.44216	-2.96593	0.00544365	0.072953	-2.50233
91057	CCDC34	-0.208755	7.4264	-2.96391	0.00547198	0.0732425	-2.50706
199990	FAAP20	0.558388	4.24544	2.96268	0.00548943	0.0733103	-2.50996
83856	FSD1L	0.465187	3.34632	2.96215	0.005497	0.0733103	-2.51122
533	ATP6V0B	0.249826	7.70538	2.96196	0.00549961	0.0733103	-2.51165
11337	GABARAP	0.198504	8.01177	2.96159	0.00550491	0.0733103	-2.51253
56915	EXOSC5	-0.380425	6.26154	-2.96118	0.00551074	0.0733103	-2.51349
91768	CABLES1	-0.552747	3.55703	-2.96024	0.00552407	0.0733979	-2.51569
6429	SRSF4	0.328157	6.98051	2.95874	0.00554558	0.0734702	-2.51923
2909	ARHGAP35	0.234283	6.38037	2.95862	0.00554727	0.0734702	-2.51951
10412	NSA2	-0.205855	8.33097	-2.95845	0.00554976	0.0734702	-2.51992
7001	PRDX2	0.342917	7.74389	2.95785	0.00555829	0.0734894	-2.52132
11311	VPS45	-0.253876	6.29036	-2.9574	0.00556472	0.0734894	-2.52237
200316	APOBEC3F	-0.702575	2.54621	-2.95663	0.00557578	0.0735448	-2.52418
6449	SGTA	0.62993	6.18411	2.95617	0.00558243	0.0735448	-2.52526
25886	POC1A	-0.427394	4.62601	-2.95522	0.00559608	0.0736355	-2.52749
92979	MARCH9	0.417919	4.38693	2.95308	0.0056271	0.0739339	-2.53252
5999	RGS4	0.911971	8.567	2.95253	0.00563498	0.0739339	-2.5338
1728	NQO1	-0.410196	5.50074	-2.95225	0.00563914	0.0739339	-2.53447
9508	ADAMTS3	1.71946	0.692851	2.95086	0.00565927	0.0741086	-2.53771
27319	BHLHE22	-1.46683	1.68466	-2.94874	0.00569031	0.0744254	-2.54269
54187	NANS	-0.297475	5.84618	-2.94773	0.00570514	0.0745216	-2.54506
10541	ANP32B	-0.252977	9.53946	-2.94711	0.00571426	0.0745216	-2.54652
23616	SH3BP1	-0.417379	4.79783	-2.94684	0.00571821	0.0745216	-2.54714
3145	HMBS	-0.426796	4.3536	-2.94449	0.00575294	0.0748308	-2.55266
83999	KREMEN1	0.759024	4.51934	2.94315	0.00577277	0.0748308	-2.55579
6541	SLC7A1	-0.630075	6.59009	-2.94295	0.00577583	0.0748308	-2.55627
84259	DCUN1D5	-0.324613	5.28645	-2.9429	0.00577652	0.0748308	-2.55638
131616	TMEM42	-0.68041	3.16976	-2.94218	0.00578718	0.0748308	-2.55806
54811	ZNF562	-0.489958	4.19996	-2.94209	0.00578858	0.0748308	-2.55828
10403	NDC80	-0.256964	6.38941	-2.94199	0.00579007	0.0748308	-2.55851
60481	ELOVL5	-0.264888	6.78406	-2.94123	0.00580138	0.074888	-2.56029
84629	TNRC18	0.541813	4.23701	2.94043	0.00581332	0.0749532	-2.56216
5715	PSMD9	0.297602	6.56847	2.93909	0.00583338	0.0751229	-2.56529
55582	KIF27	-0.492194	4.51761	-2.93772	0.00585406	0.0753	-2.56851
55706	NDC1	-0.238617	6.52981	-2.93565	0.00588532	0.0756128	-2.57336
56155	TEX14	-0.693557	4.06994	-2.93479	0.00589832	0.0756905	-2.57537
5090	PBX3	0.21994	6.35735	2.93268	0.00593028	0.0760109	-2.58028
90427	BMF	0.599983	2.99556	2.92992	0.00597257	0.076463	-2.58675
136	ADORA2B	-0.922791	2.16658	-2.92828	0.00599778	0.0766955	-2.59058
8906	AP1G2	0.664636	3.06234	2.92399	0.00606408	0.0772667	-2.60058
8402	SLC25A11	0.26469	6.28205	2.92347	0.00607226	0.0772667	-2.6018
96764	TGS1	-0.349459	5.86741	-2.92279	0.00608276	0.0772667	-2.60337
51566	ARMCX3	0.297035	6.77019	2.92252	0.00608707	0.0772667	-2.60402
23632	CA14	-0.720676	3.13029	-2.92226	0.00609119	0.0772667	-2.60463
6709	SPTAN1	0.322259	5.4045	2.92188	0.00609702	0.0772667	-2.6055
9212	AURKB	-0.30579	7.24318	-2.92139	0.00610468	0.0772667	-2.60664
2260	FGFR1	0.307001	6.25105	2.92124	0.00610708	0.0772667	-2.607
375484	SIMC1	-0.412525	4.32752	-2.92101	0.00611067	0.0772667	-2.60754
10755	GIPC1	0.382077	5.42892	2.92083	0.00611346	0.0772667	-2.60795
57343	ZNF304	-1.33294	1.86675	-2.91894	0.00614317	0.0774738	-2.61236
4045	LSAMP	0.426123	5.603	2.91888	0.00614408	0.0774738	-2.61249
2077	ERF	0.444516	5.65745	2.91772	0.00616239	0.0775841	-2.6152
3196	TLX2	0.308076	7.94315	2.91743	0.00616708	0.0775841	-2.61589
483	ATP1B3	-0.176403	7.69062	-2.91537	0.00619963	0.0779034	-2.62067
387640	SKIDA1	-0.380423	4.70489	-2.91267	0.00624267	0.0783538	-2.62696
5602	MAPK10	0.560417	4.64757	2.9121	0.00625188	0.078379	-2.6283
79609	VCPKMT	0.521458	3.56807	2.91049	0.00627759	0.078383	-2.63203
4528	MTIF2	-0.323576	6.24155	-2.91031	0.00628054	0.078383	-2.63246
55744	COA1	-0.34826	6.28351	-2.90996	0.00628617	0.078383	-2.63327
55968	NSFL1C	-0.242941	6.38736	-2.90986	0.00628784	0.078383	-2.63351
51340	CRNKL1	-0.262799	5.70382	-2.90983	0.00628822	0.078383	-2.63357
84142	FAM175A	-0.514624	3.2711	-2.90694	0.0063349	0.0788345	-2.64029
123169	LEO1	-0.321458	6.60404	-2.90639	0.00634389	0.0788345	-2.64158
190	NR0B1	-1.90154	1.40109	-2.9061	0.00634862	0.0788345	-2.64226
51478	HSD17B7	0.579524	4.5766	2.9058	0.00635342	0.0788345	-2.64294
165215	FAM171B	0.605447	4.24463	2.90421	0.00637938	0.0790511	-2.64665
92691	TMEM169	0.530678	4.33878	2.90384	0.0063854	0.0790511	-2.6475
55584	CHRNA9	-0.969115	3.30089	-2.90041	0.00644164	0.0796464	-2.65547
3092	HIP1	-0.384663	4.21582	-2.90002	0.00644812	0.0796464	-2.65638
57167	SALL4	-0.496651	4.60973	-2.89928	0.00646026	0.0797058	-2.65809
221491	C6orf1	0.413867	4.48734	2.89843	0.00647433	0.079789	-2.66007
3598	IL13RA2	-1.47544	2.13076	-2.8979	0.00648303	0.0798058	-2.66129
151963	MB21D2	-0.432288	4.25795	-2.89638	0.00650832	0.0800265	-2.66482
4716	NDUFB10	0.188338	7.78286	2.89438	0.00654171	0.0801846	-2.66947
715	C1R	0.729783	3.25579	2.89424	0.00654402	0.0801846	-2.66979
579	NKX3-2	-1.58674	0.76891	-2.89398	0.00654834	0.0801846	-2.67039
1845	DUSP3	0.347474	5.90769	2.89384	0.00655064	0.0801846	-2.67071
200942	KLHDC8B	0.469812	3.90491	2.89321	0.00656126	0.0802242	-2.67218
4571	TRNP	0.978889	6.04006	2.88941	0.00662519	0.0808426	-2.68098
8543	LMO4	-0.468936	8.59016	-2.88923	0.00662832	0.0808426	-2.68141
7741	ZSCAN26	-0.481017	2.93839	-2.88888	0.00663412	0.0808426	-2.6822
57690	TNRC6C	0.367474	6.20644	2.88795	0.00664993	0.0809447	-2.68437
28232	SLCO3A1	-0.331383	4.62916	-2.88484	0.00670286	0.0814978	-2.69156
10052	GJC1	0.370231	6.75333	2.88294	0.00673545	0.081797	-2.69596
64207	IRF2BPL	-0.281364	7.25541	-2.88253	0.0067425	0.081797	-2.69691
3235	HOXD9	-0.399985	4.45247	-2.88155	0.00675939	0.0818235	-2.69918
2781	GNAZ	0.452728	4.73268	2.88153	0.00675972	0.0818235	-2.69923
64147	KIF9	-0.433559	3.93349	-2.87985	0.00678876	0.0820836	-2.70312
8082	SSPN	-0.587381	4.41917	-2.87904	0.00680281	0.0821623	-2.70499
7376	NR1H2	0.395638	3.85809	2.8779	0.00682243	0.0822985	-2.70761
53340	SPA17	-0.440632	3.68303	-2.87751	0.00682922	0.0822985	-2.70851
3131	HLF	-0.679894	2.21446	-2.87639	0.00684875	0.0824426	-2.7111
50861	STMN3	0.364649	7.1824	2.87426	0.00688611	0.0827571	-2.71604
80305	TRABD	-0.301981	5.97438	-2.87403	0.00689009	0.0827571	-2.71656
23658	LSM5	-0.270494	6.91269	-2.8708	0.00694704	0.0833491	-2.72403
9545	RAB3D	0.421907	4.83957	2.86962	0.00696787	0.083507	-2.72674
389362	PSMG4	-0.475764	4.76465	-2.86811	0.00699459	0.083735	-2.73021
5360	PLTP	-0.566962	2.93199	-2.86643	0.00702469	0.084003	-2.73411
1163	CKS1B	-0.290209	9.16746	-2.86583	0.00703541	0.0840388	-2.73549
1479	CSTF3	-0.243546	6.37361	-2.86394	0.00706928	0.0842748	-2.73984
6500	SKP1	-0.204631	8.5308	-2.86371	0.00707341	0.0842748	-2.74037
58478	ENOPH1	-0.317862	5.85706	-2.86343	0.0070784	0.0842748	-2.74101
6253	RTN2	0.52098	3.81903	2.86205	0.00710332	0.0844791	-2.7442
4673	NAP1L1	-0.15679	10.6921	-2.86146	0.00711394	0.084513	-2.74555
30832	ZNF354C	-0.427847	4.40891	-2.86039	0.00713325	0.0845585	-2.74801
54149	C21orf91	0.355585	5.06376	2.86002	0.00714003	0.0845585	-2.74887
10220	GDF11	0.313859	5.72844	2.8593	0.0071531	0.0845585	-2.75053
80854	SETD7	-0.559429	5.36373	-2.85903	0.0071579	0.0845585	-2.75114
88455	ANKRD13A	0.319571	5.36693	2.85817	0.0071736	0.0845585	-2.75312
27230	SERP1	-0.21838	7.03368	-2.85813	0.00717437	0.0845585	-2.75322
25999	CLIP3	0.398446	5.33782	2.85806	0.00717562	0.0845585	-2.75338
9746	CLSTN3	0.79771	2.62298	2.85781	0.00718012	0.0845585	-2.75395
8490	RGS5	-1.07785	8.40054	-2.85702	0.00719461	0.0845585	-2.75577
29994	BAZ2B	0.309871	7.24751	2.85693	0.00719619	0.0845585	-2.75597
9482	STX8	-0.373341	4.798	-2.85655	0.00720325	0.0845585	-2.75686
7132	TNFRSF1A	-0.391598	4.83825	-2.85546	0.00722312	0.0846274	-2.75936
55732	C1orf112	-0.325073	4.90374	-2.85531	0.00722593	0.0846274	-2.75971
9139	CBFA2T2	0.334906	4.60729	2.85495	0.00723244	0.0846274	-2.76053
5831	PYCR1	-0.520338	7.43872	-2.85147	0.00729663	0.0852867	-2.76853
3939	LDHA	-0.55816	6.74826	-2.85022	0.00731973	0.0853769	-2.7714
55676	SLC30A6	-0.308949	4.78468	-2.84984	0.00732692	0.0853769	-2.77229
56928	SPPL2B	0.529038	4.31689	2.84978	0.00732788	0.0853769	-2.77241
284058	KANSL1	0.289954	5.07313	2.84883	0.00734566	0.0854206	-2.7746
389765	LOC389765	-0.847092	2.07412	-2.84874	0.00734733	0.0854206	-2.77481
91461	PKDCC	-0.738806	5.08347	-2.84817	0.00735793	0.0854477	-2.77611
1857	DVL3	0.299927	6.39072	2.84777	0.00736537	0.0854477	-2.77703
5631	PRPS1	-0.312482	5.76244	-2.84692	0.00738137	0.0855421	-2.779
3107	HLA-C	-1.8031	3.51183	-2.84494	0.00741841	0.08588	-2.78353
85021	REPS1	-0.249723	6.52924	-2.83829	0.00754446	0.0872464	-2.79879
5253	PHF2	0.348646	5.46723	2.83698	0.00756953	0.0874433	-2.80179
10815	CPLX1	0.739247	4.66297	2.83655	0.00757779	0.0874459	-2.80278
57559	STAMBPL1	-0.624984	3.94162	-2.83602	0.00758795	0.0874705	-2.80399
10097	ACTR2	0.226694	7.96102	2.83502	0.00760721	0.0875264	-2.80629
92558	BICDL1	0.915694	1.589	2.83453	0.00761662	0.0875264	-2.80741
84057	MND1	-0.34054	4.8644	-2.83451	0.00761694	0.0875264	-2.80744
148304	C1orf74	-0.586961	3.52071	-2.83239	0.00765791	0.0878475	-2.8123
127833	SYT2	-0.749448	3.31858	-2.83223	0.00766103	0.0878475	-2.81267
27246	RNF115	0.249338	7.28524	2.83139	0.00767726	0.0879409	-2.81458
81559	TRIM11	-0.284245	7.13607	-2.82959	0.00771236	0.0882501	-2.81871
10945	KDELR1	0.222978	9.67599	2.82639	0.00777489	0.0888722	-2.82602
23152	CIC	0.369521	5.29553	2.82498	0.00780273	0.0890642	-2.82926
9265	CYTH3	0.431212	4.75169	2.82439	0.00781425	0.0890642	-2.83059
10901	DHRS4	0.418483	4.08257	2.82424	0.00781726	0.0890642	-2.83094
2950	GSTP1	0.18985	10.5656	2.82367	0.00782848	0.0890642	-2.83224
4218	RAB8A	0.277322	6.14516	2.82346	0.00783261	0.0890642	-2.83271
9500	MAGED1	-0.330052	7.00633	-2.82223	0.00785702	0.0892485	-2.83553
23241	PACS2	0.328173	5.40397	2.82127	0.00787603	0.0893208	-2.83772
6721	SREBF2	0.259706	6.73296	2.82002	0.00790087	0.0893208	-2.84056
8728	ADAM19	-0.519088	3.11406	-2.81991	0.0079031	0.0893208	-2.84082
2668	GDNF	-1.56817	1.4796	-2.81985	0.00790426	0.0893208	-2.84095
23107	MRPS27	-0.225941	7.29734	-2.81978	0.00790578	0.0893208	-2.84113
9955	HS3ST3A1	-0.534577	4.42254	-2.81944	0.00791263	0.0893208	-2.84191
50937	CDON	0.482211	3.76415	2.81869	0.00792753	0.089349	-2.84361
90592	ZNF700	-0.620451	2.97779	-2.81849	0.00793155	0.089349	-2.84407
147923	ZNF420	-0.388211	4.34984	-2.8173	0.0079553	0.0895239	-2.84678
23365	ARHGEF12	0.409369	4.64035	2.81659	0.00796959	0.0895921	-2.8484
5889	RAD51C	-0.221546	6.02311	-2.81555	0.00799061	0.0897356	-2.85078
126308	MOB3A	0.475099	3.63136	2.81455	0.00801078	0.0898693	-2.85306
445	ASS1	-0.363411	8.57256	-2.81345	0.00803307	0.0900266	-2.85557
387103	CENPW	-0.312959	6.41163	-2.81294	0.00804334	0.090049	-2.85673
9677	PPIP5K1	0.515151	2.96056	2.81132	0.00807631	0.0903252	-2.86043
10672	GNA13	0.259919	6.23859	2.80917	0.00812016	0.090709	-2.86532
2887	GRB10	-0.705128	4.91435	-2.80849	0.00813395	0.090709	-2.86686
57583	TMEM181	0.198896	6.51051	2.80841	0.00813564	0.090709	-2.86705
64946	CENPH	-0.406455	5.76195	-2.80675	0.00816979	0.0909965	-2.87083
6591	SNAI2	-0.86802	2.69728	-2.80468	0.00821243	0.091378	-2.87554
9363	RAB33A	1.1846	2.29275	2.80417	0.00822293	0.0914013	-2.87669
10962	MLLT11	0.261881	10.1555	2.8005	0.00829917	0.0921546	-2.88503
26002	MOXD1	1.27766	1.32678	2.79979	0.008314	0.0922253	-2.88665
5763	PTMS	0.375645	8.52695	2.79839	0.00834336	0.0924566	-2.88983
7109	TRAPPC10	-0.527289	3.41636	-2.7972	0.00836844	0.0926403	-2.89254
90809	TMEM55B	0.293789	5.05045	2.79563	0.00840155	0.092867	-2.89611
27000	DNAJC2	-0.268565	6.95948	-2.79468	0.0084215	0.092867	-2.89825
84881	RPUSD4	-0.30924	6.12956	-2.79464	0.00842236	0.092867	-2.89835
1478	CSTF2	-0.31791	5.17454	-2.79461	0.00842306	0.092867	-2.89842
5118	PCOLCE	0.411452	6.59375	2.79363	0.00844391	0.0930026	-2.90066
80331	DNAJC5	0.280192	7.10378	2.79218	0.00847455	0.0932458	-2.90393
55062	WIPI1	0.501902	4.2677	2.79005	0.00852003	0.0935126	-2.90876
78999	LRFN4	0.50064	4.20625	2.7896	0.00852981	0.0935126	-2.9098
6167	RPL37	-0.233751	10.5023	-2.78958	0.00853008	0.0935126	-2.90983
27092	CACNG4	0.494208	4.86066	2.78944	0.00853317	0.0935126	-2.91015
64975	MRPL41	0.251771	7.00979	2.78824	0.008559	0.0937013	-2.91288
140467	ZNF358	0.301883	6.05966	2.78513	0.00862598	0.0943396	-2.91992
23462	HEY1	-1.0135	4.09363	-2.78433	0.00864339	0.0943979	-2.92174
2189	FANCG	-0.313453	5.78586	-2.78369	0.00865718	0.0943979	-2.92318
5255	PHKA1	-1.1897	0.607439	-2.78322	0.00866734	0.0943979	-2.92424
6418	SET	-0.185892	9.8858	-2.78298	0.00867261	0.0943979	-2.92479
8894	EIF2S2	-0.455429	9.39965	-2.78289	0.00867468	0.0943979	-2.92501
6182	MRPL12	0.45816	5.66651	2.78094	0.00871705	0.0947162	-2.9294
56654	NPDC1	0.302076	5.69643	2.78075	0.00872134	0.0947162	-2.92985
2739	GLO1	-0.216871	7.85958	-2.78033	0.00873042	0.0947203	-2.93079
8546	AP3B1	-0.333276	5.39831	-2.77916	0.00875616	0.0949049	-2.93344
8450	CUL4B	0.234131	5.95342	2.77776	0.00878694	0.0949441	-2.93661
79366	HMGN5	-1.3067	3.21039	-2.77758	0.00879073	0.0949441	-2.937
7728	ZNF175	-0.546329	3.13247	-2.77744	0.00879382	0.0949441	-2.93732
5376	PMP22	-0.518453	3.84205	-2.77741	0.00879468	0.0949441	-2.93741
64411	ARAP3	-0.586735	3.42007	-2.77611	0.00882317	0.0951573	-2.94033
84273	NOA1	-0.381934	5.30399	-2.7755	0.00883664	0.0952083	-2.9417
214	ALCAM	0.262216	7.1194	2.77483	0.00885161	0.0952752	-2.94323
7490	WT1	-0.976604	2.79433	-2.7738	0.0088745	0.0954271	-2.94556
28987	NOB1	-0.280277	6.82374	-2.77313	0.00888935	0.0954772	-2.94707
4038	LRP4	-0.538904	4.17588	-2.77268	0.00889927	0.0954772	-2.94808
2961	GTF2E2	-0.253532	6.30033	-2.77241	0.00890548	0.0954772	-2.94871
24140	FTSJ1	-0.320369	5.22148	-2.77193	0.00891607	0.0954854	-2.94978
1108	CHD4	0.231782	8.95306	2.77159	0.00892379	0.0954854	-2.95056
6196	RPS6KA2	-0.508842	5.61784	-2.77045	0.00894924	0.0956636	-2.95313
4141	MARS	-0.43229	7.11912	-2.76939	0.00897306	0.0958242	-2.95553
10460	TACC3	-0.249053	7.29993	-2.76802	0.00900373	0.0960574	-2.9586
3797	KIF3C	0.351887	5.07771	2.76301	0.00911719	0.0971726	-2.9699
34	ACADM	0.259122	6.21502	2.76132	0.00915585	0.0974892	-2.97372
84775	ZNF607	-0.570881	2.83438	-2.75943	0.00919917	0.0978547	-2.97797
8323	FZD6	0.683434	2.33366	2.75901	0.00920894	0.097863	-2.97893
80017	C14orf159	0.296146	4.63616	2.75775	0.00923779	0.0980073	-2.98175
170688	NUDT4P2	-0.380723	4.53678	-2.75764	0.00924054	0.0980073	-2.98202
55605	KIF21A	0.248993	8.91383	2.75628	0.00927188	0.098244	-2.98507
54470	ARMCX6	0.316219	4.64947	2.75577	0.00928374	0.0982739	-2.98622
6496	SIX3	0.546997	4.91172	2.75346	0.00933742	0.0987462	-2.99142
995	CDC25C	-0.422685	4.90003	-2.74885	0.00944523	0.0997893	-3.00177
2799	GNS	0.230963	5.89763	2.74736	0.00948039	0.0998955	-3.00511
50809	HP1BP3	0.270936	6.93994	2.74735	0.00948065	0.0998955	-3.00514
11128	POLR3A	-0.209319	6.1324	-2.74726	0.00948282	0.0998955	-3.00534
4736	RPL10A	-0.343448	7.43331	-2.74566	0.00952087	0.100199	-3.00895
84924	ZNF566	-0.50392	3.71816	-2.74524	0.00953079	0.100207	-3.00989
55112	WDR60	0.336186	5.43755	2.74462	0.0095455	0.100265	-3.01128
284	ANGPT1	-1.36382	1.92346	-2.744	0.00956022	0.100322	-3.01267
412	STS	0.685918	2.60459	2.74254	0.00959511	0.100592	-3.01595
3202	HOXA5	-1.45989	-0.583409	-2.74175	0.00961396	0.100692	-3.01772
60488	MRPS35	-0.226441	6.82514	-2.73968	0.00966356	0.101114	-3.02235
2104	ESRRG	0.360452	6.24467	2.73718	0.00972402	0.101649	-3.02797
200185	KRTCAP2	0.204754	8.57365	2.73629	0.0097454	0.101775	-3.02995
23318	ZCCHC11	0.300006	6.33854	2.73534	0.00976844	0.101918	-3.03207
1183	CLCN4	0.420036	4.40894	2.73467	0.00978473	0.101922	-3.03357
5998	RGS3	0.395387	3.95595	2.73456	0.00978757	0.101922	-3.03384
128240	NAXE	0.231258	7.52982	2.73305	0.00982439	0.102183	-3.03722
7280	TUBB2A	0.376251	6.1086	2.73276	0.00983143	0.102183	-3.03786
138649	ANKRD19P	-0.279059	7.2372	-2.73161	0.00985963	0.102322	-3.04044
3836	KPNA1	0.216035	5.96245	2.73144	0.00986366	0.102322	-3.04081
287	ANK2	-0.392479	4.80397	-2.73054	0.00988592	0.102341	-3.04284
4131	MAP1B	0.414318	10.4526	2.72978	0.00990449	0.102341	-3.04453
285513	GPRIN3	0.524307	4.15305	2.72966	0.00990737	0.102341	-3.04479
84154	RPF2	-0.249366	6.95833	-2.72961	0.00990867	0.102341	-3.04491
8697	CDC23	-0.249541	5.60922	-2.72915	0.00992003	0.102341	-3.04594
51075	TMX2	0.271801	7.22437	2.72908	0.00992186	0.102341	-3.0461
1942	EFNA1	0.515488	3.76911	2.72856	0.00993457	0.102375	-3.04726
257	ALX3	-0.56755	3.047	-2.72648	0.00998617	0.102809	-3.05192
2582	GALE	-0.408552	3.58569	-2.72579	0.0100031	0.102828	-3.05345
23095	KIF1B	0.204502	6.36082	2.72559	0.0100083	0.102828	-3.05391
6745	SSR1	0.203815	6.88141	2.72526	0.0100163	0.102828	-3.05463
339324	ZNF260	-0.243659	5.0988	-2.72358	0.0100582	0.103024	-3.05839
100462977	MTRNR2L1	0.520565	9.98944	2.7234	0.0100627	0.103024	-3.05879
60558	GUF1	-0.311273	5.3441	-2.72336	0.0100638	0.103024	-3.05889
6733	SRPK2	-0.196771	6.29627	-2.72236	0.0100888	0.103183	-3.06112
26994	RNF11	0.184138	5.81536	2.72143	0.0101121	0.103252	-3.06319
101928509	LOC101928509	-1.49697	1.02215	-2.72133	0.0101145	0.103252	-3.06341
51278	IER5	0.28655	5.8263	2.72036	0.0101389	0.103404	-3.06558
114299	PALM2	-0.625967	1.98526	-2.71987	0.0101513	0.103415	-3.06668
154467	CCDC167	-0.323385	5.00449	-2.71956	0.010159	0.103415	-3.06736
55450	CAMK2N1	0.852828	2.7828	2.7184	0.0101885	0.103618	-3.06996
6135	RPL11	-0.188998	10.3888	-2.71789	0.0102013	0.103652	-3.0711
1740	DLG2	1.31359	1.75693	2.71719	0.0102189	0.103733	-3.07264
5573	PRKAR1A	0.171314	8.39967	2.71535	0.0102656	0.104003	-3.07675
1317	SLC31A1	-0.282633	5.55801	-2.7151	0.010272	0.104003	-3.07731
9652	TTC37	0.302568	6.17801	2.71494	0.0102761	0.104003	-3.07766
100287015	LOC100287015	-0.54768	2.8631	-2.71464	0.0102837	0.104003	-3.07833
54438	GFOD1	-0.475387	3.60462	-2.71377	0.010306	0.104098	-3.08028
84083	ZRANB3	-0.409735	4.0716	-2.71353	0.0103122	0.104098	-3.08082
440	ASNS	-1.13159	6.31674	-2.71181	0.0103561	0.104444	-3.08464
152006	RNF38	0.439063	4.31544	2.70953	0.0104148	0.104937	-3.08972
6949	TCOF1	-0.214071	7.78047	-2.70916	0.0104242	0.104937	-3.09054
6821	SUOX	0.630806	2.88608	2.70871	0.010436	0.104958	-3.09156
64837	KLC2	0.570095	3.26534	2.70753	0.0104665	0.105168	-3.09418
641638	SNHG6	-0.512382	4.83456	-2.70683	0.0104847	0.105253	-3.09574
84817	TXNDC17	-0.274813	5.93268	-2.70629	0.0104986	0.105295	-3.09693
6307	MSMO1	0.457417	7.21535	2.70444	0.0105468	0.105682	-3.10105
23348	DOCK9	0.619206	3.28562	2.7032	0.0105791	0.105908	-3.1038
22846	VASH1	0.664572	3.43485	2.7028	0.0105896	0.105916	-3.10469
1292	COL6A2	-0.587533	2.98016	-2.70239	0.0106003	0.105925	-3.1056
11137	PWP1	-0.179488	7.55109	-2.70048	0.0106506	0.106331	-3.10985
3156	HMGCR	0.406864	7.51855	2.69946	0.0106776	0.106502	-3.11212
285521	COX18	-0.367139	4.63023	-2.69824	0.0107099	0.10663	-3.11484
5901	RAN	-0.194958	10.2502	-2.6979	0.0107189	0.10663	-3.11559
204851	HIPK1	0.308547	5.64178	2.69786	0.0107199	0.10663	-3.11567
79009	DDX50	-0.251121	6.44967	-2.69739	0.0107323	0.106656	-3.11671
9657	IQCB1	-0.513901	3.88078	-2.69514	0.0107922	0.107151	-3.12171
25792	CIZ1	0.227296	7.05143	2.6945	0.0108091	0.107151	-3.12312
220323	OAF	-0.566159	4.67878	-2.69441	0.0108116	0.107151	-3.12332
93487	MAPK1IP1L	0.252692	6.70188	2.69354	0.010835	0.107285	-3.12527
23256	SCFD1	-0.241773	5.94431	-2.69263	0.0108591	0.107427	-3.12727
200765	TIGD1	-0.336977	4.6977	-2.69133	0.0108941	0.107675	-3.13016
79095	C9orf16	0.58936	4.17557	2.69057	0.0109145	0.107778	-3.13183
390980	ZNF805	-0.628584	2.68104	-2.68914	0.0109533	0.108063	-3.13502
84221	SPATC1L	0.638952	3.06076	2.68859	0.0109682	0.108112	-3.13624
2054	STX2	0.215844	5.62721	2.6879	0.0109868	0.108197	-3.13776
55190	NUDT11	-0.301905	6.33974	-2.68724	0.0110046	0.108275	-3.13922
51013	EXOSC1	-0.260978	5.66498	-2.68668	0.0110198	0.108326	-3.14046
100170217	SNAR-B2	-1.30586	3.12168	-2.68581	0.0110435	0.108462	-3.14239
55751	TMEM184C	0.36121	4.20862	2.68392	0.011095	0.108774	-3.14656
10009	ZBTB33	0.215107	5.80813	2.68391	0.0110953	0.108774	-3.14659
144245	ALG10B	-0.522394	3.61501	-2.68231	0.0111393	0.109032	-3.15014
11188	NISCH	0.316854	5.05831	2.68213	0.0111441	0.109032	-3.15053
10771	ZMYND11	0.246747	6.1546	2.68186	0.0111517	0.109032	-3.15114
6741	SSB	-0.240618	8.40731	-2.68138	0.0111649	0.109063	-3.1522
342184	FMN1	0.89158	2.65646	2.68083	0.0111798	0.109111	-3.1534
4682	NUBP1	0.997042	3.1288	2.67993	0.0112047	0.109256	-3.1554
604	BCL6	-0.578403	3.45084	-2.67921	0.0112247	0.109326	-3.15699
252995	FNDC5	0.413819	6.52288	2.67837	0.0112478	0.109326	-3.15884
421	ARVCF	0.800497	2.69364	2.67825	0.0112512	0.109326	-3.15911
9215	LARGE1	0.329324	3.925	2.67779	0.011264	0.109326	-3.16014
102723390	FRG1EP	-0.352102	4.59615	-2.6776	0.0112691	0.109326	-3.16054
53826	FXYD6	0.242713	7.86825	2.67749	0.0112722	0.109326	-3.16079
116151	FAM210B	-0.307268	5.11207	-2.67546	0.0113286	0.109775	-3.16526
27346	TMEM97	0.303887	7.52919	2.6744	0.0113583	0.109965	-3.16761
2664	GDI1	0.352226	7.03238	2.67311	0.0113944	0.110216	-3.17046
5888	RAD51	-0.317455	5.01933	-2.67273	0.0114052	0.110223	-3.17131
6230	RPS25	-0.253955	7.79734	-2.67165	0.0114353	0.110374	-3.17368
5576	PRKAR2A	-0.156634	7.36655	-2.67145	0.0114411	0.110374	-3.17413
808	CALM3	0.183198	9.319	2.67002	0.0114813	0.110664	-3.17728
163049	ZNF791	-0.376495	4.53952	-2.66902	0.0115097	0.110839	-3.17949
618	BCYRN1	-0.560874	4.55169	-2.66814	0.0115346	0.110981	-3.18143
284323	ZNF780A	-0.361305	3.44121	-2.66638	0.0115846	0.111363	-3.18531
9448	MAP4K4	0.247408	8.45501	2.66589	0.0115985	0.111376	-3.18639
57648	KIAA1522	0.737797	2.38852	2.66536	0.0116136	0.111376	-3.18755
11046	SLC35D2	1.46086	1.68856	2.66526	0.0116165	0.111376	-3.18778
8624	PSMG1	-0.267562	5.55449	-2.66458	0.0116359	0.111463	-3.18927
5833	PCYT2	0.425682	4.17006	2.66203	0.011709	0.112064	-3.19489
84938	ATG4C	-0.302531	4.70529	-2.66022	0.0117612	0.112465	-3.19888
4232	MEST	-0.949422	4.49438	-2.65832	0.0118162	0.112824	-3.20306
84915	FAM222A	0.371052	5.12245	2.6582	0.0118195	0.112824	-3.20331
3315	HSPB1	0.266064	8.78463	2.65715	0.0118501	0.113017	-3.20562
283267	LINC00294	0.440071	4.01101	2.65618	0.0118782	0.113186	-3.20775
5334	PLCL1	-1.33801	1.11722	-2.65544	0.0118999	0.113293	-3.20938
55140	ELP3	-0.304342	5.37098	-2.65256	0.0119841	0.113996	-3.2157
84870	RSPO3	1.45989	-0.5134	2.65218	0.0119954	0.114003	-3.21654
6746	SSR2	0.168533	8.57773	2.65089	0.0120332	0.114263	-3.21936
55254	TMEM39A	-0.308471	4.33754	-2.65002	0.0120591	0.114368	-3.22129
79969	ATAT1	-0.43343	3.24854	-2.64981	0.0120653	0.114368	-3.22175
56256	SERTAD4	0.419214	4.00763	2.64755	0.0121322	0.114849	-3.22671
54914	FOCAD	-0.295736	5.50222	-2.64738	0.0121371	0.114849	-3.22707
54802	TRIT1	-0.356824	5.07406	-2.64678	0.0121551	0.114919	-3.2284
79734	KCTD17	0.385227	4.61438	2.645	0.0122083	0.115322	-3.23231
6777	STAT5B	0.398294	4.29931	2.64337	0.0122571	0.115682	-3.23588
645332	FAM86C2P	-0.514317	3.58437	-2.64285	0.0122726	0.115728	-3.23701
22926	ATF6	-0.378831	6.57731	-2.64186	0.0123024	0.115909	-3.23918
400073	C12orf76	-0.520737	3.42766	-2.64063	0.0123395	0.115948	-3.24188
92014	SLC25A51	0.287129	4.63475	2.64057	0.0123412	0.115948	-3.242
123720	WHAMM	0.379345	4.60537	2.64001	0.0123581	0.115948	-3.24323
81569	ACTL8	-2.54008	1.78542	-2.63996	0.0123597	0.115948	-3.24335
80221	ACSF2	0.651355	3.55183	2.63995	0.0123598	0.115948	-3.24335
54918	CMTM6	0.183654	6.64927	2.63944	0.0123754	0.115994	-3.24448
1975	EIF4B	-0.26276	7.33818	-2.63752	0.0124337	0.116346	-3.24868
112840	WDR89	-0.283984	5.18709	-2.63721	0.0124431	0.116346	-3.24936
1838	DTNB	-0.411108	4.3734	-2.63694	0.0124512	0.116346	-3.24994
54840	APTX	-0.245506	5.89485	-2.63679	0.0124557	0.116346	-3.25027
4598	MVK	0.484986	5.20686	2.63642	0.0124669	0.116351	-3.25108
10780	ZNF234	-0.51341	2.74359	-2.63573	0.0124882	0.116385	-3.2526
84700	MYO18B	1.4501	1.10231	2.63543	0.0124971	0.116385	-3.25324
80319	CXXC4	0.555388	3.47038	2.63514	0.012506	0.116385	-3.25387
81614	NIPA2	-0.230483	6.20828	-2.63468	0.0125203	0.116385	-3.2549
552889	ATXN7L3B	0.19452	6.99618	2.63455	0.012524	0.116385	-3.25517
7423	VEGFB	0.334541	5.84103	2.63398	0.0125415	0.116448	-3.25642
1382	CRABP2	-0.649331	7.93578	-2.63184	0.0126072	0.116958	-3.26109
54738	FEV	-0.496889	4.15393	-2.62994	0.0126658	0.117355	-3.26524
23210	JMJD6	0.48888	5.39412	2.62976	0.0126716	0.117355	-3.26565
7286	TUFT1	-0.346161	4.72828	-2.62436	0.0128394	0.118808	-3.27742
51118	UTP11	-0.180845	6.73705	-2.62396	0.0128521	0.118825	-3.27831
57472	CNOT6	-0.222807	6.67333	-2.62237	0.0129019	0.119184	-3.28176
79863	RBFA	-0.385184	4.28014	-2.62181	0.0129196	0.119246	-3.28299
5984	RFC4	-0.233623	6.40649	-2.62105	0.0129436	0.119277	-3.28465
4023	LPL	-0.652467	3.7314	-2.62096	0.0129464	0.119277	-3.28484
4924	NUCB1	0.289895	6.60727	2.62052	0.0129601	0.119277	-3.28579
401010	NOC2LP2	-0.452527	3.3592	-2.62031	0.0129668	0.119277	-3.28625
8648	NCOA1	0.386547	4.87822	2.61927	0.0129999	0.119415	-3.28853
9392	TGFBRAP1	0.371948	4.91026	2.61914	0.0130037	0.119415	-3.28879
55630	SLC39A4	-0.508898	4.31136	-2.61864	0.0130196	0.11946	-3.28988
9917	FAM20B	0.308146	6.25766	2.61811	0.0130366	0.119515	-3.29105
57019	CIAPIN1	0.223982	6.43138	2.61619	0.0130976	0.119973	-3.29522
64388	GREM2	-1.79025	2.16045	-2.61579	0.0131105	0.11999	-3.2961
55832	CAND1	-0.187366	6.98436	-2.61218	0.013226	0.120847	-3.30394
1852	DUSP9	-0.666705	3.30234	-2.61201	0.0132317	0.120847	-3.30433
22880	MORC2	-0.577316	4.64965	-2.61142	0.0132507	0.120847	-3.30561
3856	KRT8	-1.62543	1.43708	-2.61124	0.0132565	0.120847	-3.306
5571	PRKAG1	0.391839	5.10663	2.61114	0.0132597	0.120847	-3.30621
165545	DQX1	0.395865	6.17205	2.61075	0.013272	0.120859	-3.30705
9736	USP34	0.332392	6.13374	2.60884	0.0133339	0.12132	-3.3112
201266	SLC39A11	0.461057	5.44681	2.60636	0.0134144	0.121951	-3.31658
55632	G2E3	-0.250339	6.29073	-2.60563	0.0134383	0.12205	-3.31817
10807	SDCCAG3	-0.333027	5.54491	-2.60534	0.0134477	0.12205	-3.3188
5110	PCMT1	-0.160731	7.24511	-2.60412	0.0134879	0.122313	-3.32146
84986	ARHGAP19	-0.280929	4.30192	-2.60325	0.0135164	0.122367	-3.32335
219931	TPCN2	0.42093	4.59531	2.60325	0.0135164	0.122367	-3.32335
3485	IGFBP2	-0.352438	7.62904	-2.59927	0.0136475	0.123398	-3.33197
3270	HRC	1.0149	1.97683	2.59911	0.0136529	0.123398	-3.33232
6804	STX1A	0.882808	2.62886	2.5986	0.0136697	0.123447	-3.33342
7035	TFPI	1.54217	1.22454	2.59502	0.0137891	0.124422	-3.34118
6210	RPS15A	-0.233293	10.0408	-2.59422	0.0138156	0.124479	-3.3429
7371	UCK2	-0.216896	6.50177	-2.59372	0.0138323	0.124479	-3.34398
4837	NNMT	-2.16715	0.012668	-2.59366	0.0138344	0.124479	-3.34411
767585	SNORD114-9	-1.45497	1.21199	-2.59333	0.0138457	0.124479	-3.34484
1386	ATF2	0.234828	5.03103	2.59312	0.0138526	0.124479	-3.34529
121053	C12orf45	-0.255017	5.43987	-2.59246	0.0138749	0.124576	-3.34672
169044	COL22A1	-1.5444	1.54592	-2.59065	0.0139357	0.124937	-3.35063
161882	ZFPM1	0.819809	2.56503	2.59058	0.013938	0.124937	-3.35078
57584	ARHGAP21	0.365882	5.1602	2.58937	0.013979	0.125201	-3.3534
57456	KIAA1143	-0.261877	5.37735	-2.58873	0.0140008	0.125293	-3.35479
11065	UBE2C	-0.302588	7.2963	-2.58724	0.0140512	0.125583	-3.35799
23077	MYCBP2	0.371424	6.57427	2.5871	0.0140563	0.125583	-3.35831
80218	NAA50	-0.235221	6.4904	-2.58588	0.0140976	0.125849	-3.36094
598	BCL2L1	0.369508	5.00699	2.58403	0.0141609	0.126311	-3.36493
54925	ZSCAN32	-0.425128	4.25853	-2.58325	0.0141879	0.126447	-3.36663
11339	OIP5	-0.301807	5.27041	-2.58236	0.0142182	0.126614	-3.36853
6328	SCN3A	0.787469	2.68797	2.58083	0.0142708	0.126979	-3.37183
347733	TUBB2B	0.364403	8.66328	2.57758	0.0143835	0.127877	-3.37884
54873	PALMD	-0.482044	5.40019	-2.57604	0.0144371	0.128249	-3.38216
10455	ECI2	-0.314007	5.31024	-2.57551	0.0144555	0.128308	-3.3833
5891	MOK	-0.556801	3.56226	-2.57395	0.0145103	0.128689	-3.38667
100	ADA	-0.460965	3.54434	-2.57237	0.0145656	0.128904	-3.39006
56255	TMX4	0.298309	7.29349	2.57231	0.0145679	0.128904	-3.3902
64374	SIL1	0.539684	4.10958	2.57224	0.0145702	0.128904	-3.39034
105376752	LOC105376752	0.510895	3.06901	2.5716	0.0145929	0.129001	-3.39173
5202	PFDN2	-0.29893	8.70049	-2.56921	0.0146772	0.129641	-3.39686
7620	ZNF69	1.30412	0.37161	2.56747	0.014739	0.130081	-3.4006
221150	SKA3	-0.264567	5.39483	-2.56438	0.0148492	0.130928	-3.40724
57545	CC2D2A	0.341313	4.63263	2.5641	0.0148591	0.130928	-3.40784
55346	TCP11L1	0.428632	4.04485	2.56302	0.0148979	0.131164	-3.41016
256643	CXorf23	0.398397	3.44548	2.56236	0.0149216	0.131267	-3.41158
2553	GABPB1	-0.259495	4.73429	-2.56199	0.0149349	0.131277	-3.41237
283237	TTC9C	-0.400684	3.77525	-2.56092	0.0149734	0.131309	-3.41466
8503	PIK3R3	0.338548	7.25026	2.56088	0.0149751	0.131309	-3.41477
5585	PKN1	0.418569	4.82738	2.56078	0.0149787	0.131309	-3.41498
6861	SYT5	0.811614	2.75473	2.56055	0.0149868	0.131309	-3.41546
5127	CDK16	0.232792	6.78256	2.55984	0.0150125	0.131429	-3.41699
133308	SLC9B2	-0.442514	3.65339	-2.55774	0.0150886	0.131989	-3.42149
147179	WIPF2	0.235665	6.36662	2.55577	0.0151603	0.132493	-3.42571
10054	UBA2	-0.158049	7.51508	-2.55549	0.0151705	0.132493	-3.42631
79744	ZNF419	-0.487881	3.23099	-2.55445	0.0152085	0.132718	-3.42854
10124	ARL4A	-0.398575	3.70212	-2.55204	0.015297	0.133293	-3.4337
10867	TSPAN9	0.330256	5.46406	2.55199	0.0152989	0.133293	-3.43381
199731	CADM4	0.66562	3.59359	2.54968	0.0153841	0.133894	-3.43876
4298	MLLT1	0.23918	6.21306	2.54927	0.0153992	0.133894	-3.43963
113157	RPLP0P2	-0.310671	6.15596	-2.54912	0.0154048	0.133894	-3.43996
5464	PPA1	-0.273378	6.90529	-2.54802	0.0154457	0.134142	-3.44231
283932	FBXL19-AS1	0.633458	3.31376	2.54655	0.0155	0.134506	-3.44544
7072	TIA1	0.30262	6.13651	2.54548	0.0155402	0.134748	-3.44774
3778	KCNMA1	0.533253	4.13117	2.54338	0.0156186	0.13532	-3.45222
5203	PFDN4	-0.260123	7.36084	-2.5429	0.0156367	0.135369	-3.45325
51022	GLRX2	-0.352379	5.06619	-2.5423	0.0156591	0.135455	-3.45452
155066	ATP6V0E2	0.284954	5.7473	2.54161	0.0156852	0.135567	-3.456
80154	GOLGA2P10	-0.317417	4.42053	-2.54107	0.0157055	0.135567	-3.45715
5985	RFC5	-0.242718	5.70403	-2.54096	0.0157095	0.135567	-3.45738
158038	LINGO2	0.374302	5.17404	2.53995	0.0157479	0.135771	-3.45955
2535	FZD2	0.272427	6.33586	2.53934	0.0157706	0.135771	-3.46084
1185	CLCN6	0.468156	3.69884	2.53925	0.0157742	0.135771	-3.46104
51573	GDE1	0.285083	6.89845	2.53902	0.0157829	0.135771	-3.46153
158763	ARHGAP36	0.535132	5.32122	2.53782	0.0158284	0.136054	-3.46409
90417	KNSTRN	-0.233643	6.17658	-2.53557	0.0159141	0.13668	-3.46889
2118	ETV4	-0.374634	4.38503	-2.53525	0.0159264	0.13668	-3.46958
320	APBA1	0.519096	3.25373	2.53426	0.0159642	0.136897	-3.47169
51306	FAM13B	0.70664	3.49641	2.53308	0.0160091	0.137135	-3.47418
1397	CRIP2	0.413945	4.96347	2.53287	0.0160172	0.137135	-3.47463
28962	OSTM1	0.369334	4.75824	2.53162	0.0160653	0.137439	-3.47729
100463486	MTRNR2L8	0.586651	10.1936	2.53021	0.0161198	0.137797	-3.48031
27292	DIMT1	-0.205119	6.72629	-2.52854	0.0161841	0.138238	-3.48385
64377	CHST8	0.774972	3.49458	2.52761	0.0162203	0.138438	-3.48583
23564	DDAH2	-0.405865	4.15926	-2.52701	0.0162436	0.138529	-3.48711
9609	RAB36	0.638303	2.53663	2.52554	0.0163007	0.138901	-3.49022
51564	HDAC7	-0.340017	7.51956	-2.52492	0.0163249	0.138901	-3.49155
221443	OARD1	-0.352063	4.83578	-2.52454	0.0163398	0.138901	-3.49236
6632	SNRPD1	-0.206119	8.61895	-2.52428	0.0163499	0.138901	-3.49291
114932	MRFAP1L1	0.2269	8.60782	2.52425	0.0163511	0.138901	-3.49297
90134	KCNH7	1.17998	0.255483	2.52371	0.0163723	0.138973	-3.49412
203547	VMA21	-0.228967	7.20964	-2.52073	0.0164892	0.139655	-3.50044
79026	AHNAK	0.490579	4.65042	2.5207	0.0164905	0.139655	-3.50051
83473	KATNAL2	0.490098	3.60743	2.52068	0.0164912	0.139655	-3.50055
4291	MLF1	-0.306134	4.95222	-2.51945	0.0165399	0.139884	-3.50317
8651	SOCS1	1.26014	1.1913	2.51935	0.0165439	0.139884	-3.50338
1281	COL3A1	1.02862	3.22749	2.51729	0.0166257	0.140466	-3.50776
154007	SNRNP48	-0.29253	5.57077	-2.514	0.0167565	0.141387	-3.51472
6897	TARS	-0.312423	8.53299	-2.5139	0.0167606	0.141387	-3.51494
79188	TMEM43	0.29082	5.54905	2.51305	0.0167945	0.141563	-3.51673
9802	DAZAP2	0.218837	6.8304	2.51163	0.0168516	0.141935	-3.51975
22902	RUFY3	0.242955	6.62435	2.50967	0.0169305	0.142352	-3.52389
23392	KIAA0368	-0.255325	6.94507	-2.50921	0.0169493	0.142352	-3.52488
3693	ITGB5	-0.565444	4.90592	-2.50917	0.0169506	0.142352	-3.52494
100170224	SNAR-B1	-1.11284	2.27881	-2.50882	0.0169648	0.142352	-3.52569
8204	NRIP1	0.269636	6.53556	2.50866	0.0169715	0.142352	-3.52604
692227	SNORD104	-0.415208	8.38136	-2.50845	0.0169797	0.142352	-3.52647
64283	ARHGEF28	0.715199	2.89043	2.50713	0.0170335	0.142616	-3.52928
94103	ORMDL3	-0.272221	5.01431	-2.50703	0.0170373	0.142616	-3.52948
55108	BSDC1	0.409134	5.13464	2.50635	0.0170652	0.142667	-3.53093
9785	DHX38	-0.281912	5.80942	-2.50599	0.0170797	0.142667	-3.53168
9900	SV2A	0.229275	7.90656	2.50592	0.0170828	0.142667	-3.53184
27244	SESN1	0.439353	3.66946	2.50549	0.0171	0.142701	-3.53273
83479	DDX59	-0.465771	3.38678	-2.50362	0.0171766	0.143129	-3.5367
339761	CYP27C1	0.439557	2.81849	2.50359	0.0171776	0.143129	-3.53675
4677	NARS	-0.285333	7.58295	-2.50149	0.0172638	0.14361	-3.54119
6666	SOX12	0.187117	7.83611	2.50135	0.0172694	0.14361	-3.54148
53635	PTOV1	0.319015	6.48158	2.50122	0.017275	0.14361	-3.54176
10376	TUBA1B	-0.259907	12.1495	-2.49988	0.0173302	0.14396	-3.5446
9933	PUM3	-0.193905	7.17154	-2.49776	0.0174179	0.144569	-3.54907
282996	RBM20	0.379227	4.466	2.49717	0.0174421	0.144569	-3.5503
6845	VAMP7	0.473285	3.60118	2.49714	0.0174434	0.144569	-3.55037
9232	PTTG1	-0.28797	8.23906	-2.49591	0.0174945	0.144751	-3.55296
206358	SLC36A1	0.425038	4.15705	2.49585	0.017497	0.144751	-3.55309
79155	TNIP2	-0.332438	4.27502	-2.49559	0.0175077	0.144751	-3.55363
29101	SSU72	-0.212042	6.07323	-2.49497	0.0175337	0.144751	-3.55495
23522	KAT6B	0.303397	5.78301	2.49478	0.0175414	0.144751	-3.55534
56892	C8orf4	1.82533	-0.835059	2.49469	0.0175455	0.144751	-3.55555
65125	WNK1	0.237013	6.06184	2.49438	0.0175584	0.144751	-3.5562
55973	BCAP29	0.225851	5.29497	2.49339	0.0175997	0.144952	-3.55828
100289097	FRG1CP	-0.47257	3.61353	-2.49316	0.0176095	0.144952	-3.55877
10021	HCN4	-1.0923	0.33193	-2.49135	0.0176854	0.145467	-3.56259
4774	NFIA	-0.256442	6.29481	-2.48969	0.0177553	0.145931	-3.56608
10112	KIF20A	-0.29612	6.42008	-2.48901	0.0177836	0.146054	-3.56749
10797	MTHFD2	-0.681294	7.94837	-2.48784	0.0178332	0.14635	-3.56996
3033	HADH	-0.271687	6.22411	-2.48622	0.0179018	0.146803	-3.57337
613037	LOC613037	0.4112	2.94216	2.48516	0.0179471	0.147063	-3.5756
716	C1S	-1.15588	1.41884	-2.48402	0.0179957	0.147303	-3.578
6322	SCML1	0.398819	4.60792	2.48382	0.0180042	0.147303	-3.57842
1786	DNMT1	-0.254439	8.85925	-2.48352	0.0180169	0.147303	-3.57904
26030	PLEKHG3	-0.398009	4.04759	-2.48299	0.0180396	0.147378	-3.58016
79829	NAA40	0.551653	3.80032	2.48246	0.0180624	0.147453	-3.58128
83699	SH3BGRL2	-0.376058	4.25937	-2.48147	0.0181046	0.147687	-3.58335
57674	RNF213	0.369889	5.62411	2.48093	0.0181279	0.147759	-3.58448
27436	EML4	-0.244498	7.72938	-2.48047	0.0181476	0.147759	-3.58545
80023	NRSN2	0.499932	2.94926	2.48032	0.0181542	0.147759	-3.58577
51020	HDDC2	-0.229989	6.61389	-2.4797	0.0181811	0.147867	-3.58708
57563	KLHL8	-0.234819	6.57565	-2.47883	0.0182184	0.14806	-3.58889
11189	CELF3	0.595393	5.90553	2.47727	0.0182857	0.148497	-3.59216
23657	SLC7A11	-1.44047	4.04159	-2.47535	0.0183692	0.149063	-3.59619
5480	PPIC	0.512158	3.24342	2.47447	0.0184076	0.149263	-3.59804
2273	FHL1	-0.297548	4.99794	-2.47367	0.0184427	0.149437	-3.59973
284352	PPP1R37	0.326452	3.81352	2.47334	0.0184571	0.149442	-3.60042
51429	SNX9	0.377759	5.3269	2.47275	0.0184825	0.149536	-3.60164
3241	HPCAL1	-0.351904	6.43099	-2.47103	0.0185582	0.150038	-3.60526
127544	RNF19B	0.591218	2.31905	2.46921	0.0186382	0.150572	-3.60906
51347	TAOK3	0.319098	6.0481	2.46812	0.0186864	0.15071	-3.61135
55559	HAUS7	-0.283923	4.94033	-2.46762	0.0187084	0.15071	-3.61239
222962	SLC29A4	0.510832	4.6246	2.46748	0.0187144	0.15071	-3.61267
2617	GARS	-0.618032	8.05931	-2.46744	0.0187164	0.15071	-3.61277
64844	MARCH7	0.221983	6.32878	2.46726	0.0187245	0.15071	-3.61315
2926	GRSF1	-0.203852	7.16384	-2.46453	0.0188455	0.151572	-3.61885
55752	SEPT11	-0.154552	8.81367	-2.46286	0.0189202	0.15206	-3.62235
1525	CXADR	0.335113	5.42073	2.46188	0.0189639	0.152138	-3.62439
4507	MTAP	-0.576022	3.42627	-2.46175	0.0189699	0.152138	-3.62467
84809	CROCCP2	0.594703	2.76938	2.46166	0.0189738	0.152138	-3.62485
23223	RRP12	-0.31913	4.79665	-2.46139	0.0189859	0.152138	-3.62541
84787	KMT5C	-0.257828	5.31131	-2.46108	0.0189998	0.152138	-3.62606
7157	TP53	-0.306489	6.09927	-2.45933	0.0190783	0.152654	-3.62971
6832	SUPV3L1	-0.2592	4.74302	-2.45894	0.0190959	0.152683	-3.63052
150962	PUS10	-0.378604	5.49072	-2.45819	0.0191299	0.152774	-3.6321
57452	GALNT16	-0.563275	2.50362	-2.45807	0.0191353	0.152774	-3.63235
26053	AUTS2	0.263314	6.73743	2.45765	0.0191542	0.152812	-3.63322
2178	FANCE	-0.421808	4.40862	-2.45643	0.0192092	0.153139	-3.63575
5001	ORC5	-0.376388	4.44952	-2.45598	0.0192298	0.153191	-3.6367
83985	SPNS1	0.415803	4.4881	2.45471	0.0192873	0.153509	-3.63934
2070	EYA4	-0.361895	4.35022	-2.45404	0.0193179	0.153509	-3.64075
5683	PSMA2	-0.251794	7.50548	-2.45359	0.0193384	0.153509	-3.64168
11020	IFT27	0.265095	5.05601	2.45357	0.0193396	0.153509	-3.64173
23478	SEC11A	-0.177081	8.35565	-2.45355	0.0193403	0.153509	-3.64177
10534	SSSCA1	-0.348442	4.23365	-2.45246	0.0193901	0.153792	-3.64404
54432	YIPF1	0.28172	4.73031	2.44901	0.0195483	0.154934	-3.65122
6262	RYR2	0.871478	2.98489	2.44841	0.0195761	0.155042	-3.65248
9168	TMSB10	0.311281	10.3643	2.4472	0.0196319	0.15537	-3.65499
5994	RFXAP	-0.346117	4.13959	-2.44665	0.0196571	0.155388	-3.65612
55753	OGDHL	0.477253	3.85702	2.44653	0.0196627	0.155388	-3.65638
29927	SEC61A1	0.283004	6.05808	2.44553	0.019709	0.155641	-3.65846
54461	FBXW5	0.252292	4.99372	2.4446	0.0197524	0.155871	-3.6604
3764	KCNJ8	-0.305909	4.92632	-2.44235	0.019857	0.15658	-3.66506
9694	EMC2	-0.359485	5.59947	-2.44205	0.019871	0.15658	-3.66569
2120	ETV6	0.264692	5.46565	2.44081	0.0199291	0.156924	-3.66827
81856	ZNF611	-0.575778	2.61554	-2.43934	0.0199981	0.157189	-3.67132
400451	FAM174B	0.519349	4.024	2.4392	0.0200048	0.157189	-3.67161
23316	CUX2	-0.706221	3.44687	-2.43917	0.0200061	0.157189	-3.67167
10892	MALT1	-0.528889	2.96077	-2.43862	0.0200319	0.157278	-3.67281
57097	PARP11	-0.796242	2.07665	-2.43723	0.0200976	0.157586	-3.6757
55334	SLC39A9	0.236266	5.75187	2.43713	0.0201025	0.157586	-3.67591
22928	SEPHS2	0.285506	6.36016	2.43644	0.0201349	0.157586	-3.67734
94097	SFXN5	0.548046	3.25273	2.43633	0.0201403	0.157586	-3.67757
56005	MYDGF	-0.277275	7.19178	-2.43602	0.0201546	0.157586	-3.6782
196792	FAM24B	-0.605088	0.0257048	-2.43595	0.0201581	0.157586	-3.67835
9847	C2CD5	0.697153	3.4465	2.43495	0.0202053	0.157842	-3.68042
7871	SLMAP	-0.259863	5.32303	-2.43408	0.0202467	0.158052	-3.68222
58499	ZNF462	0.269451	6.87483	2.43377	0.0202614	0.158053	-3.68286
54625	PARP14	-1.54653	2.6632	-2.4328	0.0203076	0.1583	-3.68487
51654	CDK5RAP1	-0.322475	4.66365	-2.43126	0.020381	0.158759	-3.68806
90624	LYRM7	-0.263294	6.37919	-2.4298	0.0204511	0.159191	-3.69109
8618	CADPS	0.709077	2.92	2.42919	0.0204806	0.159194	-3.69236
8826	IQGAP1	0.232718	6.48237	2.42875	0.0205017	0.159194	-3.69327
6602	SMARCD1	0.222858	6.08044	2.42867	0.0205053	0.159194	-3.69342
54868	TMEM104	0.42637	4.50184	2.42858	0.02051	0.159194	-3.69362
5819	NECTIN2	-0.449214	4.50215	-2.42761	0.0205565	0.159406	-3.69562
9868	TOMM70	-0.204683	7.27328	-2.4274	0.0205666	0.159406	-3.69606
9248	GPR50	-1.16923	0.912388	-2.42544	0.0206615	0.160008	-3.70012
6790	AURKA	-0.302315	7.26615	-2.42499	0.0206832	0.160008	-3.70104
4301	AFDN	0.234552	6.77796	2.42457	0.0207035	0.160008	-3.70191
84816	RTN4IP1	-0.265208	3.70335	-2.42433	0.0207152	0.160008	-3.70241
4756	NEO1	0.238157	5.97578	2.42428	0.0207178	0.160008	-3.70252
100189168	TRR-CCT3-1	0.78673	2.22849	2.42276	0.0207916	0.160464	-3.70565
79673	ZNF329	-0.67104	2.13731	-2.42201	0.0208283	0.160633	-3.70721
57580	PREX1	-0.362443	4.35946	-2.42051	0.0209012	0.161082	-3.71029
100189342	TRV-TAC3-1	1.52347	1.72048	2.42021	0.0209162	0.161083	-3.71092
58493	INIP	0.233261	5.07243	2.41705	0.0210715	0.162164	-3.71744
83482	SCRT1	0.778074	2.99231	2.4162	0.0211131	0.162368	-3.71918
4718	NDUFC2	0.213123	7.43735	2.41587	0.0211296	0.162368	-3.71987
7272	TTK	-0.246212	5.35261	-2.4156	0.0211428	0.162368	-3.72042
84316	NAA38	0.542802	4.85231	2.41469	0.021188	0.162601	-3.72231
10171	RCL1	-0.386733	5.00124	-2.41289	0.0212775	0.163172	-3.72602
2004	ELK3	-0.263778	4.97728	-2.41241	0.0213013	0.16324	-3.72701
80128	TRIM46	0.49187	3.46872	2.41143	0.0213498	0.163458	-3.72901
9021	SOCS3	-0.702025	3.89524	-2.41094	0.0213746	0.163458	-3.73003
25837	RAB26	0.602361	2.81424	2.41093	0.0213749	0.163458	-3.73004
221687	RNF182	-0.394054	3.70903	-2.40991	0.0214259	0.163733	-3.73214
23024	PDZRN3	-0.543035	4.7602	-2.40774	0.0215346	0.164295	-3.7366
8898	MTMR2	-0.195663	5.65162	-2.40747	0.0215486	0.164295	-3.73717
51111	KMT5B	0.203404	6.40267	2.40712	0.0215659	0.164295	-3.73788
51804	SIX4	-0.325313	3.73448	-2.40646	0.0215991	0.164295	-3.73923
64149	C17orf75	-0.337094	4.49253	-2.40621	0.021612	0.164295	-3.73976
51742	ARID4B	0.207148	8.21566	2.40584	0.0216303	0.164295	-3.74051
5290	PIK3CA	0.31879	4.31558	2.40564	0.0216407	0.164295	-3.74093
10101	NUBP2	0.26891	5.61325	2.40557	0.0216441	0.164295	-3.74107
9421	HAND1	-0.452127	6.5258	-2.40556	0.0216448	0.164295	-3.7411
80196	RNF34	0.237102	6.26539	2.40545	0.0216503	0.164295	-3.74132
2232	FDXR	-0.459589	3.87559	-2.40501	0.0216726	0.164349	-3.74223
7507	XPA	0.19451	5.77386	2.40453	0.0216965	0.164416	-3.7432
7360	UGP2	0.253266	5.12943	2.40255	0.0217974	0.164773	-3.74728
55577	NAGK	0.398309	4.18691	2.40251	0.0217992	0.164773	-3.74736
1788	DNMT3A	0.190203	7.34747	2.40242	0.0218038	0.164773	-3.74754
51614	ERGIC3	0.265291	6.72677	2.40204	0.0218231	0.164773	-3.74832
1024	CDK8	-0.405278	4.95232	-2.40185	0.0218326	0.164773	-3.7487
734	OSGIN2	0.258213	4.71378	2.40182	0.0218344	0.164773	-3.74878
2534	FYN	-0.463703	6.44325	-2.40124	0.021864	0.164783	-3.74997
22978	NT5C2	0.250031	4.96938	2.4012	0.0218661	0.164783	-3.75005
129531	MITD1	-0.333614	4.83478	-2.40014	0.0219202	0.164966	-3.75223
7857	SCG2	-0.340769	7.1813	-2.39997	0.0219289	0.164966	-3.75258
384	ARG2	-0.505366	4.30542	-2.39969	0.0219429	0.164966	-3.75314
64776	C11orf1	-0.503336	3.7578	-2.39954	0.021951	0.164966	-3.75346
6392	SDHD	0.951326	3.01829	2.39815	0.022022	0.165385	-3.75631
143384	CACUL1	-0.184506	7.36178	-2.39718	0.0220719	0.165646	-3.7583
64219	PJA1	0.281595	5.63951	2.39651	0.0221062	0.165789	-3.75967
51019	CCDC53	0.34374	4.31655	2.39597	0.022134	0.165883	-3.76077
22950	SLC4A1AP	-0.186836	6.65573	-2.39319	0.0222777	0.166695	-3.76647
219927	MRPL21	-0.225805	8.04142	-2.39308	0.0222834	0.166695	-3.76669
83541	FAM110A	-0.333932	4.92253	-2.39299	0.0222883	0.166695	-3.76688
1993	ELAVL2	0.201823	6.89008	2.39248	0.0223147	0.166778	-3.76793
7106	TSPAN4	0.48165	4.23193	2.3919	0.0223449	0.166889	-3.76911
55095	SAMD4B	-0.219136	6.83421	-2.39159	0.0223607	0.166892	-3.76974
201780	SLC10A4	-0.448908	4.94937	-2.39048	0.0224185	0.167209	-3.77201
11124	FAF1	-0.244679	7.09619	-2.38859	0.0225175	0.167781	-3.77588
54809	SAMD9	-1.1897	0.821088	-2.38843	0.022526	0.167781	-3.77622
643836	ZFP62	-0.364298	5.03007	-2.3869	0.022606	0.168055	-3.77933
8237	USP11	0.187936	7.36923	2.38684	0.0226091	0.168055	-3.77946
59286	UBL5	-0.275732	9.22265	-2.38665	0.0226195	0.168055	-3.77986
8914	TIMELESS	-0.194092	6.56902	-2.3863	0.0226376	0.168055	-3.78056
55384	MEG3	-0.780492	5.7625	-2.38626	0.02264	0.168055	-3.78066
3675	ITGA3	0.613487	2.30749	2.3842	0.0227487	0.168728	-3.78487
11000	SLC27A3	-0.605821	2.94527	-2.38395	0.0227616	0.168728	-3.78537
8428	STK24	-0.202279	6.49632	-2.38214	0.0228576	0.16931	-3.78907
25914	RTTN	-0.506356	3.33021	-2.38188	0.0228713	0.16931	-3.78959
643749	TRAF3IP2-AS1	-0.475622	3.24323	-2.3808	0.0229287	0.169526	-3.7918
55219	TMEM57	0.17007	6.76347	2.38074	0.0229317	0.169526	-3.79191
60677	CELF6	1.09573	0.841573	2.37669	0.0231484	0.171012	-3.80018
5034	P4HB	0.149816	7.85179	2.37601	0.023185	0.171083	-3.80156
4249	MGAT5	-0.281868	5.88753	-2.37562	0.0232057	0.171083	-3.80235
23295	MGRN1	0.322033	5.22161	2.37562	0.0232062	0.171083	-3.80237
55486	PARL	-0.185002	6.78971	-2.37534	0.0232209	0.171083	-3.80292
51107	APH1A	0.163051	9.39755	2.37488	0.0232458	0.17115	-3.80386
10051	SMC4	-0.212976	9.85576	-2.37375	0.0233069	0.171485	-3.80617
84908	FAM136A	0.21193	5.7305	2.37262	0.0233679	0.171703	-3.80847
659	BMPR2	0.208335	5.72017	2.37256	0.0233712	0.171703	-3.80859
51132	RLIM	-0.194024	8.32667	-2.37232	0.0233839	0.171703	-3.80907
81892	SLIRP	-0.220807	9.5945	-2.37117	0.0234465	0.172047	-3.81142
27250	PDCD4	-0.69408	3.29857	-2.37018	0.0235004	0.17226	-3.81343
101928404	LOC101928404	-1.47544	0.691762	-2.36984	0.0235188	0.17226	-3.81412
83940	TATDN1	-0.367827	4.78086	-2.36959	0.0235322	0.17226	-3.81462
125988	C19orf70	0.283551	4.34539	2.36947	0.0235389	0.17226	-3.81487
6772	STAT1	0.20032	7.8705	2.36505	0.0237812	0.173916	-3.82386
10298	PAK4	0.619945	4.21198	2.36361	0.0238603	0.17402	-3.82678
51187	RSL24D1	-0.459069	7.46324	-2.36349	0.0238668	0.17402	-3.82702
23023	TMCC1	0.35106	4.74426	2.36343	0.0238705	0.17402	-3.82715
9668	ZNF432	-0.469207	3.23636	-2.36336	0.0238742	0.17402	-3.82729
79877	DCAKD	0.274519	5.95874	2.36308	0.0238898	0.17402	-3.82786
7818	DAP3	-0.144861	7.80201	-2.36305	0.0238914	0.17402	-3.82792
284339	TMEM145	0.424694	4.04427	2.36234	0.0239308	0.174191	-3.82937
84293	FAM213A	0.194173	7.01128	2.36198	0.0239504	0.174217	-3.83008
1622	DBI	0.203363	8.67566	2.36058	0.024028	0.174419	-3.83292
27086	FOXP1	-0.162632	6.96815	-2.36047	0.0240344	0.174419	-3.83316
55038	CDCA4	-0.248486	6.14519	-2.36044	0.0240362	0.174419	-3.83322
81931	ZNF93	-0.550621	2.50982	-2.36032	0.0240424	0.174419	-3.83345
51315	KRCC1	0.325088	5.44785	2.35915	0.0241074	0.174694	-3.83582
6160	RPL31	-0.211453	10.6947	-2.35907	0.0241123	0.174694	-3.836
126231	ZNF573	-0.466561	2.66603	-2.35822	0.0241595	0.174919	-3.83771
100507602	TRIM52-AS1	-0.367344	4.10489	-2.35785	0.0241801	0.174952	-3.83846
54994	GID8	-0.167915	7.4625	-2.35575	0.0242975	0.175685	-3.84271
29078	NDUFAF4	0.23062	6.37823	2.35533	0.0243211	0.175738	-3.84356
57149	LYRM1	-0.322853	4.12267	-2.35483	0.0243495	0.175827	-3.84458
5101	PCDH9	0.412182	4.00716	2.354	0.0243962	0.175984	-3.84626
4085	MAD2L1	-0.258411	6.35637	-2.35387	0.0244036	0.175984	-3.84653
81491	GPR63	-0.497085	3.2879	-2.35287	0.0244597	0.176201	-3.84855
134829	CLVS2	0.489415	4.34739	2.35276	0.024466	0.176201	-3.84877
283464	GXYLT1	-0.261934	5.97248	-2.35244	0.024484	0.176201	-3.84941
9647	PPM1F	0.262769	4.69583	2.35218	0.0244985	0.176201	-3.84993
8569	MKNK1	-0.675795	2.76477	-2.35189	0.0245154	0.176206	-3.85054
100093630	SNHG8	-0.608487	3.85621	-2.34951	0.0246498	0.177055	-3.85533
6217	RPS16	-0.143301	11.128	-2.34877	0.024692	0.177241	-3.85683
8602	NOP14	-0.343537	5.62519	-2.3478	0.0247476	0.177477	-3.8588
134637	ADAT2	-0.508664	3.96882	-2.34748	0.0247655	0.177477	-3.85944
64927	TTC23	0.423063	3.03998	2.34734	0.0247737	0.177477	-3.85973
51062	ATL1	0.437814	5.30087	2.34695	0.0247959	0.177506	-3.86051
9709	HERPUD1	-0.724961	5.60963	-2.34667	0.0248117	0.177506	-3.86107
10910	SUGT1	-0.168859	7.51288	-2.34641	0.0248267	0.177506	-3.8616
6016	RIT1	0.197666	5.54123	2.34509	0.0249026	0.177932	-3.86428
57835	SLC4A5	-0.584018	4.53844	-2.34405	0.0249621	0.17824	-3.86637
9344	TAOK2	0.359406	4.54201	2.34311	0.0250163	0.17851	-3.86827
10973	ASCC3	-0.250021	5.59552	-2.34127	0.0251225	0.179104	-3.87198
10591	DNPH1	-0.312492	6.87234	-2.34109	0.0251325	0.179104	-3.87233
4684	NCAM1	0.251378	7.21612	2.34002	0.0251948	0.17939	-3.8745
4137	MAPT	0.713676	2.07134	2.33983	0.0252056	0.17939	-3.87487
23178	PASK	-0.348251	3.74333	-2.3395	0.0252252	0.179412	-3.87555
1798	DPAGT1	-0.281443	5.52328	-2.3391	0.0252481	0.179458	-3.87635
1468	SLC25A10	0.341984	3.78237	2.3383	0.0252948	0.179673	-3.87797
6201	RPS7	-0.300686	8.5472	-2.33768	0.0253305	0.179778	-3.8792
25793	FBXO7	0.157474	6.90617	2.33747	0.0253427	0.179778	-3.87962
3017	HIST1H2BD	0.563567	3.25913	2.33692	0.0253749	0.179889	-3.88073
51650	MRPS33	-0.23842	6.24359	-2.33635	0.0254084	0.179896	-3.88189
23325	KIAA1033	0.26629	5.46159	2.33616	0.0254191	0.179896	-3.88226
11178	LZTS1	0.403672	6.09246	2.33598	0.0254297	0.179896	-3.88263
3157	HMGCS1	0.464297	8.32547	2.33577	0.025442	0.179896	-3.88305
115286	SLC25A26	-0.2761	5.00866	-2.33516	0.025478	0.180033	-3.88428
96459	FNIP1	0.244466	4.56264	2.33383	0.0255559	0.180467	-3.88696
81490	PTDSS2	-0.458044	3.71215	-2.3335	0.025575	0.180484	-3.88761
56853	CELF4	0.786247	2.79372	2.33242	0.025639	0.180795	-3.8898
6647	SOD1	-0.167834	8.69697	-2.33181	0.0256749	0.180795	-3.89103
79616	CCNJL	0.412217	3.88597	2.33164	0.0256848	0.180795	-3.89136
85301	COL27A1	-0.905284	3.60364	-2.33163	0.0256854	0.180795	-3.89138
150468	CKAP2L	-0.201807	6.71582	-2.33075	0.0257375	0.181044	-3.89316
3006	HIST1H1C	-0.7289	6.56533	-2.32993	0.025786	0.181268	-3.89481
147650	SPACA6	-0.691195	2.2054	-2.3284	0.0258763	0.181729	-3.89786
51649	MRPS23	-0.246949	6.59643	-2.32826	0.0258849	0.181729	-3.89816
80119	PIF1	-0.427787	4.9049	-2.32758	0.0259253	0.181732	-3.89952
256281	NUDT14	0.479557	3.83113	2.32716	0.0259502	0.181732	-3.90036
9761	MLEC	0.198661	7.51015	2.32715	0.0259506	0.181732	-3.90037
8861	LDB1	0.497162	4.51002	2.32682	0.0259707	0.181732	-3.90105
90441	ZNF622	0.227307	5.08719	2.32681	0.0259712	0.181732	-3.90107
5198	PFAS	-0.260036	5.77633	-2.32657	0.0259855	0.181732	-3.90155
5042	PABPC3	-0.392736	5.66738	-2.32515	0.0260701	0.182206	-3.9044
50854	C6orf48	-0.480672	3.68028	-2.32461	0.0261023	0.182314	-3.90547
699	BUB1	-0.263414	5.78676	-2.32417	0.0261285	0.18238	-3.90635
8833	GMPS	-0.259266	6.06407	-2.32321	0.0261861	0.182603	-3.90828
114825	PWWP2A	0.218071	6.05087	2.32271	0.0262161	0.182603	-3.90928
388962	BOLA3	-0.374082	6.62869	-2.32266	0.0262196	0.182603	-3.9094
55904	KMT2E	0.210983	7.24787	2.32241	0.0262341	0.182603	-3.90988
55859	BEX1	0.194185	8.92068	2.32224	0.0262444	0.182603	-3.91022
4947	OAZ2	0.211696	7.43153	2.32172	0.0262756	0.182671	-3.91126
7385	UQCRC2	-0.217877	6.83097	-2.32152	0.0262877	0.182671	-3.91167
25962	KIAA1429	-0.173604	6.43938	-2.31981	0.0263912	0.183273	-3.9151
64087	MCCC2	-0.263219	5.47088	-2.31947	0.0264118	0.183278	-3.91578
5698	PSMB9	1.42406	1.04242	2.31906	0.0264367	0.183278	-3.91661
55718	POLR3E	-0.323717	5.17319	-2.31896	0.0264424	0.183278	-3.9168
4292	MLH1	-0.230403	6.49466	-2.31802	0.0264994	0.183556	-3.91868
4283	CXCL9	-1.64181	2.18631	-2.31596	0.0266246	0.18419	-3.9228
6133	RPL9	-0.188876	9.74993	-2.31596	0.0266248	0.18419	-3.9228
746	TMEM258	-0.22859	8.45143	-2.31527	0.0266666	0.184362	-3.92418
10313	RTN3	0.244881	7.26336	2.31494	0.0266871	0.184387	-3.92485
254552	NUDT8	-0.684614	2.03634	-2.31393	0.0267485	0.184602	-3.92686
100170218	SNAR-C2	-1.63045	0.131624	-2.31387	0.0267522	0.184602	-3.92698
51520	LARS	-0.279019	7.40815	-2.31283	0.0268161	0.184925	-3.92906
3572	IL6ST	0.32408	5.35318	2.31231	0.0268478	0.184956	-3.9301
79828	METTL8	-0.311175	4.37707	-2.3122	0.0268545	0.184956	-3.93031
25829	TMEM184B	0.293517	4.92678	2.31047	0.0269611	0.185573	-3.93378
26049	FAM169A	0.428114	4.31993	2.30951	0.0270202	0.185862	-3.93569
159	ADSS	-0.226978	5.70092	-2.30921	0.0270386	0.185871	-3.93629
25978	CHMP2B	0.194173	6.06455	2.30836	0.0270916	0.186066	-3.93799
3735	KARS	-0.159996	7.78173	-2.3082	0.0271012	0.186066	-3.9383
79776	ZFHX4	0.276093	5.76639	2.30731	0.0271567	0.18633	-3.94009
9230	RAB11B	0.177757	6.80939	2.3063	0.0272192	0.186612	-3.9421
4702	NDUFA8	0.141837	7.23311	2.30589	0.0272445	0.186612	-3.94291
54897	CASZ1	0.57591	4.03954	2.3058	0.02725	0.186612	-3.94309
8337	HIST2H2AA3	-0.358394	4.98615	-2.30545	0.0272722	0.186612	-3.9438
80219	COQ10B	0.305775	4.10863	2.30527	0.0272835	0.186612	-3.94416
54556	ING3	0.292561	4.93245	2.30451	0.0273305	0.186815	-3.94566
118980	SFXN2	-0.4827	3.36217	-2.30361	0.0273865	0.187018	-3.94745
27158	NDOR1	0.623095	3.34067	2.30349	0.0273944	0.187018	-3.9477
10444	ZER1	0.393135	4.07803	2.30126	0.0275342	0.187794	-3.95215
51759	C9orf78	-0.185816	6.39592	-2.30112	0.0275426	0.187794	-3.95241
728855	LINC00623	1.1504	1.29337	2.29951	0.0276439	0.188317	-3.95562
84549	MAK16	-0.396899	4.20281	-2.29935	0.0276539	0.188317	-3.95594
10285	SMNDC1	-0.157872	6.5839	-2.29871	0.0276946	0.188476	-3.95722
84376	HOOK3	0.200922	5.96831	2.29822	0.0277255	0.188568	-3.95819
55729	ATF7IP	-0.301669	5.88106	-2.29748	0.0277726	0.188694	-3.95967
10308	ZNF267	-0.342212	3.63148	-2.29731	0.0277828	0.188694	-3.95999
9202	ZMYM4	0.212396	6.18091	2.29711	0.027796	0.188694	-3.96041
27235	COQ2	-0.251782	5.17243	-2.29659	0.0278288	0.188799	-3.96144
862	RUNX1T1	0.396266	7.37474	2.29595	0.0278696	0.188957	-3.96272
2992	GYG1	-0.358361	4.48355	-2.29395	0.0279967	0.189701	-3.96669
91137	SLC25A46	0.199715	5.39476	2.2929	0.0280632	0.190033	-3.96876
57117	INTS12	-0.265978	5.22575	-2.2924	0.0280952	0.190132	-3.96975
84848	MIR503HG	-0.660569	3.18361	-2.29137	0.0281617	0.190351	-3.97181
203414	LINC01560	-0.669465	2.52777	-2.29113	0.0281767	0.190351	-3.97228
401115	C4orf48	0.377941	4.92367	2.29089	0.0281923	0.190351	-3.97276
28971	AAMDC	-0.292589	5.36022	-2.29072	0.0282031	0.190351	-3.97309
23332	CLASP1	0.255898	5.61027	2.2904	0.0282239	0.190351	-3.97374
55170	PRMT6	0.383336	5.18634	2.29026	0.0282325	0.190351	-3.974
8038	ADAM12	-0.317722	4.56941	-2.28971	0.0282683	0.190412	-3.97511
54861	SNRK	0.47518	2.80192	2.28958	0.0282765	0.190412	-3.97536
55759	WDR12	-0.246769	5.60754	-2.28911	0.0283068	0.190413	-3.97629
22895	RPH3A	-1.48169	0.43113	-2.28903	0.0283117	0.190413	-3.97645
55536	CDCA7L	-0.546195	3.43767	-2.28715	0.0284332	0.191112	-3.98018
9728	SECISBP2L	0.256202	5.32134	2.28561	0.0285328	0.191556	-3.98323
47	ACLY	0.156296	8.81986	2.28516	0.028562	0.191556	-3.98412
9735	KNTC1	-0.310338	4.90116	-2.28511	0.028565	0.191556	-3.98421
101927789	LOC101927789	1.47544	0.367289	2.28504	0.0285697	0.191556	-3.98436
3757	KCNH2	-0.301413	5.37049	-2.28413	0.0286287	0.191808	-3.98616
1152	CKB	0.186292	9.23699	2.28372	0.0286553	0.191808	-3.98697
11332	ACOT7	-0.232573	6.07902	-2.28365	0.0286601	0.191808	-3.98711
54964	C1orf56	0.465342	2.71836	2.28255	0.0287317	0.192169	-3.98929
9711	RUBCN	0.357762	4.43185	2.28181	0.0287801	0.192374	-3.99075
51696	HECA	-0.437023	4.0439	-2.28081	0.0288455	0.192693	-3.99273
6731	SRP72	-0.126272	8.4893	-2.28032	0.0288777	0.19279	-3.9937
56652	C10orf2	-0.263826	5.46536	-2.27888	0.0289721	0.193301	-3.99655
441531	PGAM4	-0.296565	5.63606	-2.27697	0.029098	0.194022	-4.00032
23201	FAM168A	0.473245	3.80124	2.27569	0.0291822	0.194462	-4.00284
57570	TRMT5	0.185845	8.25363	2.27543	0.0291997	0.194462	-4.00336
254225	RNF169	-0.486187	3.9366	-2.27505	0.0292248	0.19451	-4.00411
93183	PIGM	0.28582	6.4124	2.27327	0.0293432	0.195118	-4.00764
5569	PKIA	0.175277	6.82264	2.27314	0.0293519	0.195118	-4.00789
134145	FAM173B	0.436207	3.46174	2.2723	0.0294076	0.195368	-4.00954
54813	KLHL28	0.298958	4.9131	2.27013	0.0295524	0.196179	-4.01382
30011	SH3KBP1	-0.483299	5.36498	-2.26993	0.0295657	0.196179	-4.01421
9637	FEZ2	-0.241731	6.44491	-2.26946	0.0295972	0.196261	-4.01514
57713	SFMBT2	0.703221	2.29061	2.26907	0.0296232	0.196261	-4.0159
4285	MIPEP	-0.301834	4.00675	-2.26894	0.0296322	0.196261	-4.01617
79669	C3orf52	-1.0128	1.11362	-2.2684	0.0296688	0.196384	-4.01724
64860	ARMCX5	-0.502922	3.42277	-2.26812	0.0296871	0.196386	-4.01778
3239	HOXD13	-0.24699	5.81291	-2.26734	0.0297395	0.196507	-4.01931
471	ATIC	-0.177287	7.58071	-2.26721	0.0297484	0.196507	-4.01957
57030	SLC17A7	1.02232	1.29277	2.26704	0.0297596	0.196507	-4.0199
1654	DDX3X	0.208727	7.50733	2.26604	0.0298274	0.196835	-4.02188
9255	AIMP1	-0.213902	6.7423	-2.26335	0.0300091	0.197585	-4.02717
54823	SWT1	-0.485297	2.729	-2.26319	0.0300204	0.197585	-4.0275
729739	LOC729739	-0.28175	6.50894	-2.2631	0.030026	0.197585	-4.02766
115209	OMA1	0.493957	3.34215	2.26302	0.030032	0.197585	-4.02783
55733	HHAT	0.510775	3.86314	2.26284	0.0300437	0.197585	-4.02817
89941	RHOT2	0.252099	6.50793	2.26275	0.0300499	0.197585	-4.02835
64834	ELOVL1	0.316235	4.02324	2.2623	0.0300805	0.197648	-4.02924
3419	IDH3A	0.214698	5.7298	2.26208	0.0300958	0.197648	-4.02968
84303	CHCHD6	-0.322563	4.5758	-2.26048	0.0302044	0.198081	-4.03281
8675	STX16	-0.26591	5.58838	-2.26045	0.0302065	0.198081	-4.03287
22981	NINL	0.360757	4.78717	2.26031	0.0302163	0.198081	-4.03316
9542	NRG2	-0.920192	1.99211	-2.25968	0.0302592	0.198164	-4.03439
132	ADK	-0.216666	6.04418	-2.2595	0.0302714	0.198164	-4.03474
89953	KLC4	0.439053	3.51378	2.25932	0.0302837	0.198164	-4.03509
6622	SNCA	-0.454316	3.1847	-2.25804	0.0303716	0.19862	-4.03761
2665	GDI2	-0.343374	4.3474	-2.25711	0.0304353	0.19874	-4.03944
2675	GFRA2	0.361795	5.617	2.25709	0.0304365	0.19874	-4.03947
1902	LPAR1	0.308532	4.23162	2.25697	0.0304447	0.19874	-4.0397
4899	NRF1	-0.302685	3.84924	-2.25433	0.0306269	0.199721	-4.04489
84894	LINGO1	-0.695096	3.33886	-2.25424	0.030633	0.199721	-4.04507
79817	MOB3B	-0.871523	2.30485	-2.25399	0.0306501	0.199721	-4.04555
56893	UBQLN4	-0.264838	5.16915	-2.25203	0.0307859	0.200486	-4.04939
55672	NBPF1	0.41215	3.77339	2.25129	0.0308375	0.200702	-4.05085
57234	LINC00869	0.575919	2.35558	2.2505	0.0308927	0.200941	-4.0524
6708	SPTA1	-1.88016	-0.748163	-2.24975	0.030945	0.201161	-4.05387
9820	CUL7	0.393164	4.27688	2.2494	0.0309696	0.201201	-4.05456
57179	KIAA1191	0.209306	6.53722	2.2486	0.0310251	0.201441	-4.05612
53	ACP2	0.244554	5.3201	2.24816	0.0310561	0.201522	-4.05699
11212	PROSC	-0.203045	5.63579	-2.24714	0.0311276	0.201866	-4.05899
2876	GPX1	0.247571	5.81944	2.2459	0.0312146	0.202265	-4.06141
54708	MARCH5	-0.201541	6.26432	-2.2456	0.0312352	0.202265	-4.06199
81035	COLEC12	1.31162	0.829457	2.2453	0.0312564	0.202265	-4.06257
81609	SNX27	0.170304	7.08864	2.2452	0.0312635	0.202265	-4.06277
5987	TRIM27	0.410435	3.21451	2.24456	0.0313087	0.202437	-4.06403
63877	FAM204A	-0.22741	6.06802	-2.24372	0.0313677	0.202516	-4.06566
1879	EBF1	0.249299	5.20642	2.2437	0.0313693	0.202516	-4.06571
3620	IDO1	-1.1608	0.865103	-2.24355	0.0313801	0.202516	-4.06601
26574	AATF	-0.228844	5.55195	-2.24333	0.0313953	0.202516	-4.06643
51341	ZBTB7A	0.288455	7.11675	2.24245	0.0314577	0.202798	-4.06815
554313	HIST2H4B	0.490796	3.63926	2.24132	0.0315375	0.203192	-4.07035
4867	NPHP1	-0.557422	2.27554	-2.24102	0.0315589	0.203209	-4.07094
26224	FBXL3	0.417125	3.65407	2.24046	0.031599	0.203247	-4.07204
5832	ALDH18A1	-0.218743	6.27709	-2.24032	0.0316085	0.203247	-4.0723
55771	PRR11	-0.240257	7.57815	-2.24015	0.0316207	0.203247	-4.07264
6256	RXRA	0.242364	5.48626	2.23981	0.031645	0.203283	-4.0733
84062	DTNBP1	-0.28931	4.87403	-2.23946	0.0316699	0.203322	-4.07399
3845	KRAS	-0.18109	6.94847	-2.23847	0.0317408	0.203549	-4.07593
9189	ZBED1	0.370127	4.4517	2.23812	0.0317656	0.203549	-4.07661
51205	ACP6	-0.314637	4.71206	-2.23796	0.0317773	0.203549	-4.07693
10589	DRAP1	0.225296	6.29441	2.23792	0.03178	0.203549	-4.077
55827	DCAF6	0.228658	5.60926	2.2374	0.0318168	0.203665	-4.078
11322	TMC6	-0.468228	3.69864	-2.2368	0.03186	0.203821	-4.07918
8407	TAGLN2	-0.271664	7.54857	-2.23624	0.0318999	0.203957	-4.08027
57578	UNC79	0.649681	2.40342	2.2356	0.031946	0.204132	-4.08152
342035	GLDN	1.42406	0.461188	2.23508	0.031983	0.204143	-4.08253
90379	DCAF15	0.400121	4.05715	2.23505	0.0319853	0.204143	-4.08259
124565	SLC38A10	0.239679	6.12169	2.23412	0.0320523	0.204393	-4.0844
100499466	LINC00674	0.201721	6.01405	2.23381	0.0320743	0.204393	-4.085
7125	TNNC2	1.17344	0.413399	2.23372	0.0320809	0.204393	-4.08518
144983	HNRNPA1L2	0.369726	3.5179	2.23303	0.0321305	0.20459	-4.08652
58500	ZNF250	-0.375803	3.61707	-2.23205	0.0322017	0.204924	-4.08844
122786	FRMD6	-0.456451	3.38129	-2.23108	0.0322714	0.205247	-4.09032
87178	PNPT1	-0.281866	5.4295	-2.23079	0.0322926	0.205262	-4.09088
29796	UQCR10	0.195466	7.49022	2.23038	0.0323221	0.205329	-4.09168
83931	STK40	-0.33036	5.2451	-2.22987	0.0323596	0.205365	-4.09268
27324	TOX3	0.471677	4.16152	2.22975	0.0323678	0.205365	-4.0929
3133	HLA-E	-1.1897	0.335927	-2.22953	0.0323843	0.205365	-4.09334
5142	PDE4B	-0.657059	2.87744	-2.22915	0.0324121	0.205421	-4.09409
90550	MCU	-0.340144	4.09393	-2.22596	0.0326443	0.206772	-4.10028
2309	FOXO3	-0.434028	5.44782	-2.22509	0.0327079	0.207055	-4.10197
118881	COMTD1	-0.425434	3.56043	-2.22412	0.0327795	0.207324	-4.10386
2043	EPHA4	-0.817255	2.11328	-2.22399	0.0327886	0.207324	-4.1041
148413	LOC148413	-0.422381	3.48669	-2.22344	0.0328295	0.207463	-4.10518
143884	CWF19L2	-0.224817	6.18171	-2.22301	0.0328608	0.20754	-4.10601
652	BMP4	-0.919993	2.16404	-2.22212	0.0329265	0.207834	-4.10774
89853	MVB12B	0.328796	4.42859	2.22185	0.0329464	0.207839	-4.10826
861	RUNX1	0.858041	1.53783	2.22104	0.0330064	0.208097	-4.10984
80018	NAA25	-0.194745	5.75113	-2.21998	0.0330847	0.208376	-4.1119
148022	TICAM1	0.532624	3.44587	2.21975	0.0331016	0.208376	-4.11234
9923	ZBTB40	0.37774	4.43205	2.2195	0.0331198	0.208376	-4.11281
56944	OLFML3	1.12727	2.00886	2.21936	0.0331305	0.208376	-4.11309
81876	RAB1B	0.320361	4.51059	2.21872	0.0331778	0.208376	-4.11433
3831	KLC1	0.165271	7.0205	2.21869	0.03318	0.208376	-4.11439
102724023	LOC102724023	0.176039	6.75895	2.21863	0.0331846	0.208376	-4.11451
6137	RPL13	-0.163858	9.48565	-2.21763	0.0332587	0.20872	-4.11644
10970	CKAP4	0.215975	8.35765	2.2148	0.0334698	0.209766	-4.12192
66008	TRAK2	0.328191	5.02906	2.21479	0.0334704	0.209766	-4.12194
23421	ITGB3BP	-0.244089	5.94655	-2.21462	0.0334831	0.209766	-4.12226
10845	CLPX	-0.259826	4.89432	-2.21355	0.0335633	0.209858	-4.12434
4915	NTRK2	1.40011	0.956773	2.21353	0.0335651	0.209858	-4.12438
100423025	MIR3198-1	0.610169	3.31218	2.21317	0.0335919	0.209858	-4.12508
55255	WDR41	-0.208054	5.63413	-2.21314	0.0335947	0.209858	-4.12515
9477	MED20	-0.342613	4.09567	-2.2128	0.0336202	0.209858	-4.1258
797	CALCB	-1.24592	1.54355	-2.21242	0.0336488	0.209858	-4.12654
1033	CDKN3	-0.29244	5.39969	-2.21239	0.0336509	0.209858	-4.1266
701	BUB1B	-0.279809	6.26074	-2.21211	0.0336715	0.209858	-4.12713
92312	MEX3A	0.203486	9.69309	2.21204	0.0336773	0.209858	-4.12727
222865	TMEM130	0.605851	3.17247	2.21171	0.0337022	0.209858	-4.12791
5584	PRKCI	-0.297979	5.64667	-2.2116	0.0337099	0.209858	-4.12811
51729	WBP11	-0.18394	7.24532	-2.21113	0.0337456	0.209931	-4.12903
79094	CHAC1	-1.82423	4.41195	-2.21093	0.0337603	0.209931	-4.12941
10468	FST	-1.20936	1.36955	-2.21044	0.0337977	0.209935	-4.13036
25929	GEMIN5	-0.274267	5.56044	-2.21032	0.0338063	0.209935	-4.13058
309	ANXA6	-0.244746	6.1949	-2.20992	0.0338368	0.209935	-4.13136
389432	SAMD5	-1.47544	1.06733	-2.2099	0.0338381	0.209935	-4.1314
11004	KIF2C	-0.210658	6.42026	-2.20939	0.0338769	0.210018	-4.13239
8825	LIN7A	0.34817	4.10255	2.20922	0.0338901	0.210018	-4.13273
6925	TCF4	0.208541	9.59751	2.2088	0.0339213	0.210092	-4.13352
64221	ROBO3	-0.585362	2.99338	-2.20783	0.0339947	0.210427	-4.13539
10827	FAM114A2	0.262914	4.50879	2.20758	0.0340143	0.210428	-4.13589
6472	SHMT2	-0.446301	6.96461	-2.2073	0.0340351	0.210437	-4.13642
10927	SPIN1	0.213469	7.14207	2.2069	0.0340659	0.210508	-4.13721
64208	POPDC3	-0.442032	5.27349	-2.20532	0.0341858	0.211129	-4.14025
117145	THEM4	-1.28225	2.18228	-2.20367	0.0343121	0.211789	-4.14344
79089	TMUB2	0.304867	4.80008	2.2025	0.0344011	0.212218	-4.14568
28991	COMMD5	-0.299865	4.75564	-2.20071	0.0345391	0.212814	-4.14914
55039	TRMT12	-0.342949	4.81126	-2.2005	0.034555	0.212814	-4.14954
6249	CLIP1	0.254949	5.93712	2.20048	0.0345564	0.212814	-4.14957
54832	VPS13C	0.321589	5.61902	2.2	0.0345936	0.212923	-4.15051
201161	CENPV	-0.20559	7.70241	-2.1994	0.0346397	0.213086	-4.15166
56648	EIF5A2	-0.382421	3.14027	-2.19729	0.0348028	0.21382	-4.15572
705	BYSL	-0.235474	5.91037	-2.19714	0.0348148	0.21382	-4.15602
5435	POLR2F	-0.351473	5.59006	-2.1971	0.034818	0.21382	-4.1561
132660	LIN54	-0.32949	4.19642	-2.19417	0.0350457	0.215004	-4.16173
57596	BEGAIN	-0.445683	3.98355	-2.19411	0.0350503	0.215004	-4.16185
22887	FOXJ3	0.240558	5.6153	2.19379	0.0350753	0.215036	-4.16246
204801	NLRP11	-1.49156	0.604277	-2.19206	0.0352105	0.215743	-4.16579
1289	COL5A1	0.397026	5.10634	2.19169	0.0352393	0.215798	-4.16649
91801	ALKBH8	-0.341135	3.44802	-2.19116	0.0352809	0.215932	-4.16751
6613	SUMO2	0.214194	7.8964	2.19061	0.0353237	0.216072	-4.16856
25840	METTL7A	0.427859	5.90266	2.19007	0.035366	0.216107	-4.1696
8727	CTNNAL1	-0.234411	6.08611	-2.18958	0.0354045	0.216107	-4.17054
9509	ADAMTS2	-0.874982	2.72196	-2.1895	0.0354112	0.216107	-4.1707
1831	TSC22D3	-0.774328	6.33927	-2.18909	0.0354434	0.216107	-4.17148
199692	ZNF627	-0.369876	3.82434	-2.18905	0.0354463	0.216107	-4.17155
6284	S100A13	0.405684	5.10807	2.18902	0.0354485	0.216107	-4.17161
23126	POGZ	0.257001	7.24378	2.18847	0.0354919	0.21625	-4.17267
51643	TMBIM4	0.280304	5.19103	2.18672	0.0356304	0.216973	-4.17603
79683	ZDHHC14	0.409565	4.47387	2.18585	0.0356992	0.217074	-4.1777
10656	KHDRBS3	-0.299447	5.65083	-2.18584	0.0357003	0.217074	-4.17772
5213	PFKM	0.278898	5.72854	2.18569	0.0357121	0.217074	-4.17801
122953	JDP2	-1.19357	2.95411	-2.1855	0.0357268	0.217074	-4.17836
4601	MXI1	-0.450846	6.41286	-2.18379	0.0358631	0.217697	-4.18165
439965	FAM35DP	0.596497	2.27629	2.18371	0.0358695	0.217697	-4.18181
400916	CHCHD10	-0.270384	6.07432	-2.18164	0.0360344	0.218576	-4.18577
219527	LRRC55	1.14793	0.180488	2.17913	0.0362349	0.219557	-4.19056
545	ATR	-0.356577	4.43452	-2.17908	0.0362395	0.219557	-4.19067
169200	TMEM64	0.478516	4.73555	2.17886	0.0362565	0.219557	-4.19107
5478	PPIA	-0.187665	9.26309	-2.17791	0.036333	0.219855	-4.19289
1746	DLX2	1.59572	0.417323	2.17756	0.0363616	0.219855	-4.19357
51611	DPH5	-0.217962	6.19757	-2.1775	0.0363664	0.219855	-4.19368
92345	NAF1	-0.242215	4.98644	-2.17546	0.0365314	0.22056	-4.19759
85300	ATCAY	0.524658	4.13761	2.17506	0.0365631	0.22056	-4.19834
4594	MUT	0.215256	5.14685	2.17505	0.036564	0.22056	-4.19836
85461	TANC1	0.322914	4.97233	2.17502	0.0365664	0.22056	-4.19842
8322	FZD4	-0.720405	2.24886	-2.1748	0.0365843	0.22056	-4.19884
11171	STRAP	-0.147514	7.99636	-2.17406	0.0366447	0.220616	-4.20026
54499	TMCO1	0.273094	8.00836	2.17401	0.0366482	0.220616	-4.20034
10617	STAMBP	-0.167545	6.26396	-2.17394	0.0366544	0.220616	-4.20049
116988	AGAP3	0.23006	6.47228	2.17217	0.0367979	0.221196	-4.20386
39	ACAT2	0.526372	3.58248	2.17203	0.0368093	0.221196	-4.20413
29855	UBN1	0.233029	8.12529	2.172	0.0368119	0.221196	-4.20419
389741	GLIDR	0.265281	5.11678	2.17164	0.0368412	0.22125	-4.20487
23534	TNPO3	-0.160208	6.63163	-2.17027	0.036953	0.221799	-4.20749
1466	CSRP2	-0.286923	5.7325	-2.16956	0.037011	0.222011	-4.20884
642236	FRG1JP	-0.338033	3.55388	-2.16934	0.037029	0.222011	-4.20926
27238	GPKOW	-0.361424	4.44425	-2.16881	0.0370727	0.222119	-4.21028
5325	PLAGL1	0.461945	3.15983	2.16862	0.0370879	0.222119	-4.21063
468	ATF4	-0.51118	8.97354	-2.1677	0.0371632	0.222413	-4.21238
57645	POGK	0.144804	6.83864	2.16752	0.0371778	0.222413	-4.21272
3550	IK	-0.167143	7.5858	-2.16672	0.0372436	0.222684	-4.21424
27102	EIF2AK1	-0.137457	7.40116	-2.16603	0.0373006	0.222902	-4.21556
1871	E2F3	0.199348	6.62592	2.16502	0.0373842	0.223279	-4.21749
10073	SNUPN	0.317183	4.43874	2.16459	0.0374197	0.223369	-4.21831
4907	NT5E	1.00057	1.71097	2.16174	0.0376558	0.224624	-4.22373
3703	STT3A	0.202777	6.04932	2.16155	0.0376712	0.224624	-4.22408
10521	DDX17	0.274859	8.84359	2.161	0.0377171	0.224774	-4.22513
6091	ROBO1	0.176824	6.16343	2.1604	0.0377673	0.224784	-4.22628
444	ASPH	-0.25046	5.43395	-2.16036	0.0377703	0.224784	-4.22634
1173	AP2M1	0.150047	7.6075	2.16024	0.0377807	0.224784	-4.22658
55143	CDCA8	-0.178926	6.98956	-2.15997	0.0378032	0.224795	-4.22709
58476	TP53INP2	0.618467	4.24511	2.15911	0.0378744	0.225095	-4.22871
6146	RPL22	-0.133457	9.66965	-2.15882	0.0378988	0.225117	-4.22927
7323	UBE2D3	-0.124095	9.01304	-2.15834	0.0379391	0.225233	-4.23018
65005	MRPL9	-0.156337	8.02386	-2.15728	0.0380275	0.225636	-4.23219
55824	PAG1	0.535153	3.262	2.15703	0.0380488	0.225639	-4.23267
91942	NDUFAF2	-0.33521	5.63832	-2.15629	0.0381109	0.22567	-4.23408
127703	C1orf216	0.308182	4.82111	2.15613	0.0381243	0.22567	-4.23438
9050	PSTPIP2	-0.617719	3.03094	-2.15613	0.0381245	0.22567	-4.23438
3768	KCNJ12	-0.426069	2.88029	-2.15592	0.0381422	0.22567	-4.23478
3292	HSD17B1	0.27323	4.90237	2.15556	0.0381726	0.22567	-4.23547
115	ADCY9	0.456547	3.03411	2.15549	0.0381784	0.22567	-4.2356
6650	CAPN15	-0.342776	5.16648	-2.15491	0.0382273	0.225836	-4.2367
126298	IRGQ	0.295444	5.11552	2.15441	0.0382691	0.22596	-4.23764
8872	CDC123	-0.171273	7.18608	-2.15361	0.0383364	0.226235	-4.23916
9733	SART3	-0.170154	7.15185	-2.15272	0.0384114	0.226554	-4.24084
10078	TSSC4	0.240492	4.93547	2.14888	0.0387381	0.228358	-4.24813
84458	LCOR	0.200282	5.67005	2.1482	0.0387957	0.228574	-4.24941
6383	SDC2	-0.249059	6.02614	-2.14783	0.038827	0.228634	-4.2501
9779	TBC1D5	0.238677	6.40922	2.14748	0.0388572	0.228688	-4.25077
3487	IGFBP4	0.302588	5.75312	2.14609	0.0389762	0.229191	-4.2534
51760	SYT17	0.500133	3.15077	2.14599	0.0389848	0.229191	-4.25359
9727	RAB11FIP3	0.531431	3.10421	2.14557	0.0390205	0.229277	-4.25438
80195	TMEM254	0.422238	3.55769	2.14524	0.039049	0.229321	-4.255
199221	DZIP1L	-0.381804	3.30722	-2.14471	0.039094	0.229374	-4.256
494513	DFNB59	-0.295595	4.9161	-2.14456	0.0391073	0.229374	-4.25629
3915	LAMC1	-0.289493	6.585	-2.1444	0.0391214	0.229374	-4.2566
79642	ARSJ	-0.687242	2.64854	-2.14285	0.0392545	0.229953	-4.25952
64754	SMYD3	-0.224907	6.10089	-2.14276	0.0392623	0.229953	-4.25969
55671	PPP4R3A	0.184816	6.59236	2.14192	0.039335	0.23018	-4.26128
441631	TSPAN11	-0.413591	3.79913	-2.14169	0.0393543	0.23018	-4.2617
29889	GNL2	-0.159274	8.18317	-2.14157	0.0393646	0.23018	-4.26193
9439	MED23	0.288797	4.34864	2.14051	0.0394567	0.230595	-4.26394
10999	SLC27A4	0.374698	3.86679	2.14004	0.0394976	0.23071	-4.26483
65220	NADK	-0.233658	4.61386	-2.13965	0.0395314	0.230784	-4.26556
79158	GNPTAB	0.296404	4.67068	2.13717	0.0397466	0.231916	-4.27023
257019	FRMD3	-0.634408	2.78983	-2.13642	0.0398119	0.232087	-4.27164
23741	EID1	0.159106	9.37606	2.13635	0.0398187	0.232087	-4.27179
79780	CCDC82	-0.243012	6.03589	-2.136	0.0398489	0.232139	-4.27244
4215	MAP3K3	0.279481	5.05233	2.13571	0.0398741	0.232154	-4.27298
2971	GTF3A	-0.174629	6.76994	-2.13542	0.0398994	0.232154	-4.27353
4591	TRIM37	0.18577	5.80842	2.13443	0.0399865	0.232154	-4.2754
93474	ZNF670	-0.295345	4.2617	-2.13434	0.0399946	0.232154	-4.27557
10140	TOB1	0.346513	4.79294	2.13428	0.0399992	0.232154	-4.27567
729533	FAM72A	-0.438914	3.84832	-2.13409	0.0400157	0.232154	-4.27603
404201	WDFY3-AS2	-0.580017	2.58422	-2.13355	0.0400631	0.232154	-4.27704
285367	RPUSD3	-0.2742	5.15776	-2.13351	0.0400666	0.232154	-4.27712
90233	ZNF551	-0.916238	2.04834	-2.13341	0.0400758	0.232154	-4.27732
5711	PSMD5	1.37009	2.09255	2.1334	0.0400762	0.232154	-4.27733
9891	NUAK1	0.372544	4.51003	2.13329	0.0400861	0.232154	-4.27754
83667	SESN2	-1.18467	6.58399	-2.13279	0.0401299	0.232184	-4.27848
10425	ARIH2	-0.167751	6.87456	-2.13267	0.0401407	0.232184	-4.27871
84451	MLK4	-0.485778	3.05699	-2.1325	0.0401554	0.232184	-4.27902
102157402	AK6	-0.236268	5.57689	-2.13144	0.0402487	0.2326	-4.28101
6451	SH3BGRL	-1.02117	1.33878	-2.13099	0.0402887	0.232708	-4.28187
65997	RASL11B	0.497733	4.4822	2.1305	0.040332	0.232802	-4.28279
138151	NACC2	0.440549	3.52683	2.13032	0.0403478	0.232802	-4.28313
5782	PTPN12	-0.209488	5.80337	-2.12932	0.0404361	0.233124	-4.285
4524	MTHFR	0.373764	3.47385	2.1292	0.0404465	0.233124	-4.28522
5922	RASA2	0.285925	4.12611	2.12842	0.0405161	0.233402	-4.2867
85004	RERG	-1.42814	2.71525	-2.12815	0.0405397	0.233414	-4.2872
7378	UPP1	0.612729	2.08682	2.12779	0.0405718	0.233475	-4.28788
203245	NAIF1	0.329406	3.60733	2.12732	0.0406135	0.233592	-4.28876
79810	PTCD2	-0.34427	3.4796	-2.12698	0.0406436	0.233639	-4.2894
54206	ERRFI1	-0.569927	2.40564	-2.12674	0.0406649	0.233639	-4.28985
5279	PIGC	-0.20151	5.94119	-2.12629	0.0407051	0.233639	-4.2907
10783	NEK6	-0.739477	2.53202	-2.12626	0.0407076	0.233639	-4.29075
9675	TTI1	-0.230922	5.65077	-2.12311	0.0409892	0.235132	-4.29667
121642	ALKBH2	-0.224508	6.13246	-2.12279	0.0410182	0.235174	-4.29727
93621	MRFAP1	0.145829	9.34386	2.12226	0.0410653	0.235179	-4.29826
6601	SMARCC2	0.1964	6.41783	2.12217	0.0410738	0.235179	-4.29844
92305	TMEM129	-0.309216	5.34501	-2.12205	0.0410839	0.235179	-4.29865
9361	LONP1	-0.262984	6.44573	-2.1217	0.0411158	0.235237	-4.29931
3955	LFNG	0.468981	3.24903	2.11977	0.0412889	0.236104	-4.30292
124925	SEZ6	1.03831	2.15188	2.11868	0.0413879	0.236546	-4.30497
79751	SLC25A22	0.251465	4.26174	2.11829	0.041423	0.236609	-4.3057
9911	TMCC2	0.283236	3.98181	2.11807	0.0414425	0.236609	-4.3061
10758	TRAF3IP2	-0.864039	2.81685	-2.11781	0.0414659	0.236619	-4.30659
1207	CLNS1A	-0.214732	7.30962	-2.11754	0.041491	0.236638	-4.30711
51761	ATP8A2	0.61908	2.54046	2.11668	0.0415691	0.23689	-4.30872
5878	RAB5C	-0.192934	6.79533	-2.11657	0.0415787	0.23689	-4.30892
23389	MED13L	0.270902	5.40518	2.11612	0.0416193	0.236997	-4.30975
321	APBA2	-0.389138	4.07906	-2.1157	0.0416576	0.237091	-4.31054
3613	IMPA2	1.42281	0.905494	2.11536	0.0416883	0.237142	-4.31117
7416	VDAC1	-0.164883	7.72552	-2.11511	0.0417112	0.237148	-4.31165
83933	HDAC10	0.594002	2.76054	2.11453	0.0417639	0.237324	-4.31273
5937	RBMS1	0.170604	7.30483	2.113	0.0419038	0.237994	-4.31559
27239	GPR162	0.623871	2.73268	2.11269	0.0419322	0.238	-4.31617
60678	EEFSEC	0.343034	3.53774	2.11251	0.0419485	0.238	-4.31651
10526	IPO8	-0.235985	5.8301	-2.11075	0.0421098	0.23879	-4.3198
339287	MSL1	0.164035	6.74592	2.10737	0.0424203	0.240377	-4.32609
9133	CCNB2	-0.189867	6.92723	-2.10723	0.0424337	0.240377	-4.32636
5498	PPOX	0.198825	4.63088	2.10619	0.04253	0.240758	-4.3283
541471	MIR4435-2HG	-0.370693	5.15373	-2.10602	0.0425452	0.240758	-4.32861
54765	TRIM44	0.175555	6.98503	2.10422	0.0427125	0.241578	-4.33197
26065	LSM14A	-0.425076	5.40873	-2.10365	0.0427655	0.241753	-4.33303
396	ARHGDIA	0.232126	8.1933	2.10261	0.0428623	0.242174	-4.33497
1849	DUSP7	0.457853	4.3508	2.10167	0.0429499	0.242543	-4.33672
57510	XPO5	-0.227193	6.72908	-2.10138	0.0429769	0.242559	-4.33726
84926	SPRYD3	-0.363956	3.20983	-2.10095	0.0430174	0.242559	-4.33806
51559	NT5DC3	-0.350052	3.78183	-2.10092	0.0430195	0.242559	-4.33811
3486	IGFBP3	-1.11462	3.4643	-2.1001	0.0430967	0.242808	-4.33964
9564	BCAR1	0.345812	4.13042	2.09977	0.0431275	0.242808	-4.34025
51227	PIGP	-0.341322	4.44035	-2.09974	0.0431307	0.242808	-4.34032
64167	ERAP2	-1.47645	0.749438	-2.09813	0.0432817	0.243488	-4.34331
79576	NKAP	-0.218171	6.61337	-2.09792	0.0433011	0.243488	-4.34369
100190939	TPT1-AS1	-0.206869	6.49422	-2.09759	0.0433319	0.243488	-4.3443
132720	C4orf32	-0.681658	2.64526	-2.0975	0.043341	0.243488	-4.34448
10856	RUVBL2	-0.169846	6.51775	-2.09664	0.0434212	0.243813	-4.34606
9419	CRIPT	0.195125	5.69729	2.0947	0.0436052	0.24467	-4.34968
401320	LOC401320	-0.452106	2.45332	-2.09435	0.043638	0.24467	-4.35032
3383	ICAM1	1.70979	-0.458915	2.09431	0.0436413	0.24467	-4.35039
79573	TTC13	0.495496	3.08378	2.09337	0.0437311	0.244789	-4.35214
2803	GOLGA4	0.229946	7.66688	2.09321	0.0437464	0.244789	-4.35244
51115	RMDN1	-0.26092	5.45763	-2.09314	0.0437524	0.244789	-4.35256
2908	NR3C1	0.329053	5.24559	2.09299	0.0437671	0.244789	-4.35285
9543	IGDCC3	-0.385745	6.36039	-2.0929	0.0437749	0.244789	-4.353
92856	IMP4	-0.215257	5.51857	-2.09219	0.0438431	0.245044	-4.35433
6908	TBP	0.306188	4.82437	2.09171	0.0438887	0.245173	-4.35522
4354	MPP1	-0.363874	3.80119	-2.09077	0.0439781	0.245547	-4.35696
442245	GSTM2P1	-0.533584	2.84043	-2.08958	0.0440918	0.245953	-4.35917
51177	PLEKHO1	0.254258	8.51621	2.08946	0.0441028	0.245953	-4.35938
6198	RPS6KB1	0.168497	5.35932	2.08909	0.044138	0.245953	-4.36006
55325	UFSP2	-0.232764	5.53661	-2.08906	0.0441413	0.245953	-4.36013
54942	FAM206A	-0.426221	4.05494	-2.08846	0.0441984	0.246145	-4.36124
728833	FAM72D	-0.567003	2.53156	-2.08756	0.0442844	0.24631	-4.3629
9422	ZNF264	-1.33939	1.90444	-2.08753	0.0442876	0.24631	-4.36296
9169	SCAF11	0.14892	7.96294	2.08744	0.044296	0.24631	-4.36312
8481	OFD1	0.272172	5.31055	2.08673	0.0443643	0.246564	-4.36444
8140	SLC7A5	-0.706497	5.78887	-2.08487	0.0445434	0.247433	-4.36788
387763	C11orf96	-0.252222	5.56082	-2.08262	0.0447607	0.248314	-4.37204
29902	FAM216A	-0.205197	6.93427	-2.08252	0.0447703	0.248314	-4.37222
6791	AURKAPS1	-0.433719	3.16892	-2.08252	0.0447704	0.248314	-4.37222
6901	TAZ	-0.322471	3.63763	-2.08214	0.0448074	0.248348	-4.37293
117177	RAB3IP	0.302626	4.9456	2.08144	0.0448751	0.248348	-4.37422
402	ARL2	-0.226296	5.92873	-2.08138	0.0448807	0.248348	-4.37433
6637	SNRPG	-0.272906	8.35614	-2.08132	0.0448863	0.248348	-4.37443
79041	TMEM38A	0.385827	3.50498	2.08128	0.0448907	0.248348	-4.37452
6744	SSFA2	-0.407018	4.57712	-2.08057	0.0449597	0.248393	-4.37583
7270	TTF1	-0.261935	6.56698	-2.08054	0.0449622	0.248393	-4.37588
55627	SMPD4	-0.273971	6.95063	-2.08049	0.0449672	0.248393	-4.37597
79847	MFSD13A	0.364094	4.26233	2.07944	0.0450691	0.248619	-4.37791
646127	LOC646127	-0.280678	4.83272	-2.07916	0.0450966	0.248619	-4.37843
2674	GFRA1	-0.781804	4.3116	-2.07915	0.0450975	0.248619	-4.37844
149175	MANEAL	0.290189	5.61721	2.07913	0.0450996	0.248619	-4.37848
3376	IARS	-0.412967	7.1045	-2.07772	0.0452378	0.249254	-4.3811
8318	CDC45	-0.29317	5.08715	-2.07729	0.0452791	0.249356	-4.38187
3094	HINT1	-0.214948	10.0742	-2.07669	0.0453379	0.249451	-4.38298
6319	SCD	0.227986	9.63144	2.07665	0.0453422	0.249451	-4.38306
5468	PPARG	0.588495	2.56866	2.07582	0.045423	0.249769	-4.38458
1069	CETN2	0.240352	6.00469	2.0747	0.0455331	0.250248	-4.38665
387066	SNHG5	-0.674276	7.27858	-2.07362	0.0456396	0.250707	-4.38865
83690	CRISPLD1	0.289197	4.53677	2.07334	0.0456674	0.250733	-4.38916
9890	PLPPR4	0.539655	3.32049	2.07299	0.045702	0.250796	-4.38981
10221	TRIB1	-0.325615	3.90551	-2.0725	0.0457498	0.250869	-4.3907
1917	EEF1A2	0.257589	9.21139	2.07236	0.0457633	0.250869	-4.39095
57017	COQ9	0.206762	5.49382	2.07215	0.0457843	0.250869	-4.39135
79031	PDCL3	0.457211	4.01653	2.0717	0.0458293	0.25092	-4.39219
152579	SCFD2	-0.232377	5.61371	-2.07159	0.0458398	0.25092	-4.39238
134553	C5orf24	0.186435	7.15748	2.07107	0.045891	0.251074	-4.39333
55916	NXT2	-0.38005	2.92324	-2.07012	0.045985	0.251459	-4.39508
90956	ADCK2	0.264509	4.26026	2.0699	0.0460076	0.251459	-4.3955
9045	RPL14	-0.161318	9.72999	-2.06818	0.0461776	0.252201	-4.39864
6827	SUPT4H1	0.263044	4.56199	2.06792	0.0462037	0.252201	-4.39913
11273	ATXN2L	0.535689	5.86256	2.06783	0.0462129	0.252201	-4.3993
84306	PDCD2L	-0.286466	4.58759	-2.06726	0.0462693	0.252382	-4.40034
1836	SLC26A2	0.229929	5.44383	2.0669	0.0463053	0.252452	-4.401
1605	DAG1	0.304116	4.94356	2.06626	0.0463698	0.252677	-4.40219
6940	ZNF354A	-0.290086	4.10306	-2.06572	0.0464234	0.252713	-4.40317
93134	ZNF561	-0.318492	3.93198	-2.06549	0.0464459	0.252713	-4.40359
[truncated: 8,883 more rows]
