# Supplementary material for: Druggable epigenetic suppression of interferon-induced chemokine expression linked to MYCN amplification in neuroblastoma
Source: J Immunother Cancer. 2021 May 20;9(5):e001335. doi: 10.1136/jitc-2020-001335 (PMC8141444; doi:10.1136/jitc-2020-001335)
Supplement: Supplementary data [file jitc-2020-001335supp004.xlsx]

## Sheet: SK-N-BE_UNC+EPZ_Response
GeneID	Symbol	logFC	AveExpr	t	P.Value	adj.P.Val	B
2019	EN1	5.35261	2.05479	34.2737	2.9654e-28	3.22695e-24	52.3415
10481	HOXB13	5.8604	-1.80906	29.6408	3.80384e-26	2.06967e-22	48.2245
149297	FAM78B	4.1899	4.97338	25.3722	6.49e-24	2.35414e-20	43.667
1641	DCX	2.86015	7.16063	22.6358	2.68626e-22	6.49936e-19	40.2608
1400	CRMP1	3.10505	6.80904	22.562	2.98629e-22	6.49936e-19	40.1628
29106	SCG3	2.7082	7.26208	21.1654	2.34696e-21	4.2566e-18	38.2437
59284	CACNG7	6.38362	0.726907	18.9133	8.45606e-20	1.31456e-16	34.861
1993	ELAVL2	1.40984	6.89008	16.7128	4.01909e-18	5.46696e-15	31.1615
26470	SEZ6L2	2.79264	6.56911	16.0845	1.30365e-17	1.57625e-14	30.0244
4674	NAP1L2	7.35738	-1.23944	15.8122	2.19509e-17	2.3887e-14	29.5196
9378	NRXN1	2.77639	2.9964	15.3882	5.00864e-17	4.59469e-14	28.7188
10659	CELF2	2.77128	5.01069	15.3674	5.2182e-17	4.59469e-14	28.679
5522	PPP2R2C	6.78311	2.09506	15.3417	5.48897e-17	4.59469e-14	28.6298
5307	PITX1	2.94058	4.49186	15.2884	6.09768e-17	4.73964e-14	28.5276
1141	CHRNB2	2.22726	5.06077	15.2046	7.19841e-17	5.22221e-14	28.3662
3202	HOXA5	7.93811	-0.583409	14.9082	1.30163e-16	8.85268e-14	27.7895
4824	NKX3-1	2.91938	3.23824	14.7539	1.77807e-16	1.13818e-13	27.4855
63934	ZNF667	-2.3417	3.32748	-14.5634	2.62168e-16	1.58495e-13	27.1068
6886	TAL1	4.50817	0.992281	14.4966	3.00686e-16	1.72214e-13	26.973
140578	CHODL	2.56523	4.05689	13.9871	8.68364e-16	4.72477e-13	25.9363
5079	PAX5	3.25511	4.60293	13.8982	1.04795e-15	5.3007e-13	25.7523
114299	PALM2	3.19617	1.98526	13.8876	1.07164e-15	5.3007e-13	25.7304
102724235	NA	5.65873	-1.73826	13.6403	1.8158e-15	8.59108e-13	25.2137
23057	NMNAT2	4.0322	4.43695	13.6135	1.92347e-15	8.72133e-13	25.1573
92558	BICDL1	4.38677	1.589	13.5792	2.07055e-15	9.01269e-13	25.085
55081	IFT57	1.24961	6.44709	13.4572	2.6948e-15	1.12788e-12	24.8266
6495	SIX1	3.37488	4.82466	13.2517	4.21585e-15	1.69914e-12	24.3873
84530	SRRM4	4.86185	4.13983	13.1589	5.16769e-15	2.00838e-12	24.1874
51617	HMP19	3.34336	4.18552	13.0242	6.95746e-15	2.61073e-12	23.8952
57447	NDRG2	1.57643	5.70947	12.9836	7.6137e-15	2.76174e-12	23.8066
3123	HLA-DRB1	6.56047	-0.0782766	12.84	1.04827e-14	3.67978e-12	23.4921
112885	PHF21B	2.98503	5.01496	12.7529	1.27449e-14	4.33405e-12	23.2999
55859	BEX1	1.04925	8.92068	12.5479	2.02469e-14	6.67655e-12	22.8442
55800	SCN3B	3.11563	3.91829	12.4635	2.45345e-14	7.85248e-12	22.655
3887	KRT81	4.55826	-0.595924	12.1016	5.64414e-14	1.71154e-11	21.8337
4756	NEO1	1.18763	5.97578	12.0893	5.80798e-14	1.71154e-11	21.8055
114801	TMEM200A	2.92986	3.14155	12.0884	5.81943e-14	1.71154e-11	21.8035
4487	MSX1	2.7204	3.66545	12.055	6.28944e-14	1.75992e-11	21.7269
945	CD33	6.90147	-1.297	12.0538	6.30739e-14	1.75992e-11	21.7241
3239	HOXD13	1.3114	5.81291	12.0385	6.53672e-14	1.77831e-11	21.6888
85300	ATCAY	2.85955	4.13761	11.8548	1.00525e-13	2.61052e-11	21.264
11189	CELF3	2.84897	5.90553	11.8538	1.00755e-13	2.61052e-11	21.2618
100506311	HOTAIRM1	7.89293	-0.777494	11.7836	1.18891e-13	3.00876e-11	21.0983
26052	DNM3	2.08632	3.26259	11.7661	1.23908e-13	3.06447e-11	21.0575
5087	PBX1	0.99564	7.4701	11.7488	1.2911e-13	3.12217e-11	21.0169
9976	CLEC2B	5.77625	-1.42933	11.7257	1.36352e-13	3.22562e-11	20.963
9915	ARNT2	1.45256	4.90725	11.6386	1.67698e-13	3.88274e-11	20.7586
2977	GUCY1A2	3.60509	2.84642	11.5799	1.92881e-13	4.37278e-11	20.6203
1879	EBF1	1.2795	5.20642	11.5155	2.24994e-13	4.99669e-11	20.4681
8120	AP3B2	3.18501	4.27111	11.3868	3.06603e-13	6.6729e-11	20.1621
27112	FAM155B	2.2804	3.33053	11.347	3.37525e-13	7.20185e-11	20.0671
255928	SYT14	2.99435	3.50548	11.3269	3.5436e-13	7.41566e-11	20.0189
9118	INA	1.84541	6.52656	11.2452	4.3194e-13	8.86862e-11	19.8231
8531	YBX3	6.03034	3.12	11.2246	4.54172e-13	9.1524e-11	19.7734
11013	TMSB15A	1.62472	6.4804	11.1372	5.62053e-13	1.11205e-10	19.5625
3127	HLA-DRB5	7.31639	-0.611388	11.1086	6.02759e-13	1.17129e-10	19.4933
157627	LINC00599	4.29453	1.27666	11.0979	6.18765e-13	1.17425e-10	19.4674
4208	MEF2C	6.97313	-1.12542	11.0932	6.25866e-13	1.17425e-10	19.4561
10769	PLK2	2.90547	3.00974	10.9147	9.70929e-13	1.79079e-10	19.0214
387763	C11orf96	-1.31832	5.56082	-10.8855	1.04386e-12	1.89321e-10	18.9496
5654	HTRA1	3.80411	3.26409	10.7283	1.5428e-12	2.75225e-10	18.5626
2257	FGF12	3.07715	2.90444	10.665	1.80724e-12	3.17201e-10	18.4058
23467	NPTXR	1.69115	4.32435	10.6133	2.05752e-12	3.55396e-10	18.2773
6252	RTN1	5.51711	4.52187	10.5916	2.17287e-12	3.69455e-10	18.2232
10608	MXD4	1.22923	5.66542	10.5739	2.272e-12	3.80368e-10	18.179
3200	HOXA3	7.90902	-0.551989	10.5546	2.38509e-12	3.9325e-10	18.1309
2537	IFI6	1.37923	6.74206	10.5481	2.42404e-12	3.93707e-10	18.1148
51310	SLC22A17	1.1869	5.07436	10.5017	2.72491e-12	4.36065e-10	17.9988
3785	KCNQ2	1.72488	5.88887	10.4852	2.84111e-12	4.44172e-10	17.9574
2139	EYA2	4.13879	3.28938	10.483	2.8572e-12	4.44172e-10	17.9518
91851	CHRDL1	4.27548	1.23858	10.418	3.368e-12	5.16205e-10	17.7887
57568	SIPA1L2	1.95934	5.04091	10.4071	3.4625e-12	5.23318e-10	17.7613
3047	HBG1	7.19799	-1.71496	10.3842	3.66948e-12	5.47003e-10	17.7037
273	AMPH	4.63627	2.33337	10.3458	4.04579e-12	5.94949e-10	17.6069
145407	C14orf37	3.97146	3.09175	10.3328	4.18298e-12	6.06922e-10	17.5738
51299	NRN1	6.82215	0.678199	10.3122	4.40843e-12	6.31218e-10	17.5217
445	ASS1	-1.32959	8.57256	-10.2934	4.62471e-12	6.53586e-10	17.4742
91607	SLFN11	5.43442	-0.60769	10.227	5.47944e-12	7.64452e-10	17.306
54332	GDAP1	0.878857	5.67463	10.1827	6.1389e-12	8.45614e-10	17.1932
104472717	LINC01224	-1.55795	3.45352	-10.157	6.55751e-12	8.8864e-10	17.1278
3217	HOXB7	7.28664	-0.635994	10.1512	6.65653e-12	8.8864e-10	17.1129
5243	ABCB1	4.864	1.45888	10.1489	6.69624e-12	8.8864e-10	17.107
8941	CDK5R2	2.79882	4.18058	10.1204	7.20665e-12	9.44852e-10	17.0341
10379	IRF9	1.94219	3.68813	10.0873	7.84713e-12	1.01658e-09	16.9496
93183	PIGM	1.2666	6.4124	10.0739	8.12313e-12	1.03995e-09	16.9153
84968	PNMA6A	1.48031	4.42825	10.0365	8.94743e-12	1.13216e-09	16.8194
253959	RALGAPA1	-1.29788	5.63763	-10.0137	9.49014e-12	1.18703e-09	16.761
5137	PDE1C	4.62624	1.46006	9.97647	1.04525e-11	1.29254e-09	16.6651
1191	CLU	-1.28858	5.31329	-9.96204	1.08514e-11	1.32679e-09	16.6279
57338	JPH3	2.44903	2.89421	9.87776	1.35111e-11	1.63364e-09	16.4103
3161	HMMR	-1.25609	5.97988	-9.82261	1.56031e-11	1.86586e-09	16.2673
10916	MAGED2	1.00206	6.98192	9.80758	1.62282e-11	1.91952e-09	16.2283
9935	MAFB	2.78536	3.9133	9.79535	1.67562e-11	1.9527e-09	16.1965
2983	GUCY1B3	-1.86903	3.76691	-9.78654	1.71471e-11	1.9527e-09	16.1736
6616	SNAP25	1.67031	4.08191	9.7854	1.71985e-11	1.9527e-09	16.1707
10982	MAPRE2	0.832013	6.13979	9.78478	1.72266e-11	1.9527e-09	16.169
5320	PLA2G2A	6.01532	-0.495704	9.74546	1.90965e-11	2.14235e-09	16.0667
25907	TMEM158	2.17283	4.62785	9.73821	1.94637e-11	2.16127e-09	16.0478
10900	RUNDC3A	2.09366	4.83271	9.72589	2.01034e-11	2.20975e-09	16.0157
10231	RCAN2	4.73738	-1.24746	9.66547	2.35661e-11	2.56447e-09	15.8578
26053	AUTS2	1.03224	6.73743	9.63441	2.55772e-11	2.75575e-09	15.7765
5768	QSOX1	1.22882	5.28033	9.62438	2.62638e-11	2.80199e-09	15.7502
5063	PAK3	2.38327	3.94918	9.6205	2.65339e-11	2.80332e-09	15.74
100129654	TCF24	5.65425	-1.44417	9.56722	3.05477e-11	3.17833e-09	15.6001
3044	HBBP1	5.78458	-1.89909	9.56574	3.06676e-11	3.17833e-09	15.5962
6299	SALL1	4.73083	1.53497	9.55341	3.16858e-11	3.25287e-09	15.5638
2737	GLI3	5.01879	3.16686	9.53568	3.32094e-11	3.35449e-09	15.5171
27345	KCNMB4	2.73923	3.06243	9.53475	3.32922e-11	3.35449e-09	15.5146
7781	SLC30A3	2.1666	4.00514	9.51266	3.53008e-11	3.52425e-09	15.4564
94015	TTYH2	-1.66714	2.7263	-9.49895	3.66095e-11	3.62167e-09	15.4203
84629	TNRC18	1.74597	4.23701	9.47543	3.89717e-11	3.82063e-09	15.3581
128553	TSHZ2	1.49904	4.72636	9.43562	4.33284e-11	4.20982e-09	15.2528
83482	SCRT1	3.02386	2.99231	9.39018	4.89111e-11	4.71019e-09	15.1324
147011	PROCA1	-2.73561	1.92644	-9.37282	5.12334e-11	4.89055e-09	15.0863
347735	SERINC2	1.76342	3.98392	9.3668	5.20637e-11	4.92659e-09	15.0703
4760	NEUROD1	3.57435	6.18334	9.34531	5.51446e-11	5.17313e-09	15.0132
167410	LIX1	4.67735	1.49166	9.32641	5.80065e-11	5.3951e-09	14.9629
3119	HLA-DQB1	4.51271	-1.39099	9.31882	5.91981e-11	5.45927e-09	14.9427
9636	ISG15	2.44774	3.44032	9.30073	6.21404e-11	5.68245e-09	14.8945
9454	HOMER3	1.35407	5.13349	9.28694	6.44815e-11	5.8474e-09	14.8578
10815	CPLX1	2.41013	4.66297	9.24784	7.16237e-11	6.44139e-09	14.7534
57698	SHTN1	1.93724	3.62889	9.2267	7.58133e-11	6.7623e-09	14.6969
54749	EPDR1	2.72667	3.03314	9.20337	8.073e-11	7.14231e-09	14.6344
6855	SYP	1.68953	4.9122	9.17033	8.82542e-11	7.74502e-09	14.5458
57600	FNIP2	0.906087	6.15502	9.14883	9.3528e-11	8.14217e-09	14.4881
3675	ITGA3	2.35318	2.30749	9.14516	9.44616e-11	8.15818e-09	14.4783
79145	CHCHD7	1.64021	3.98145	9.13582	9.68757e-11	8.26594e-09	14.4532
440498	HSBP1L1	-1.64481	3.70692	-9.13448	9.72285e-11	8.26594e-09	14.4496
54556	ING3	1.15804	4.93245	9.12195	1.00578e-10	8.44602e-09	14.4159
5798	PTPRN	3.88199	3.52195	9.12077	1.00899e-10	8.44602e-09	14.4127
1621	DBH	-2.02261	5.32122	-9.06422	1.17604e-10	9.76918e-09	14.2604
5789	PTPRD	3.02395	1.34387	9.05361	1.21039e-10	9.97835e-09	14.2318
55691	FRMD4A	1.68936	3.678	9.01375	1.3488e-10	1.10358e-08	14.1242
57620	STIM2	1.05322	5.63224	8.99896	1.40417e-10	1.14031e-08	14.0842
150223	YDJC	-1.00614	5.19339	-8.97964	1.47999e-10	1.19298e-08	14.0319
9586	CREB5	2.39671	3.43368	8.97191	1.51149e-10	1.20941e-08	14.0109
8492	PRSS12	-1.07673	6.42505	-8.95917	1.56488e-10	1.243e-08	13.9764
3955	LFNG	-1.96943	3.24903	-8.90173	1.83054e-10	1.44348e-08	13.8205
146206	CARMIL2	3.39807	2.28124	8.88884	1.89621e-10	1.4845e-08	13.7855
163782	KANK4	2.34691	3.41107	8.79908	2.42505e-10	1.88496e-08	13.5409
158038	LINGO2	-1.29527	5.17404	-8.78947	2.48991e-10	1.92165e-08	13.5146
10814	CPLX2	3.93765	4.10587	8.78647	2.51058e-10	1.92395e-08	13.5064
3207	HOXA11	4.68671	-1.01946	8.76325	2.67604e-10	2.03641e-08	13.4429
5126	PCSK2	5.2013	1.92367	8.75973	2.70207e-10	2.04194e-08	13.4333
7026	NR2F2	0.888511	6.78717	8.75643	2.72672e-10	2.04636e-08	13.4243
5774	PTPN3	2.55384	2.49092	8.73457	2.89593e-10	2.15846e-08	13.3644
2335	FN1	1.29405	6.59364	8.72685	2.95818e-10	2.18986e-08	13.3433
29767	TMOD2	1.31573	4.78868	8.72363	2.98454e-10	2.19444e-08	13.3344
92521	SPECC1	1.46024	3.42566	8.71609	3.04719e-10	2.22547e-08	13.3138
8935	SKAP2	5.62794	0.517002	8.69287	3.24871e-10	2.35683e-08	13.2501
80139	ZNF703	1.48939	5.63987	8.67525	3.41071e-10	2.45797e-08	13.2017
84858	ZNF503	1.15447	6.70878	8.64517	3.7064e-10	2.65349e-08	13.119
283638	CEP170B	1.86628	3.94454	8.60395	4.15437e-10	2.94049e-08	13.0055
9124	PDLIM1	1.15251	5.72057	8.60335	4.16132e-10	2.94049e-08	13.0039
55526	DHTKD1	-0.847447	6.09683	-8.57941	4.44695e-10	3.12205e-08	12.9379
55312	RFK	0.91223	6.83763	8.57146	4.54605e-10	3.17116e-08	12.9159
894	CCND2	6.57461	-0.296615	8.54173	4.93735e-10	3.42218e-08	12.8338
168544	ZNF467	2.54046	2.39517	8.52483	5.17489e-10	3.56412e-08	12.7871
6659	SOX4	0.900478	9.72863	8.49602	5.60683e-10	3.83733e-08	12.7074
9355	LHX2	2.63642	2.71787	8.47716	5.90923e-10	4.00059e-08	12.6551
26064	RAI14	0.660465	8.54129	8.47657	5.9189e-10	4.00059e-08	12.6535
6443	SGCB	0.804271	6.09008	8.47413	5.95939e-10	4.00309e-08	12.6467
23180	RFTN1	1.15507	4.72928	8.4606	6.18836e-10	4.1314e-08	12.6092
4750	NEK1	-0.651412	6.992	-8.44118	6.53302e-10	4.3349e-08	12.5553
3764	KCNJ8	-1.05661	4.92632	-8.43589	6.63017e-10	4.3727e-08	12.5406
4741	NEFM	1.04037	9.10144	8.41728	6.98386e-10	4.57821e-08	12.4889
6511	SLC1A6	6.31792	-0.837598	8.41233	7.08113e-10	4.59651e-08	12.4752
51046	ST8SIA3	4.20954	2.38748	8.41157	7.09625e-10	4.59651e-08	12.473
57502	NLGN4X	1.66263	4.79283	8.4077	7.17345e-10	4.61903e-08	12.4623
27344	PCSK1N	1.71359	4.82097	8.39149	7.50604e-10	4.80475e-08	12.4172
4613	MYCN	-0.987335	10.3838	-8.37733	7.80928e-10	4.96962e-08	12.3778
100128252	ZNF667-AS1	-1.51526	3.71657	-8.37452	7.871e-10	4.97978e-08	12.37
3709	ITPR2	-1.71549	5.65472	-8.34839	8.46881e-10	5.32703e-08	12.2972
56256	SERTAD4	1.31998	4.00763	8.33632	8.76028e-10	5.4787e-08	12.2635
51566	ARMCX3	0.842845	6.77019	8.29272	9.90052e-10	6.15642e-08	12.1418
57709	SLC7A14	4.56583	2.55511	8.28389	1.01492e-09	6.2611e-08	12.1171
23314	SATB2	1.32292	4.19988	8.28268	1.01839e-09	6.2611e-08	12.1137
619279	ZNF704	-1.34601	5.33261	-8.27363	1.04462e-09	6.38627e-08	12.0884
9149	DYRK1B	1.32664	3.77125	8.25823	1.09087e-09	6.63176e-08	12.0454
2138	EYA1	-1.21765	5.56753	-8.21843	1.22023e-09	7.37697e-08	11.9339
83857	TMTC1	2.02819	2.28136	8.19364	1.30856e-09	7.86728e-08	11.8644
333	APLP1	0.860126	6.1948	8.18898	1.32591e-09	7.92778e-08	11.8513
710	SERPING1	1.10628	6.33962	8.15873	1.44411e-09	8.5873e-08	11.7663
8848	TSC22D1	0.862518	6.08835	8.13606	1.5397e-09	9.04322e-08	11.7026
23179	RGL1	1.26762	4.58703	8.13581	1.54076e-09	9.04322e-08	11.7019
3777	KCNK3	2.90596	3.08474	8.13468	1.54571e-09	9.04322e-08	11.6987
4038	LRP4	-1.57669	4.17588	-8.11211	1.64763e-09	9.58798e-08	11.6352
10642	IGF2BP1	0.605063	8.72252	8.0982	1.71386e-09	9.92034e-08	11.596
8722	CTSF	-0.954626	4.81386	-8.0945	1.73193e-09	9.97187e-08	11.5856
284307	ZIK1	-2.71301	-0.38812	-8.0905	1.75167e-09	1.00324e-07	11.5743
5570	PKIB	1.71823	4.66965	8.07217	1.84507e-09	1.05121e-07	11.5226
27319	BHLHE22	3.99834	1.68466	8.03781	2.034e-09	1.15281e-07	11.4257
51203	NUSAP1	-0.690139	7.84935	-8.02045	2.13683e-09	1.20482e-07	11.3766
287	ANK2	1.15255	4.80397	8.01847	2.1489e-09	1.20538e-07	11.371
8091	HMGA2	7.54442	-0.0313163	8.00665	2.22232e-09	1.2385e-07	11.3376
55771	PRR11	-0.858575	7.57815	-8.00533	2.23071e-09	1.2385e-07	11.3338
283659	PRTG	-1.90182	3.45634	-8.00224	2.25038e-09	1.24225e-07	11.3251
6909	TBX2	1.16342	7.63004	8.00069	2.26029e-09	1.24225e-07	11.3207
10602	CDC42EP3	0.778724	7.81791	7.99887	2.27206e-09	1.24244e-07	11.3156
7078	TIMP3	1.55167	3.54657	7.97752	2.41432e-09	1.30723e-07	11.2552
63916	ELMO2	0.820843	4.59294	7.97749	2.41456e-09	1.30723e-07	11.2551
84532	ACSS1	2.03612	3.06352	7.96833	2.47833e-09	1.33511e-07	11.2291
9674	KIAA0040	2.57667	2.74959	7.96219	2.52206e-09	1.35197e-07	11.2117
127833	SYT2	2.106	3.31858	7.95873	2.54702e-09	1.35866e-07	11.2019
3728	JUP	1.12303	5.49268	7.95422	2.57998e-09	1.36618e-07	11.1892
90321	ZNF766	-1.29566	3.61746	-7.95337	2.58623e-09	1.36618e-07	11.1868
5455	POU3F3	-1.43988	-0.00149755	-7.94139	2.67608e-09	1.40682e-07	11.1528
55086	CXorf57	4.47218	0.042445	7.92026	2.84228e-09	1.487e-07	11.0929
6769	STAC	-0.909617	4.9539	-7.89398	3.06372e-09	1.59519e-07	11.0182
253982	ASPHD1	2.66686	2.71415	7.85612	3.4139e-09	1.76905e-07	10.9106
1804	DPP6	1.24886	4.93611	7.85266	3.44786e-09	1.77818e-07	10.9008
79828	METTL8	-1.0559	4.37707	-7.84592	3.51499e-09	1.80425e-07	10.8816
5651	TMPRSS15	4.84711	0.611583	7.84077	3.56721e-09	1.82246e-07	10.8669
55346	TCP11L1	-1.31093	4.04485	-7.83876	3.58782e-09	1.82442e-07	10.8612
26011	TENM4	1.59318	4.71851	7.78342	4.20433e-09	2.12798e-07	10.7035
100505495	PCAT19	4.09815	-0.207095	7.7666	4.41231e-09	2.2229e-07	10.6555
3209	HOXA13	5.47014	-0.748717	7.74269	4.72594e-09	2.36994e-07	10.5872
5453	POU3F1	3.07793	1.9505	7.72287	5.00293e-09	2.49733e-07	10.5305
10123	ARL4C	1.55741	4.41387	7.71838	5.068e-09	2.51214e-07	10.5177
9230	RAB11B	0.594834	6.80939	7.71764	5.07875e-09	2.51214e-07	10.5156
80020	FOXRED2	-0.752741	7.29342	-7.71319	5.14423e-09	2.53301e-07	10.5028
2562	GABRB3	1.80325	5.42001	7.6943	5.43149e-09	2.66241e-07	10.4488
9823	ARMCX2	1.12599	4.63522	7.68788	5.53289e-09	2.69995e-07	10.4304
3270	HRC	2.98622	1.97683	7.64754	6.21488e-09	3.01921e-07	10.3148
3720	JARID2	0.690442	7.57972	7.6403	6.346e-09	3.06921e-07	10.294
126299	ZNF428	0.637846	8.81879	7.62908	6.55478e-09	3.15615e-07	10.2619
79605	PGBD5	4.06644	2.67835	7.58474	7.45029e-09	3.57154e-07	10.1345
2589	GALNT1	-0.577517	6.00127	-7.568	7.81971e-09	3.71887e-07	10.0864
80144	FRAS1	-1.69799	3.15456	-7.56773	7.82595e-09	3.71887e-07	10.0856
3992	FADS1	0.453984	9.03344	7.5632	7.92918e-09	3.75154e-07	10.0726
8929	PHOX2B	-0.930239	9.60492	-7.55505	8.11842e-09	3.82445e-07	10.0491
5138	PDE2A	2.42642	3.67723	7.55267	8.1745e-09	3.83426e-07	10.0423
6752	SSTR2	1.37292	5.89666	7.53755	8.54003e-09	3.98852e-07	9.99878
7644	ZNF91	-1.33675	3.14343	-7.53106	8.70204e-09	4.04682e-07	9.9801
150737	TTC30B	1.27542	3.85477	7.50418	9.40705e-09	4.35575e-07	9.90264
78997	GDAP1L1	2.81348	4.02843	7.50274	9.44641e-09	4.35575e-07	9.89849
6772	STAT1	0.631787	7.8705	7.45912	1.0721e-08	4.92261e-07	9.77265
55630	SLC39A4	-1.44891	4.31136	-7.45568	1.08285e-08	4.95109e-07	9.76273
9607	CARTPT	6.44966	-0.399435	7.43261	1.15792e-08	5.27215e-07	9.69609
84667	HES7	-1.87718	2.77679	-7.40227	1.2647e-08	5.73438e-07	9.60839
56977	STOX2	0.842371	5.02885	7.39963	1.27445e-08	5.7546e-07	9.60076
2170	FABP3	2.7888	2.10596	7.35354	1.45752e-08	6.55403e-07	9.46733
23016	EXOSC7	-0.767163	5.56377	-7.34546	1.49226e-08	6.68264e-07	9.44391
9024	BRSK2	1.09399	4.41839	7.34186	1.50803e-08	6.72556e-07	9.43347
7025	NR2F1	1.44197	4.24344	7.33997	1.51634e-08	6.73504e-07	9.428
56255	TMX4	0.847607	7.29349	7.30888	1.66032e-08	7.33248e-07	9.33783
2104	ESRRG	0.962381	6.24467	7.30805	1.66433e-08	7.33248e-07	9.33544
3068	HDGF	-0.374094	10.4182	-7.30511	1.67869e-08	7.36592e-07	9.3269
81557	MAGED4B	0.911376	5.27878	7.30262	1.69093e-08	7.38984e-07	9.31968
441631	TSPAN11	1.40571	3.79913	7.27916	1.81086e-08	7.88232e-07	9.25156
768211	RELL1	-0.99989	4.37963	-7.26249	1.90125e-08	8.24278e-07	9.20315
26059	ERC2	2.07724	2.39426	7.26082	1.91057e-08	8.25034e-07	9.19829
6596	HLTF	-0.81264	6.73244	-7.25932	1.91895e-08	8.25376e-07	9.19394
10570	DPYSL4	1.29912	5.49579	7.25275	1.95621e-08	8.3809e-07	9.17483
7832	BTG2	0.910333	4.70302	7.24243	2.01612e-08	8.58603e-07	9.14484
6750	SST	5.23444	-0.714869	7.2418	2.01987e-08	8.58603e-07	9.143
153478	PLEKHG4B	4.12617	1.37891	7.23459	2.0629e-08	8.7348e-07	9.12205
6595	SMARCA2	3.42897	3.42382	7.22052	2.14966e-08	9.06691e-07	9.0811
25989	ULK3	0.599581	5.86152	7.21509	2.1841e-08	9.17658e-07	9.06531
55197	RPRD1A	-0.52552	6.21799	-7.20081	2.27739e-08	9.53177e-07	9.02374
1748	DLX4	1.99354	4.054	7.19909	2.28887e-08	9.5431e-07	9.01874
3778	KCNMA1	1.50691	4.13117	7.18728	2.36945e-08	9.8334e-07	8.98436
652	BMP4	2.97523	2.16404	7.18626	2.37657e-08	9.8334e-07	8.98138
283120	H19	-2.78334	4.92676	-7.18483	2.38655e-08	9.8373e-07	8.97721
11075	STMN2	1.27014	8.01246	7.1772	2.44053e-08	1.00218e-06	8.95498
3229	HOXC13	3.95812	-0.0643229	7.16805	2.50689e-08	1.02556e-06	8.92832
3241	HPCAL1	-1.01849	6.43099	-7.15172	2.62989e-08	1.07185e-06	8.88072
389	RHOC	0.688032	5.51015	7.12684	2.82913e-08	1.14875e-06	8.80816
23208	SYT11	0.592579	7.69973	7.11581	2.92223e-08	1.18215e-06	8.77599
84870	RSPO3	3.91201	-0.5134	7.10696	2.99926e-08	1.20482e-06	8.75013
57578	UNC79	2.06529	2.40342	7.10683	3.00042e-08	1.20482e-06	8.74975
57486	NLN	-0.683087	6.16319	-7.09196	3.13444e-08	1.25401e-06	8.70633
7432	VIP	3.06528	3.0463	7.08505	3.19874e-08	1.27504e-06	8.68615
891	CCNB1	-0.63214	7.11853	-7.07611	3.28396e-08	1.30424e-06	8.66003
167227	DCP2	-0.807938	5.21473	-7.07255	3.31846e-08	1.31314e-06	8.64965
101927151	LOC101927151	-0.8653	5.01495	-7.05936	3.44976e-08	1.36016e-06	8.61109
9941	EXOG	1.82519	3.38893	7.04998	3.54637e-08	1.3932e-06	8.58365
51083	GAL	-1.13833	7.31559	-7.03104	3.74974e-08	1.46779e-06	8.52825
3746	KCNC1	1.94582	3.24814	7.01979	3.87604e-08	1.50777e-06	8.49534
90780	PYGO2	0.524346	7.06648	7.01948	3.87957e-08	1.50777e-06	8.49444
83596	BCL2L12	-0.703331	5.99055	-7.00086	4.09841e-08	1.58715e-06	8.43992
5800	PTPRO	0.853676	4.89726	6.97815	4.38224e-08	1.69105e-06	8.3734
84913	ATOH8	1.38623	5.16461	6.97683	4.39931e-08	1.69164e-06	8.36954
252995	FNDC5	1.07755	6.52288	6.97427	4.43277e-08	1.6976e-06	8.36202
9786	KIAA0586	-0.723615	5.05898	-6.97325	4.44602e-08	1.6976e-06	8.35905
728392	LOC728392	0.940798	3.9861	6.96843	4.50975e-08	1.71591e-06	8.34491
6809	STX3	1.12968	3.69285	6.95756	4.65679e-08	1.76294e-06	8.31304
2752	GLUL	0.614775	7.02525	6.95691	4.66575e-08	1.76294e-06	8.31113
6383	SDC2	0.806134	6.02614	6.95193	4.73477e-08	1.78283e-06	8.29655
29902	FAM216A	-0.681989	6.93427	-6.92143	5.18108e-08	1.94415e-06	8.20708
285419	LINC01091	4.00571	1.04884	6.9101	5.35753e-08	1.9999e-06	8.17381
3797	KIF3C	0.879974	5.07771	6.90954	5.36638e-08	1.9999e-06	8.17217
1749	DLX5	1.39855	3.83693	6.90404	5.45424e-08	2.0257e-06	8.15604
25789	TMEM59L	1.57478	3.0395	6.89475	5.60612e-08	2.07503e-06	8.12877
4522	MTHFD1	-0.459687	7.28104	-6.88312	5.80229e-08	2.14036e-06	8.09461
25759	SHC2	1.28461	3.74864	6.88067	5.84453e-08	2.14865e-06	8.08741
55320	MIS18BP1	-0.59191	6.14597	-6.87847	5.88271e-08	2.15541e-06	8.08094
22978	NT5C2	0.715742	4.96938	6.87371	5.9662e-08	2.17866e-06	8.06694
11177	BAZ1A	-0.586527	8.28858	-6.86328	6.15323e-08	2.23945e-06	8.03629
23043	TNIK	1.06354	4.89007	6.84542	6.48716e-08	2.35311e-06	7.98381
57144	PAK5	2.93531	1.88869	6.83649	6.66103e-08	2.40815e-06	7.95755
23025	UNC13A	2.20114	3.65028	6.82565	6.87838e-08	2.47849e-06	7.92566
3280	HES1	2.12358	3.21979	6.81578	7.08247e-08	2.53583e-06	7.89663
9330	GTF3C3	-0.551538	6.08933	-6.8148	7.10302e-08	2.53583e-06	7.89375
2702	GJA5	3.33181	-0.187436	6.81459	7.10741e-08	2.53583e-06	7.89314
55738	ARFGAP1	0.747652	5.13311	6.79972	7.42776e-08	2.63774e-06	7.84936
4488	MSX2	1.77237	3.18595	6.7991	7.44152e-08	2.63774e-06	7.84753
162967	ZNF320	-1.52862	2.01422	-6.79762	7.47408e-08	2.64068e-06	7.84319
284161	GDPD1	-1.04984	4.96018	-6.77697	7.94611e-08	2.79837e-06	7.78239
23542	MAPK8IP2	1.37366	4.40001	6.77515	7.9893e-08	2.8045e-06	7.777
79608	RIC3	2.99479	1.73239	6.73287	9.05741e-08	3.16922e-06	7.65243
149111	CNIH3	1.17981	4.19534	6.71666	9.50407e-08	3.31485e-06	7.60465
80817	CEP44	-0.615608	7.98036	-6.70396	9.8696e-08	3.43134e-06	7.56719
83862	TMEM120A	-1.20793	3.83382	-6.68726	1.03721e-07	3.59457e-06	7.51789
51460	SFMBT1	1.12985	4.1754	6.68184	1.05406e-07	3.64136e-06	7.5019
5764	PTN	-0.731753	7.72859	-6.67394	1.07911e-07	3.71611e-06	7.47859
55219	TMEM57	0.475474	6.76347	6.65596	1.1384e-07	3.9079e-06	7.4255
596	BCL2	1.23114	4.00607	6.65148	1.15369e-07	3.94794e-06	7.41226
9631	NUP155	-0.611713	5.04838	-6.6397	1.19483e-07	4.07591e-06	7.37749
55315	SLC29A3	1.3627	2.48962	6.63821	1.20016e-07	4.08129e-06	7.37307
4929	NR4A2	-1.83714	2.15769	-6.62619	1.24388e-07	4.2168e-06	7.33756
375790	AGRN	1.23174	4.05562	6.62315	1.25518e-07	4.24188e-06	7.32859
23329	TBC1D30	2.75781	2.10142	6.61847	1.27279e-07	4.2881e-06	7.31476
7545	ZIC1	0.927822	4.36582	6.60101	1.34074e-07	4.50308e-06	7.26315
2644	GCHFR	1.96055	4.03327	6.59306	1.37291e-07	4.59693e-06	7.23962
85440	DOCK7	-1.00656	4.48206	-6.5852	1.40543e-07	4.69137e-06	7.2164
23231	SEL1L3	1.24145	4.05554	6.57992	1.42775e-07	4.75131e-06	7.20076
4528	MTIF2	-0.731213	6.24155	-6.57668	1.4416e-07	4.78278e-06	7.19118
1131	CHRM3	-1.55266	2.59963	-6.57243	1.45998e-07	4.82904e-06	7.17861
140809	SRXN1	0.67091	5.44668	6.5706	1.46794e-07	4.84066e-06	7.17321
79966	SCD5	0.98181	4.81815	6.55064	1.55797e-07	5.12201e-06	7.11416
64759	TNS3	1.56147	2.84355	6.54891	1.56606e-07	5.1331e-06	7.10902
970	CD70	5.12916	-0.195417	6.5475	1.57264e-07	5.13918e-06	7.10486
56853	CELF4	2.20169	2.79372	6.53134	1.65034e-07	5.37693e-06	7.05702
8642	DCHS1	1.24503	4.56332	6.513	1.74319e-07	5.66251e-06	7.00272
5662	PSD	1.8182	2.92095	6.50704	1.7745e-07	5.74707e-06	6.98506
8682	PEA15	0.689761	6.9692	6.492	1.85603e-07	5.99326e-06	6.9405
79870	BAALC	1.82283	2.76257	6.47623	1.94554e-07	6.26373e-06	6.89378
5880	RAC2	-1.78506	2.58181	-6.47483	1.95368e-07	6.27138e-06	6.88964
5997	RGS2	-0.889521	7.00455	-6.46497	2.01213e-07	6.44001e-06	6.8604
9261	MAPKAPK2	0.565687	6.99722	6.46103	2.03595e-07	6.49712e-06	6.84873
51324	SPG21	-0.489801	7.04895	-6.45617	2.06576e-07	6.57297e-06	6.83432
124925	SEZ6	3.16276	2.15188	6.45365	2.08136e-07	6.60331e-06	6.82686
56978	PRDM8	0.818107	5.95093	6.44927	2.10878e-07	6.67086e-06	6.81388
1036	CDO1	3.84218	1.62681	6.44578	2.1309e-07	6.72128e-06	6.80353
642852	LOC642852	0.61141	5.18616	6.44241	2.15246e-07	6.76969e-06	6.79354
22836	RHOBTB3	0.505308	8.19886	6.43872	2.17635e-07	6.82508e-06	6.7826
9379	NRXN2	1.56998	3.63544	6.43672	2.18944e-07	6.84642e-06	6.77665
56997	COQ8A	-1.1686	4.30141	-6.43362	2.20982e-07	6.89033e-06	6.76746
23254	KAZN	1.12819	4.47243	6.4239	2.27497e-07	7.0732e-06	6.73865
2982	GUCY1A3	-0.747314	5.674	-6.42245	2.2849e-07	7.08383e-06	6.73433
55638	SYBU	3.60936	2.73919	6.40515	2.40622e-07	7.43878e-06	6.68303
23002	DAAM1	0.766262	6.01164	6.40189	2.42985e-07	7.49056e-06	6.67334
259266	ASPM	-0.954608	7.87623	-6.39802	2.4581e-07	7.55623e-06	6.66188
22854	NTNG1	2.41324	2.16235	6.39541	2.47738e-07	7.59403e-06	6.65413
388662	SLC6A17	2.02734	3.22475	6.3927	2.49759e-07	7.63449e-06	6.64607
91584	PLXNA4	1.8264	2.55634	6.3854	2.55274e-07	7.7812e-06	6.62442
153090	DAB2IP	0.717423	5.08395	6.3772	2.61617e-07	7.95227e-06	6.60008
6647	SOD1	-0.458651	8.69697	-6.3723	2.65488e-07	8.04746e-06	6.58552
6853	SYN1	2.87764	2.31989	6.36968	2.67576e-07	8.08823e-06	6.57775
1496	CTNNA2	1.86275	3.21876	6.36324	2.72788e-07	8.22293e-06	6.55863
81563	C1orf21	0.706499	5.61513	6.3514	2.82634e-07	8.49621e-06	6.52347
5566	PRKACA	0.521731	5.95016	6.34861	2.85002e-07	8.54379e-06	6.5152
7216	TRO	0.726077	5.86514	6.34638	2.86912e-07	8.57742e-06	6.50858
148252	DIRAS1	1.20831	3.54966	6.34007	2.92388e-07	8.71718e-06	6.48984
85369	STRIP1	0.556528	6.43203	6.33867	2.93621e-07	8.73002e-06	6.48567
7022	TFAP2C	2.99603	-0.217674	6.31969	3.10801e-07	9.21564e-06	6.4293
51209	RAB9B	1.77138	2.61874	6.31515	3.15064e-07	9.29703e-06	6.4158
5332	PLCB4	1.02909	4.60734	6.31408	3.16074e-07	9.29703e-06	6.41263
10131	TRAP1	-0.625804	6.29712	-6.31404	3.16109e-07	9.29703e-06	6.41252
100132074	FOXO6	1.27601	4.6027	6.30688	3.22968e-07	9.47314e-06	6.39124
6300	MAPK12	1.06655	4.28519	6.30085	3.28856e-07	9.61991e-06	6.37333
204	AK2	-0.418072	8.43257	-6.2973	3.32383e-07	9.69702e-06	6.36276
9985	REC8	0.84415	6.40153	6.29533	3.3435e-07	9.72834e-06	6.35691
5457	POU4F1	2.34591	1.98401	6.2916	3.38111e-07	9.81152e-06	6.34583
80312	TET1	-1.36829	4.811	-6.28686	3.42948e-07	9.92542e-06	6.33175
79971	WLS	0.66823	6.66686	6.282	3.47983e-07	1.00444e-05	6.3173
55787	TXLNG	-0.59053	6.52494	-6.27709	3.53142e-07	1.01664e-05	6.30272
4792	NFKBIA	0.515909	6.43688	6.27202	3.58562e-07	1.02952e-05	6.28762
7425	VGF	2.0155	6.4933	6.24642	3.87179e-07	1.10876e-05	6.21153
6899	TBX1	2.6982	3.26208	6.23398	4.01916e-07	1.14794e-05	6.17452
23287	AGTPBP1	-0.666432	6.29539	-6.22875	4.08272e-07	1.16304e-05	6.15897
121274	ZNF641	1.22066	3.39632	6.21917	4.20186e-07	1.19386e-05	6.13047
5289	PIK3C3	-0.597192	5.0644	-6.20984	4.32113e-07	1.2217e-05	6.10274
388394	RPRML	2.49448	3.02054	6.20975	4.32232e-07	1.2217e-05	6.10247
118611	C10orf90	2.03041	1.72565	6.20773	4.34862e-07	1.22595e-05	6.09646
25996	REXO2	-0.694028	5.55347	-6.20266	4.41536e-07	1.24155e-05	6.08137
152	ADRA2C	1.35643	5.07022	6.20071	4.44127e-07	1.244e-05	6.07557
84168	ANTXR1	0.671409	7.20004	6.20029	4.44693e-07	1.244e-05	6.07431
81856	ZNF611	-1.46167	2.61554	-6.1925	4.55213e-07	1.27016e-05	6.05114
83988	NCALD	0.924385	5.16243	6.17832	4.7502e-07	1.32054e-05	6.00895
869	CBLN1	1.24796	3.81595	6.17706	4.76829e-07	1.32054e-05	6.00519
6774	STAT3	0.711693	5.74915	6.177	4.76908e-07	1.32054e-05	6.00502
376267	RAB15	1.37125	3.78656	6.17556	4.78981e-07	1.32148e-05	6.00073
23741	EID1	0.459894	9.37606	6.17508	4.79676e-07	1.32148e-05	5.99929
51433	ANAPC5	-0.36049	6.8695	-6.17059	4.86182e-07	1.33602e-05	5.98594
27443	CECR2	-1.05021	5.46778	-6.13994	5.331e-07	1.46126e-05	5.8947
125228	FAM210A	-0.812475	4.48612	-6.13672	5.38281e-07	1.47175e-05	5.88512
55585	UBE2Q1	0.453054	8.16166	6.13112	5.47412e-07	1.49297e-05	5.86846
9516	LITAF	0.933603	4.94037	6.12849	5.51765e-07	1.50108e-05	5.86061
392617	ELFN1	3.25434	1.16886	6.127	5.54239e-07	1.50405e-05	5.85618
58476	TP53INP2	1.75277	4.24511	6.11905	5.67649e-07	1.53661e-05	5.83251
157697	ERICH1	-0.749586	5.58321	-6.11358	5.77063e-07	1.55821e-05	5.81622
59336	PRDM13	1.76353	2.56816	6.10273	5.96207e-07	1.60592e-05	5.7839
9213	XPR1	-0.583023	6.23796	-6.09568	6.08972e-07	1.63625e-05	5.76292
23625	FAM89B	0.783874	5.87778	6.08403	6.30691e-07	1.69044e-05	5.72822
101927746	LOC101927746	-1.03563	3.22638	-6.07985	6.38673e-07	1.70763e-05	5.71577
54470	ARMCX6	0.695917	4.64947	6.06473	6.68397e-07	1.78272e-05	5.67073
9232	PTTG1	-0.699548	8.23906	-6.06317	6.71544e-07	1.78673e-05	5.66608
90	ACVR1	1.29923	3.46771	6.05939	6.79237e-07	1.80279e-05	5.65481
8405	SPOP	0.51857	8.31552	6.0573	6.83511e-07	1.80972e-05	5.6486
10643	IGF2BP3	-0.570117	6.82333	-6.05618	6.85835e-07	1.81102e-05	5.64523
85444	LRRCC1	0.621564	5.8459	6.05545	6.87327e-07	1.81102e-05	5.64308
94032	CAMK2N2	1.79334	3.3165	6.05415	6.90025e-07	1.81373e-05	5.63921
2013	EMP2	0.867391	5.63809	6.05075	6.97119e-07	1.82796e-05	5.62908
140735	DYNLL2	0.517749	7.51667	6.03379	7.33639e-07	1.9191e-05	5.57853
27152	INTU	-1.22316	3.24352	-6.02996	7.42142e-07	1.93669e-05	5.56713
214	ALCAM	0.569481	7.1194	6.02638	7.50176e-07	1.95297e-05	5.55647
9435	CHST2	1.73042	3.5028	6.02032	7.64001e-07	1.98422e-05	5.53839
8270	LAGE3	-0.637271	5.51583	-6.01185	7.83728e-07	2.0306e-05	5.51316
90525	SHF	-1.11575	3.86357	-6.01021	7.87609e-07	2.03581e-05	5.50827
400629	TEX19	-1.8562	3.40203	-6.00753	7.93999e-07	2.04312e-05	5.50027
84886	C1orf198	0.526515	5.40719	6.0073	7.94546e-07	2.04312e-05	5.49959
81611	ANP32E	-0.373405	9.44172	-6.00666	7.96068e-07	2.04312e-05	5.4977
11001	SLC27A2	1.62202	2.44125	6.00353	8.03608e-07	2.05761e-05	5.48837
65998	C11orf95	0.970623	4.94882	5.97833	8.66975e-07	2.21066e-05	5.41326
9266	CYTH2	0.673753	5.52402	5.97815	8.67443e-07	2.21066e-05	5.41272
730094	C16orf52	0.644297	4.70846	5.97672	8.71192e-07	2.21503e-05	5.40845
28951	TRIB2	0.641419	7.05464	5.97361	8.79376e-07	2.23062e-05	5.3992
57801	HES4	3.0173	1.88699	5.97206	8.83498e-07	2.23587e-05	5.39457
400916	CHCHD10	-0.739777	6.07432	-5.96903	8.91615e-07	2.25117e-05	5.38552
6572	SLC18A3	-1.31008	3.40578	-5.95694	9.24664e-07	2.32921e-05	5.34951
56475	RPRM	1.02597	5.02454	5.94814	9.4952e-07	2.3863e-05	5.32326
440465	BAIAP2-AS1	1.04629	4.34451	5.94612	9.55317e-07	2.39534e-05	5.31724
81606	LBH	1.56551	3.09284	5.94009	9.72819e-07	2.43361e-05	5.29928
286480	UBE2E4P	0.55203	6.52608	5.9371	9.81647e-07	2.45006e-05	5.29034
7046	TGFBR1	0.782784	5.32624	5.93331	9.92914e-07	2.47252e-05	5.27905
123	PLIN2	-0.994681	5.85208	-5.93028	1.00201e-06	2.48946e-05	5.27003
23406	COTL1	1.05371	4.80631	5.92771	1.00981e-06	2.50314e-05	5.26236
6566	SLC16A1	-0.449469	8.91458	-5.92492	1.01833e-06	2.51332e-05	5.25405
388	RHOB	0.82689	5.32614	5.92406	1.02099e-06	2.51332e-05	5.25147
23475	QPRT	0.476593	7.06509	5.92369	1.02211e-06	2.51332e-05	5.25038
1363	CPE	0.585254	6.48301	5.92335	1.02316e-06	2.51332e-05	5.24937
55701	ARHGEF40	1.14083	4.53371	5.92184	1.02783e-06	2.51911e-05	5.24486
152404	IGSF11	2.23733	1.37755	5.91922	1.03597e-06	2.52784e-05	5.23706
3300	DNAJB2	1.01885	3.91077	5.9192	1.03604e-06	2.52784e-05	5.23699
22998	LIMCH1	0.492498	7.19857	5.91195	1.05893e-06	2.57791e-05	5.21538
359845	RFLNB	-0.97432	4.90971	-5.90912	1.06801e-06	2.59422e-05	5.20693
102800447	LOC102800447	-1.98821	0.593473	-5.90787	1.07204e-06	2.59821e-05	5.2032
4887	NPY2R	-3.50118	-0.388648	-5.90385	1.08511e-06	2.62405e-05	5.19121
9741	LAPTM4A	0.367104	9.20986	5.89865	1.10225e-06	2.65957e-05	5.17571
10652	YKT6	0.498749	7.01613	5.89242	1.12315e-06	2.70401e-05	5.15713
961	CD47	0.615224	6.60638	5.88601	1.14504e-06	2.75062e-05	5.13804
100885775	BANCR	2.86513	0.983731	5.88069	1.16356e-06	2.78895e-05	5.12217
55959	SULF2	-0.728486	6.15678	-5.87988	1.16642e-06	2.78967e-05	5.11974
8503	PIK3R3	0.776157	7.25026	5.87107	1.19781e-06	2.84866e-05	5.09348
5218	CDK14	1.73613	3.03822	5.87078	1.19886e-06	2.84866e-05	5.09262
147923	ZNF420	-0.808963	4.34984	-5.87076	1.19894e-06	2.84866e-05	5.09255
3768	KCNJ12	-1.15998	2.88029	-5.86954	1.20336e-06	2.85213e-05	5.08891
478	ATP1A3	1.59739	3.68472	5.86852	1.20705e-06	2.85213e-05	5.08588
25817	FAM19A5	0.966592	4.44811	5.86819	1.20826e-06	2.85213e-05	5.08489
285367	RPUSD3	-0.75361	5.15776	-5.86375	1.22454e-06	2.88429e-05	5.07166
7514	XPO1	-0.462608	7.2582	-5.8627	1.22844e-06	2.88724e-05	5.06851
9212	AURKB	-0.613374	7.24318	-5.85993	1.23873e-06	2.90515e-05	5.06026
4361	MRE11A	-0.637103	5.74364	-5.85849	1.24413e-06	2.91154e-05	5.05596
63950	DMRTA2	2.20403	1.96836	5.84838	1.28263e-06	2.99519e-05	5.02582
3049	HBQ1	-2.53341	2.17708	-5.84453	1.2976e-06	3.01727e-05	5.01435
389741	GLIDR	0.71395	5.11678	5.84453	1.29763e-06	3.01727e-05	5.01433
90317	ZNF616	-1.07319	2.97916	-5.84371	1.30084e-06	3.01827e-05	5.01189
26278	SACS	-0.9569	5.43786	-5.83409	1.33913e-06	3.09493e-05	4.9832
2521	FUS	0.597985	9.14442	5.83396	1.33963e-06	3.09493e-05	4.98283
10395	DLC1	0.615323	6.91763	5.8332	1.3427e-06	3.09493e-05	4.98057
9133	CCNB2	-0.52553	6.92723	-5.83257	1.34525e-06	3.09493e-05	4.97869
79665	DHX40	-0.580724	7.62465	-5.82936	1.35835e-06	3.11847e-05	4.96911
5728	PTEN	0.662459	5.6613	5.8262	1.37138e-06	3.14176e-05	4.95967
201164	PLD6	-1.04479	4.92727	-5.82373	1.38164e-06	3.15663e-05	4.9523
25999	CLIP3	0.811826	5.33782	5.82324	1.38367e-06	3.15663e-05	4.95085
84318	CCDC77	-0.693664	5.54921	-5.82127	1.39192e-06	3.1688e-05	4.94497
55165	CEP55	-0.535095	6.23678	-5.81966	1.39867e-06	3.17753e-05	4.94019
51761	ATP8A2	1.70136	2.54046	5.81705	1.40973e-06	3.19599e-05	4.9324
8833	GMPS	-0.648887	6.06407	-5.81452	1.42056e-06	3.21383e-05	4.92484
7570	ZNF22	0.433003	6.56079	5.81249	1.42925e-06	3.22677e-05	4.91881
91433	RCCD1	-0.673105	5.6737	-5.8106	1.43743e-06	3.23853e-05	4.91317
9886	RHOBTB1	-0.791737	4.22913	-5.80903	1.44428e-06	3.24723e-05	4.90847
983	CDK1	-0.494599	6.84863	-5.80564	1.45911e-06	3.27383e-05	4.89836
2535	FZD2	0.62232	6.33586	5.80077	1.48071e-06	3.31546e-05	4.88384
22850	ADNP2	-0.631017	6.12337	-5.79628	1.50088e-06	3.35333e-05	4.87047
9955	HS3ST3A1	1.09888	4.42254	5.79564	1.50379e-06	3.35333e-05	4.86855
6875	TAF4B	-1.90206	2.66571	-5.79329	1.51448e-06	3.37026e-05	4.86155
221692	PHACTR1	1.38511	3.37771	5.79205	1.52019e-06	3.37605e-05	4.85783
22924	MAPRE3	0.979088	3.95563	5.78979	1.53057e-06	3.3922e-05	4.8511
64919	BCL11B	0.960784	5.80405	5.78293	1.56259e-06	3.45611e-05	4.83064
60468	BACH2	1.21611	3.40107	5.77255	1.61228e-06	3.55879e-05	4.7997
3815	KIT	2.34493	2.18821	5.77029	1.62334e-06	3.56927e-05	4.79294
10205	MPZL2	4.76952	-1.06678	5.77023	1.62359e-06	3.56927e-05	4.79279
342184	FMN1	1.91577	2.65646	5.7604	1.67247e-06	3.66931e-05	4.76347
2935	GSPT1	-0.3963	8.16309	-5.7504	1.72373e-06	3.76316e-05	4.73364
284217	LAMA1	1.14427	2.8676	5.7502	1.72476e-06	3.76316e-05	4.73304
56852	RAD18	-0.664741	4.72814	-5.75004	1.72562e-06	3.76316e-05	4.73256
8878	SQSTM1	0.815909	6.76094	5.74872	1.73246e-06	3.77053e-05	4.72864
10728	PTGES3	-0.335902	9.25014	-5.74221	1.76687e-06	3.83774e-05	4.70921
79567	FAM65A	0.860738	4.90384	5.73853	1.78659e-06	3.86616e-05	4.69824
29028	ATAD2	-0.445431	7.36732	-5.73844	1.78706e-06	3.86616e-05	4.69798
2697	GJA1	2.62667	2.92093	5.7355	1.80297e-06	3.89284e-05	4.68922
55208	DCUN1D2	-0.731565	3.37257	-5.72121	1.88244e-06	4.05637e-05	4.64661
148398	SAMD11	2.01006	2.98061	5.7201	1.88874e-06	4.06192e-05	4.6433
79660	PPP1R3B	-1.28074	3.80563	-5.71749	1.90368e-06	4.08598e-05	4.63552
54741	LEPROT	0.517384	5.72453	5.71567	1.91417e-06	4.1004e-05	4.63009
340719	NANOS1	-0.749004	4.9235	-5.70382	1.98386e-06	4.23429e-05	4.59476
58158	NEUROD4	3.03664	2.46902	5.7025	1.99183e-06	4.23429e-05	4.5908
9550	ATP6V1G1	0.38225	8.46202	5.70214	1.99397e-06	4.23429e-05	4.58974
54898	ELOVL2	3.46593	2.58157	5.70194	1.99517e-06	4.23429e-05	4.58915
90102	PHLDB2	0.99864	4.52099	5.70178	1.99613e-06	4.23429e-05	4.58867
8908	GYG2	0.93522	4.60643	5.68719	2.08601e-06	4.41633e-05	4.54516
51520	LARS	-0.684536	7.40815	-5.67422	2.1693e-06	4.58376e-05	4.50649
1026	CDKN1A	1.02616	6.35764	5.67203	2.18367e-06	4.60518e-05	4.49997
6262	RYR2	2.01753	2.98489	5.66822	2.20896e-06	4.64949e-05	4.4886
3614	IMPDH1	-0.684231	4.95618	-5.66417	2.23608e-06	4.69749e-05	4.47654
579	NKX3-2	3.10474	0.76891	5.66259	2.24682e-06	4.71096e-05	4.47181
91057	CCDC34	-0.398681	7.4264	-5.6605	2.261e-06	4.73157e-05	4.4656
10449	ACAA2	-0.58918	6.49123	-5.65924	2.26963e-06	4.73429e-05	4.46183
7764	ZNF217	-0.608341	5.28505	-5.65904	2.271e-06	4.73429e-05	4.46124
8407	TAGLN2	0.687246	7.54857	5.65717	2.28387e-06	4.74955e-05	4.45566
196074	METTL15	-0.75385	4.2247	-5.6565	2.28846e-06	4.74955e-05	4.45367
8828	NRP2	0.954445	4.45924	5.65608	2.29141e-06	4.74955e-05	4.4524
6832	SUPV3L1	-0.595193	4.74302	-5.64639	2.35942e-06	4.88122e-05	4.42352
134430	WDR36	-0.559747	5.39707	-5.64364	2.37904e-06	4.91247e-05	4.41534
6732	SRPK1	-0.380599	7.58827	-5.63843	2.41678e-06	4.98094e-05	4.3998
6530	SLC6A2	-0.998512	5.59665	-5.63122	2.46994e-06	5.08088e-05	4.37831
401498	TMEM215	1.61056	2.91261	5.62891	2.48725e-06	5.10684e-05	4.37142
3745	KCNB1	2.10188	2.19667	5.62632	2.50673e-06	5.13715e-05	4.36371
6347	CCL2	3.87472	-0.232162	5.61953	2.55869e-06	5.23376e-05	4.34346
25929	GEMIN5	-0.697025	5.56044	-5.61735	2.57559e-06	5.25846e-05	4.33696
6493	SIM2	1.68691	2.5739	5.61606	2.58564e-06	5.2691e-05	4.33311
51705	EMCN	2.92002	-0.105874	5.6109	2.62618e-06	5.3417e-05	4.31775
79659	DYNC2H1	-1.07477	4.39747	-5.60786	2.65039e-06	5.38088e-05	4.30869
85301	COL27A1	2.17608	3.60364	5.60466	2.67615e-06	5.42307e-05	4.29914
9244	CRLF1	2.83445	0.908804	5.59995	2.71448e-06	5.48475e-05	4.2851
23109	DDN	-1.74201	2.63258	-5.59968	2.71667e-06	5.48475e-05	4.28431
22979	EFR3B	1.11174	3.96382	5.59861	2.72547e-06	5.49234e-05	4.28111
10186	LHFP	1.05787	2.92771	5.58555	2.83508e-06	5.70266e-05	4.24219
29904	EEF2K	-0.647493	5.14176	-5.58042	2.87932e-06	5.78095e-05	4.22691
3222	HOXC5	-1.18102	2.59038	-5.57716	2.90779e-06	5.82736e-05	4.2172
79810	PTCD2	-0.902602	3.4796	-5.5765	2.91363e-06	5.82832e-05	4.21522
159296	NKX2-3	2.93107	0.922043	5.57469	2.92959e-06	5.84029e-05	4.20983
204801	NLRP11	3.79317	0.604277	5.5746	2.93034e-06	5.84029e-05	4.20957
9459	ARHGEF6	-1.05485	3.29289	-5.57375	2.93789e-06	5.84463e-05	4.20703
51106	TFB1M	-0.91871	4.95686	-5.57237	2.95016e-06	5.85833e-05	4.20292
9678	PHF14	0.410082	8.48968	5.57103	2.96213e-06	5.87138e-05	4.19892
93185	IGSF8	1.0401	3.70191	5.56806	2.98875e-06	5.90203e-05	4.19009
5077	PAX3	2.91274	1.34111	5.5677	2.99204e-06	5.90203e-05	4.18901
6804	STX1A	1.89141	2.62886	5.5675	2.99386e-06	5.90203e-05	4.18841
192683	SCAMP5	0.702922	6.69338	5.56217	3.0424e-06	5.98687e-05	4.17254
8128	ST8SIA2	1.00494	4.50999	5.56049	3.05788e-06	6.00647e-05	4.16753
27092	CACNG4	-0.984504	4.86066	-5.5568	3.09216e-06	6.06287e-05	4.15652
54873	PALMD	1.03857	5.40019	5.55009	3.15543e-06	6.1758e-05	4.13653
10721	POLQ	-0.85266	3.42362	-5.54559	3.19855e-06	6.24894e-05	4.12314
64762	GAREM1	0.864427	3.64401	5.5372	3.2806e-06	6.39777e-05	4.09815
2059	EPS8	1.17003	3.9189	5.53375	3.31497e-06	6.45322e-05	4.08786
55855	FAM45BP	-0.678968	4.08187	-5.5312	3.34063e-06	6.49156e-05	4.08026
55226	NAT10	-0.606897	6.75816	-5.5249	3.40475e-06	6.59352e-05	4.0615
3716	JAK1	0.480624	5.76275	5.52485	3.40522e-06	6.59352e-05	4.06136
10157	AASS	3.58947	1.0273	5.52277	3.42665e-06	6.61182e-05	4.05517
11031	RAB31	0.632793	5.7053	5.52276	3.42682e-06	6.61182e-05	4.05512
57150	SMIM8	-0.850534	4.1618	-5.52015	3.4539e-06	6.64826e-05	4.04736
7546	ZIC2	2.9014	0.203558	5.51976	3.45793e-06	6.64826e-05	4.04621
163786	SASS6	-0.56321	5.83161	-5.51915	3.46439e-06	6.64895e-05	4.04436
6741	SSB	-0.495216	8.40731	-5.51853	3.47079e-06	6.6495e-05	4.04254
84986	ARHGAP19	-0.59539	4.30192	-5.51721	3.48467e-06	6.66436e-05	4.0386
1611	DAP	0.507074	5.61223	5.51568	3.50088e-06	6.68361e-05	4.03403
653820	FAM72B	-0.835183	5.98389	-5.50783	3.58483e-06	6.82245e-05	4.01065
8237	USP11	0.433667	7.36923	5.5077	3.58614e-06	6.82245e-05	4.01029
9197	SLC33A1	-0.547855	4.23342	-5.50339	3.63314e-06	6.8998e-05	3.99744
10723	SLC12A7	0.733754	4.16093	5.4975	3.69832e-06	7.00121e-05	3.9799
9221	NOLC1	-0.363087	8.33556	-5.4974	3.69941e-06	7.00121e-05	3.97961
342892	ZNF850	-1.55272	2.53038	-5.49013	3.78148e-06	7.1441e-05	3.95797
11169	WDHD1	-0.695171	5.47019	-5.48944	3.78938e-06	7.14663e-05	3.95591
55958	KLHL9	0.529924	6.22327	5.48611	3.82773e-06	7.20646e-05	3.94598
10477	UBE2E3	0.47479	6.33317	5.48519	3.83838e-06	7.21403e-05	3.94324
57492	ARID1B	0.482608	6.85873	5.47937	3.90638e-06	7.30642e-05	3.92592
2817	GPC1	0.747565	5.16367	5.47874	3.9138e-06	7.30642e-05	3.92405
94241	TP53INP1	1.17594	4.20939	5.4787	3.91426e-06	7.30642e-05	3.92393
8854	ALDH1A2	4.51905	-0.48087	5.47824	3.91974e-06	7.30642e-05	3.92255
159	ADSS	-0.538458	5.70092	-5.47812	3.92111e-06	7.30642e-05	3.92221
2294	FOXF1	1.39756	-0.177356	5.47712	3.93302e-06	7.30963e-05	3.91921
672	BRCA1	-0.488073	6.49076	-5.47684	3.93627e-06	7.30963e-05	3.9184
10535	RNASEH2A	-0.42561	6.62213	-5.47509	3.95722e-06	7.32712e-05	3.91316
10485	C1orf61	0.879214	4.95109	5.47442	3.96523e-06	7.32712e-05	3.91117
1745	DLX1	3.88967	0.261488	5.47436	3.96589e-06	7.32712e-05	3.91101
114876	OSBPL1A	-0.565259	5.87228	-5.47377	3.97301e-06	7.32785e-05	3.90924
79804	HAND2-AS1	-0.621732	6.04014	-5.46829	4.03926e-06	7.43743e-05	3.89293
6790	AURKA	-0.681123	7.26615	-5.46356	4.09733e-06	7.53161e-05	3.87885
5888	RAD51	-0.648554	5.01933	-5.46032	4.13757e-06	7.59275e-05	3.86921
51186	TCEAL9	0.481356	7.70131	5.4529	4.23135e-06	7.75177e-05	3.84711
6791	AURKAPS1	-1.13543	3.16892	-5.45181	4.24526e-06	7.76419e-05	3.84387
55000	TUG1	0.454616	7.6547	5.44747	4.30115e-06	7.8389e-05	3.83098
57526	PCDH19	2.58993	2.26314	5.44726	4.30392e-06	7.8389e-05	3.83034
6136	RPL12	-0.775158	5.66493	-5.44697	4.30772e-06	7.8389e-05	3.82947
7049	TGFBR3	-1.18792	3.11781	-5.42799	4.5617e-06	8.28721e-05	3.77299
9215	LARGE1	0.666711	3.925	5.42114	4.65699e-06	8.44622e-05	3.75261
26032	SUSD5	1.56854	3.22829	5.41846	4.69483e-06	8.50068e-05	3.74463
6611	SMS	-0.394616	8.51737	-5.41539	4.73852e-06	8.56554e-05	3.7355
11161	C14orf1	0.600081	5.76938	5.41195	4.78786e-06	8.6369e-05	3.72529
6197	RPS6KA3	-0.614875	5.33897	-5.41154	4.79387e-06	8.6369e-05	3.72405
7090	TLE3	0.80304	6.1522	5.40593	4.87574e-06	8.76988e-05	3.70736
121268	RHEBL1	-1.26035	3.29434	-5.40318	4.91634e-06	8.82463e-05	3.69919
340526	RGAG4	1.16141	4.70152	5.40277	4.92239e-06	8.82463e-05	3.69797
25771	TBC1D22A	-0.62274	5.07532	-5.3994	4.9728e-06	8.90034e-05	3.68793
90362	FAM110B	0.94013	3.85028	5.39507	5.03808e-06	9.00236e-05	3.67507
100505875	LINC01088	2.29766	2.43566	5.39336	5.06418e-06	9.03416e-05	3.66998
66000	TMEM108	0.787849	5.79075	5.39279	5.07299e-06	9.03506e-05	3.66827
1373	CPS1	2.46883	1.87075	5.38588	5.17984e-06	9.21029e-05	3.64773
80331	DNAJC5	0.540198	7.10378	5.38322	5.22155e-06	9.25856e-05	3.63982
9821	RB1CC1	0.601017	7.63554	5.38306	5.224e-06	9.25856e-05	3.63936
6457	SH3GL3	2.28709	2.50658	5.38118	5.2538e-06	9.29624e-05	3.63375
10897	YIF1A	0.451267	7.07657	5.37615	5.33419e-06	9.42316e-05	3.61879
5362	PLXNA2	1.53671	4.8638	5.37545	5.34543e-06	9.4277e-05	3.61671
54947	LPCAT2	-1.36364	2.71734	-5.37188	5.40322e-06	9.50893e-05	3.60612
5981	RFC1	-0.43586	7.87872	-5.37128	5.41306e-06	9.50893e-05	3.60433
10838	ZNF275	0.858881	4.4346	5.371	5.41769e-06	9.50893e-05	3.60348
29944	PNMA3	1.23962	3.96187	5.36732	5.47811e-06	9.59948e-05	3.59255
100507043	TUNAR	1.94045	0.700601	5.36572	5.50461e-06	9.63041e-05	3.5878
10100	TSPAN2	2.37303	1.96787	5.36304	5.5494e-06	9.6896e-05	3.57981
90427	BMF	1.09815	2.99556	5.36263	5.55625e-06	9.6896e-05	3.5786
55556	ENOSF1	-1.15822	3.8773	-5.36077	5.5874e-06	9.72834e-05	3.57309
285074	LOC285074	-1.17864	2.63264	-5.35739	5.6447e-06	9.8124e-05	3.56304
91614	DEPDC7	-1.10562	2.8476	-5.34677	5.82856e-06	0.000101121	3.53146
2556	GABRA3	3.81331	2.16509	5.34636	5.8357e-06	0.000101121	3.53025
6387	CXCL12	1.29375	4.31279	5.34404	5.8767e-06	0.00010167	3.52335
28978	TMEM14A	0.740069	5.17881	5.34072	5.93585e-06	0.000102463	3.51349
140606	SELENOM	-1.30004	2.36573	-5.34041	5.94141e-06	0.000102463	3.51256
6059	ABCE1	-0.390249	6.96386	-5.3353	6.03366e-06	0.00010389	3.49738
4833	NME4	-0.461279	8.01064	-5.33434	6.05117e-06	0.000104027	3.49453
402665	IGLON5	3.10346	0.793464	5.33292	6.07723e-06	0.000104192	3.4903
79939	SLC35E1	0.502435	5.67889	5.33277	6.07993e-06	0.000104192	3.48986
55013	MCUB	-0.686825	3.9743	-5.33168	6.09992e-06	0.00010437	3.48663
5573	PRKAR1A	0.336345	8.39967	5.3311	6.11069e-06	0.00010439	3.48489
65260	COA7	-0.866044	4.38894	-5.31735	6.36931e-06	0.00010852	3.44406
2907	GRINA	0.47061	6.55928	5.31719	6.37238e-06	0.00010852	3.44358
120103	SLC36A4	-0.731443	4.94876	-5.30418	6.62751e-06	0.000112688	3.40492
51430	SUCO	0.454998	7.4981	5.29818	6.74845e-06	0.000114566	3.38711
6599	SMARCC1	-0.455959	9.3516	-5.28173	7.09158e-06	0.000120203	3.33827
339324	ZNF260	-0.4721	5.0988	-5.27706	7.19219e-06	0.000121719	3.3244
9747	TCAF1	0.437636	7.35768	5.27615	7.21193e-06	0.000121864	3.3217
125061	AFMID	-0.631255	5.63217	-5.27518	7.23306e-06	0.000122031	3.31882
153339	TMEM167A	0.551581	6.30129	5.27362	7.2671e-06	0.000122416	3.3142
64744	SMAP2	-0.604728	5.39296	-5.27118	7.32075e-06	0.000123129	3.30696
22808	MRAS	0.891947	4.74256	5.26708	7.41201e-06	0.000124471	3.29476
23272	FAM208A	-0.715298	5.06929	-5.2643	7.47431e-06	0.000125238	3.28652
23421	ITGB3BP	-0.580182	5.94655	-5.26402	7.4807e-06	0.000125238	3.28568
81887	LAS1L	-0.432097	5.68148	-5.26265	7.51147e-06	0.00012556	3.28164
9253	NUMBL	-0.826759	5.12126	-5.26178	7.53131e-06	0.000125699	3.27904
444	ASPH	-0.609923	5.43395	-5.26094	7.55044e-06	0.000125825	3.27654
9397	NMT2	-0.586331	5.2695	-5.2602	7.56724e-06	0.000125912	3.27436
5325	PLAGL1	1.11969	3.15983	5.25643	7.65363e-06	0.000127155	3.26318
81619	TSPAN14	0.745122	4.85024	5.25294	7.73458e-06	0.000128304	3.25282
118881	COMTD1	-1.00427	3.56043	-5.25022	7.79829e-06	0.000129164	3.24475
2296	FOXC1	0.741336	5.8148	5.24898	7.82764e-06	0.000129454	3.24105
57549	IGSF9	1.07209	6.08619	5.24803	7.84991e-06	0.000129494	3.23825
3099	HK2	-0.695262	6.42009	-5.24787	7.85386e-06	0.000129494	3.23776
7086	TKT	-0.519848	7.64617	-5.24431	7.93846e-06	0.00013069	3.22721
56970	ATXN7L3	0.410023	6.54888	5.24326	7.96363e-06	0.000130907	3.2241
5602	MAPK10	1.00883	4.64757	5.24217	7.98998e-06	0.000131142	3.22085
57085	AGTRAP	-0.720935	3.72118	-5.23983	8.04639e-06	0.000131774	3.21392
219654	ZCCHC24	0.923039	4.67286	5.23957	8.05272e-06	0.000131774	3.21315
254295	PHYHD1	-2.62545	1.88788	-5.23765	8.09941e-06	0.000132339	3.20746
353	APRT	-0.635686	5.94717	-5.23562	8.14921e-06	0.000132953	3.20142
10927	SPIN1	0.506203	7.14207	5.23326	8.20738e-06	0.000133702	3.19442
201292	TRIM65	-0.703922	4.32802	-5.22668	8.37181e-06	0.000136131	3.1749
7629	ZNF76	0.800821	4.15475	5.22629	8.38154e-06	0.000136131	3.17376
23423	TMED3	0.368268	6.23784	5.2236	8.44981e-06	0.000137035	3.16577
2631	GBAS	-0.377993	6.24898	-5.22006	8.54033e-06	0.000138297	3.15529
9768	KIAA0101	-0.405618	8.62698	-5.21099	8.77688e-06	0.000141917	3.1284
1996	ELAVL4	0.685331	9.22877	5.20941	8.8189e-06	0.000142385	3.1237
64318	NOC3L	-0.471091	6.32384	-5.20791	8.85876e-06	0.000142625	3.11926
147657	ZNF480	-0.73715	4.53667	-5.20787	8.86002e-06	0.000142625	3.11912
152007	GLIPR2	0.664211	4.84413	5.20703	8.88247e-06	0.000142775	3.11663
256987	SERINC5	-1.35597	2.93551	-5.20651	8.89616e-06	0.000142784	3.11512
2596	GAP43	0.744925	5.06777	5.20603	8.90923e-06	0.000142784	3.11367
1622	DBI	0.447864	8.67566	5.19868	9.10869e-06	0.000145766	3.09189
1588	CYP19A1	3.21691	-0.253198	5.19655	9.16725e-06	0.000146488	3.08558
84953	MICALCL	0.904892	3.13834	5.19587	9.18607e-06	0.000146573	3.08357
84733	CBX2	0.489347	6.87954	5.19465	9.21977e-06	0.000146792	3.07996
148266	ZNF569	-0.919489	3.73966	-5.1944	9.2268e-06	0.000146792	3.07921
55824	PAG1	1.28784	3.262	5.19087	9.32559e-06	0.000147932	3.06874
7818	DAP3	-0.318211	7.80201	-5.19083	9.32651e-06	0.000147932	3.06864
100189284	TRG-GCC1-5	-0.978509	3.48517	-5.19038	9.33923e-06	0.000147932	3.0673
84634	KISS1R	2.61458	0.716324	5.18263	9.55983e-06	0.000151207	3.04433
64420	SUSD1	0.951491	3.17439	5.18123	9.60017e-06	0.000151624	3.04019
6860	SYT4	1.41679	5.59658	5.17394	9.8133e-06	0.000154766	3.01859
9891	NUAK1	0.902564	4.51003	5.16834	9.98012e-06	0.0001571	3.00201
1063	CENPF	-0.782075	9.70824	-5.16801	9.99017e-06	0.0001571	3.00102
9522	SCAMP1	-0.581486	6.59855	-5.16575	1.00583e-05	0.000157943	2.99434
1033	CDKN3	-0.68208	5.39969	-5.16012	1.02305e-05	0.000160415	2.97764
9687	GREB1	-0.682994	4.64815	-5.15318	1.04464e-05	0.000163565	2.9571
64122	FN3K	-1.86347	1.8924	-5.15082	1.05207e-05	0.000164492	2.95013
5295	PIK3R1	0.784616	5.59922	5.14693	1.06448e-05	0.000166154	2.9386
5529	PPP2R5E	-0.39822	7.89932	-5.14653	1.06575e-05	0.000166154	2.93742
92104	TTC30A	1.01167	4.09341	5.14586	1.06793e-05	0.000166254	2.93542
51319	RSRC1	-0.497224	7.27733	-5.1425	1.07875e-05	0.0001677	2.9255
101927074	LINC00682	-0.959829	5.17971	-5.14155	1.08187e-05	0.000167945	2.92266
134111	UBE2QL1	1.5298	2.68728	5.13418	1.10611e-05	0.000171463	2.90087
55577	NAGK	0.850961	4.18691	5.1328	1.11072e-05	0.000171697	2.89678
100505876	CEBPZOS	-0.581821	4.92162	-5.13279	1.11078e-05	0.000171697	2.89673
10252	SPRY1	1.15259	3.9762	5.13198	1.11347e-05	0.000171756	2.89435
8505	PARG	-0.769939	3.84583	-5.13173	1.11431e-05	0.000171756	2.89361
9188	DDX21	-0.363227	9.22587	-5.13012	1.11973e-05	0.000172347	2.88884
4832	NME3	-0.881407	3.75702	-5.12731	1.12925e-05	0.000173566	2.88052
114798	SLITRK1	2.47901	1.55543	5.12544	1.13562e-05	0.0001743	2.87498
51027	BOLA1	-0.917124	4.26628	-5.11973	1.1553e-05	0.000176915	2.85809
79776	ZFHX4	0.612607	5.76639	5.11955	1.15591e-05	0.000176915	2.85757
55117	SLC6A15	-0.988006	5.83848	-5.11392	1.17566e-05	0.000179685	2.84092
8727	CTNNAL1	-0.547247	6.08611	-5.11172	1.18348e-05	0.000180626	2.8344
9480	ONECUT2	0.913448	5.58483	5.11078	1.18682e-05	0.000180883	2.83163
143872	ARHGAP42	-0.796981	4.28847	-5.10669	1.20153e-05	0.000182867	2.81953
4571	TRNP	1.7298	6.04006	5.10589	1.20443e-05	0.000183053	2.81716
10135	NAMPT	-0.743547	5.272	-5.10124	1.22138e-05	0.000185371	2.80341
1317	SLC31A1	-0.530888	5.55801	-5.09996	1.22609e-05	0.000185826	2.79963
3895	KTN1	-0.379331	9.77562	-5.09745	1.23541e-05	0.000186979	2.79219
57110	HRASLS	-1.5043	4.51906	-5.09571	1.24189e-05	0.000187698	2.78705
54809	SAMD9	2.53742	0.821088	5.09407	1.24802e-05	0.000188363	2.78221
4781	NFIB	0.651949	6.70472	5.09336	1.25069e-05	0.000188504	2.78011
6546	SLC8A1	-1.45911	3.02072	-5.09265	1.25336e-05	0.000188646	2.77801
132320	SCLT1	-0.564914	5.8856	-5.09147	1.25783e-05	0.000189056	2.77452
7587	ZNF37A	-0.703934	4.87659	-5.08942	1.2656e-05	0.000189943	2.76846
84791	LINC00467	0.833712	5.2638	5.089	1.26722e-05	0.000189943	2.7672
10884	MRPS30	-0.543978	5.81861	-5.08854	1.26897e-05	0.000189945	2.76584
5360	PLTP	-1.00636	2.93199	-5.08794	1.27126e-05	0.000190026	2.76407
29941	PKN3	-1.08058	3.64124	-5.08194	1.29442e-05	0.000193222	2.74633
54944	LINC01521	0.821378	3.91182	5.08115	1.29748e-05	0.000193414	2.74401
8648	NCOA1	0.749357	4.87822	5.07768	1.31108e-05	0.000195174	2.73376
50940	PDE11A	1.94786	1.4807	5.06917	1.34509e-05	0.000199943	2.7086
4067	LYN	-0.707743	6.25393	-5.06875	1.34679e-05	0.000199943	2.70736
11020	IFT27	0.547185	5.05601	5.06444	1.36435e-05	0.000202273	2.69463
9585	KIF20B	-0.565032	7.863	-5.06264	1.37175e-05	0.000203093	2.68932
60558	GUF1	-0.578197	5.3441	-5.05871	1.38805e-05	0.000205228	2.67771
84261	FBXW9	-0.877786	4.00263	-5.05385	1.40847e-05	0.000207965	2.66336
22983	MAST1	-0.720864	4.6506	-5.05137	1.41902e-05	0.000209238	2.65603
6728	SRP19	0.585529	6.89487	5.04959	1.42664e-05	0.000210076	2.65077
554313	HIST2H4B	1.105	3.63926	5.04621	1.44122e-05	0.000211938	2.64078
54461	FBXW5	0.520663	4.99372	5.045	1.44646e-05	0.00021242	2.63722
5860	QDPR	-0.479585	7.39123	-5.04285	1.45583e-05	0.000213508	2.63087
92737	DNER	3.02677	1.53309	5.04138	1.46227e-05	0.000214164	2.62654
23022	PALLD	0.698741	5.02806	5.03822	1.47623e-05	0.000215672	2.6172
401647	GOLGA7B	2.5593	0.347018	5.03816	1.47652e-05	0.000215672	2.61701
7627	ZNF75A	-0.655814	4.46594	-5.03529	1.4893e-05	0.000217246	2.60854
55605	KIF21A	-0.454344	8.91383	-5.02946	1.51561e-05	0.000220788	2.59134
55326	AGPAT5	-0.517199	6.61929	-5.02796	1.52248e-05	0.000221492	2.5869
57556	SEMA6A	0.599117	6.31736	5.01928	1.56268e-05	0.000226726	2.56131
93594	TBC1D31	-0.600438	4.2003	-5.01922	1.56299e-05	0.000226726	2.56111
84869	CBR4	-0.605771	5.86884	-5.01885	1.5647e-05	0.000226726	2.56003
5480	PPIC	1.03831	3.24342	5.01653	1.57563e-05	0.000228006	2.5532
116447	TOP1MT	-0.761354	4.2016	-5.00928	1.61037e-05	0.000232723	2.53178
538	ATP7A	-1.0645	4.36536	-5.00827	1.61522e-05	0.000233114	2.52883
699	BUB1	-0.566987	5.78676	-5.00268	1.6426e-05	0.000236751	2.51233
23173	METAP1	-0.531855	6.12464	-5.00104	1.65071e-05	0.000237607	2.50749
2898	GRIK2	1.33983	2.516	4.99731	1.66928e-05	0.000239961	2.49651
3329	HSPD1	-0.421359	9.95768	-4.99421	1.68492e-05	0.00024189	2.48735
10678	B3GNT2	-0.902898	4.40159	-4.99231	1.69454e-05	0.000242951	2.48176
113452	TMEM54	1.89657	1.93063	4.9897	1.7079e-05	0.000244544	2.47405
5584	PRKCI	-0.672029	5.64667	-4.98781	1.71759e-05	0.000245609	2.46849
111	ADCY5	2.2073	1.54598	4.98566	1.72874e-05	0.000246879	2.46214
441531	PGAM4	-0.648619	5.63606	-4.97997	1.75851e-05	0.000250801	2.44538
10021	HCN4	2.18007	0.33193	4.97235	1.79918e-05	0.000256266	2.42293
284069	FAM171A2	0.619089	5.73287	4.97153	1.80366e-05	0.000256567	2.4205
23090	ZNF423	0.944912	4.13709	4.96999	1.81198e-05	0.000257415	2.41598
55759	WDR12	-0.535606	5.60754	-4.96844	1.82042e-05	0.000258277	2.41141
282991	BLOC1S2	0.46925	6.52222	4.96595	1.83408e-05	0.000259876	2.40408
317762	CCDC85C	-0.612708	5.19705	-4.9613	1.85989e-05	0.00026319	2.39036
51377	UCHL5	-0.397627	7.18739	-4.95808	1.87794e-05	0.000265208	2.38089
119032	BORCS7	0.56776	4.39236	4.95789	1.87903e-05	0.000265208	2.38032
221981	THSD7A	1.03785	4.61971	4.95696	1.88426e-05	0.000265603	2.37758
10220	GDF11	0.543992	5.72844	4.95584	1.89062e-05	0.000266155	2.37428
64121	RRAGC	0.48947	6.27787	4.95471	1.897e-05	0.000266708	2.37097
10381	TUBB3	-0.480414	9.13986	-4.95364	1.90313e-05	0.000267224	2.36781
8604	SLC25A12	0.634158	3.98337	4.95302	1.90669e-05	0.000267378	2.36598
23233	EXOC6B	0.604793	4.65899	4.95256	1.90928e-05	0.000267397	2.36464
7389	UROD	-0.587853	5.89305	-4.95163	1.91462e-05	0.0002678	2.3619
1021	CDK6	-0.732911	8.27665	-4.94886	1.93063e-05	0.000269694	2.35373
618	BCYRN1	-1.03922	4.55169	-4.9437	1.96075e-05	0.000273549	2.33854
100507217	LINC01578	0.568808	6.86262	4.9343	2.01678e-05	0.000281006	2.31089
4597	MVD	0.9394	3.96632	4.93197	2.03097e-05	0.000282622	2.30401
7978	MTERF1	-0.969883	2.38019	-4.93121	2.03557e-05	0.000282642	2.30179
4094	MAF	2.71989	-0.0772609	4.93109	2.03631e-05	0.000282642	2.30143
60677	CELF6	2.27267	0.841573	4.92952	2.04591e-05	0.000283612	2.29682
347252	IGFBPL1	-0.425053	9.31683	-4.92785	2.05621e-05	0.000284678	2.29189
3727	JUND	0.419175	7.59903	4.92542	2.07125e-05	0.000286395	2.28475
10455	ECI2	-0.600371	5.31024	-4.92429	2.07826e-05	0.000287001	2.28143
84515	MCM8	-0.704224	4.44446	-4.92345	2.08351e-05	0.000287361	2.27895
23225	NUP210	-0.585601	5.74194	-4.92162	2.09496e-05	0.000288575	2.27358
55635	DEPDC1	-0.505516	6.02555	-4.9211	2.09826e-05	0.000288663	2.27203
11167	FSTL1	0.842835	4.85027	4.91749	2.12109e-05	0.000291436	2.26142
89832	CHRFAM7A	-1.29543	2.15999	-4.90681	2.19011e-05	0.000300539	2.23001
115286	SLC25A26	-0.580006	5.00866	-4.90548	2.19885e-05	0.000301359	2.2261
79001	VKORC1	-0.527921	7.36439	-4.89857	2.24486e-05	0.000307277	2.20579
27102	EIF2AK1	-0.3105	7.40116	-4.89281	2.2839e-05	0.000311892	2.18888
1471	CST3	0.61628	6.1838	4.89276	2.2843e-05	0.000311892	2.18871
254065	BRWD3	-0.689947	5.07294	-4.88923	2.3086e-05	0.000314814	2.17833
6657	SOX2	-0.773375	3.98526	-4.88761	2.31978e-05	0.000315943	2.1736
85446	ZFHX2	0.610415	5.30241	4.88675	2.32576e-05	0.000316362	2.17107
80150	ASRGL1	0.470342	7.01124	4.8811	2.36547e-05	0.000321361	2.15447
55355	HJURP	-0.449098	6.19064	-4.87888	2.38125e-05	0.000323102	2.14795
57593	EBF4	0.883804	3.01336	4.87738	2.39201e-05	0.000323764	2.14353
153527	ZMAT2	-0.429024	8.33756	-4.87737	2.39208e-05	0.000323764	2.1435
10625	IVNS1ABP	-0.398012	7.67608	-4.87293	2.42411e-05	0.000327691	2.13046
8886	DDX18	-0.258513	8.6001	-4.87249	2.42732e-05	0.000327719	2.12916
9497	SLC4A7	-0.765768	6.40317	-4.87155	2.43415e-05	0.000328233	2.12641
9588	PRDX6	-0.313253	8.22828	-4.8695	2.44914e-05	0.000329845	2.12039
2842	GPR19	0.826125	3.42226	4.86674	2.46947e-05	0.000332173	2.11228
9948	WDR1	0.589886	5.71343	4.86611	2.47411e-05	0.000332332	2.11044
55706	NDC1	-0.395502	6.52981	-4.86575	2.47676e-05	0.000332332	2.10939
10771	ZMYND11	0.447606	6.1546	4.86495	2.48272e-05	0.000332721	2.10704
4752	NEK3	-0.891298	4.44905	-4.86261	2.50018e-05	0.000334649	2.10017
56915	EXOSC5	-0.624637	6.26154	-4.86209	2.50406e-05	0.000334756	2.09865
11112	HIBADH	0.967672	3.74713	4.86065	2.51492e-05	0.000335795	2.09441
23316	CUX2	1.40697	3.44687	4.85945	2.52398e-05	0.000336592	2.09088
1718	DHCR24	0.664113	8.62361	4.85872	2.52948e-05	0.000336834	2.08874
284339	TMEM145	0.873427	4.04427	4.85839	2.53198e-05	0.000336834	2.08778
3659	IRF1	0.863767	5.39517	4.85692	2.54317e-05	0.00033791	2.08345
51315	KRCC1	0.667957	5.44785	4.84735	2.61705e-05	0.000347302	2.05538
116028	RMI2	-0.388564	5.65747	-4.84541	2.63227e-05	0.000348897	2.0497
284106	CISD3	-0.713214	3.87041	-4.84404	2.64309e-05	0.000349904	2.04568
9570	GOSR2	0.41479	5.97338	4.83409	2.72299e-05	0.000360044	2.01649
92703	TMEM183A	-0.438293	5.40732	-4.83355	2.72739e-05	0.000360188	2.01491
115827	RAB3C	0.554144	4.56294	4.83062	2.75138e-05	0.000362915	2.00633
23566	LPAR3	-0.956799	4.13566	-4.83018	2.75504e-05	0.000362958	2.00503
4502	MT2A	0.594679	6.92702	4.82712	2.78038e-05	0.000365854	1.99605
6498	SKIL	0.771561	5.76164	4.82055	2.83558e-05	0.000372666	1.97679
2674	GFRA1	1.81074	4.3116	4.81553	2.87843e-05	0.000377842	1.9621
9201	DCLK1	0.829237	4.23648	4.81292	2.90103e-05	0.00038035	1.95443
23768	FLRT2	1.47382	3.03273	4.81048	2.92229e-05	0.000382676	1.94728
133584	EGFLAM	1.59664	3.02927	4.80945	2.9313e-05	0.000383394	1.94426
84937	ZNRF1	0.639408	4.99923	4.807	2.95282e-05	0.00038547	1.9371
6334	SCN8A	1.35318	3.25159	4.80684	2.95425e-05	0.00038547	1.93662
2	A2M	3.98951	0.137394	4.80253	2.99259e-05	0.000390004	1.92399
8609	KLF7	-0.70731	6.88776	-4.7991	3.02336e-05	0.000393544	1.91397
8933	FAM127A	0.37291	6.92655	4.79779	3.03524e-05	0.000394617	1.91013
57168	ASPHD2	1.2696	3.24175	4.79409	3.06898e-05	0.000398528	1.8993
883	KYAT1	-1.09799	3.36711	-4.79261	3.08261e-05	0.000399821	1.89496
23461	ABCA5	0.676351	4.8198	4.79004	3.10637e-05	0.000402423	1.88744
83461	CDCA3	-0.645051	5.74101	-4.789	3.11607e-05	0.0004032	1.88439
374882	TMEM205	-0.534087	6.45785	-4.78746	3.1304e-05	0.000404572	1.87989
91860	CALML4	-1.10636	3.31435	-4.78608	3.14338e-05	0.000405529	1.87584
10606	PAICS	-0.543625	8.18687	-4.78588	3.14525e-05	0.000405529	1.87526
4854	NOTCH3	-1.02581	4.83042	-4.78528	3.1509e-05	0.000405777	1.8735
5052	PRDX1	-0.312608	9.5762	-4.78029	3.19821e-05	0.000411382	1.8589
2971	GTF3A	-0.390854	6.76994	-4.77948	3.20599e-05	0.000411558	1.85652
55425	GPALPP1	-0.686714	4.90024	-4.77936	3.20714e-05	0.000411558	1.85617
400954	EML6	-1.39608	3.38276	-4.77309	3.26781e-05	0.000418849	1.83782
2288	FKBP4	-0.432724	7.6791	-4.76873	3.31066e-05	0.000423397	1.82506
4281	MID1	0.668221	5.44998	4.76841	3.31376e-05	0.000423397	1.82415
64147	KIF9	-0.717863	3.93349	-4.76829	3.31496e-05	0.000423397	1.82379
10970	CKAP4	0.464878	8.35765	4.76727	3.32513e-05	0.000424198	1.82079
2218	FKTN	-0.62926	4.14644	-4.76385	3.35922e-05	0.000428045	1.81081
6591	SNAI2	1.47277	2.69728	4.75871	3.41118e-05	0.000434157	1.79578
6926	TBX3	0.735813	6.9791	4.75765	3.42204e-05	0.00043503	1.79267
5101	PCDH9	0.832981	4.00716	4.75721	3.42653e-05	0.000435094	1.79138
1832	DSP	5.06915	0.12081	4.756	3.43886e-05	0.00043615	1.78787
6721	SREBF2	0.437669	6.73296	4.75243	3.47573e-05	0.000440314	1.77742
2023	ENO1	-0.519998	10.5916	-4.75127	3.48777e-05	0.000441324	1.77404
966	CD59	0.682199	5.39222	4.74573	3.546e-05	0.000448171	1.75783
2289	FKBP5	-0.524344	6.17418	-4.74523	3.55129e-05	0.000448319	1.75637
10682	EBP	0.345998	6.98494	4.74372	3.56729e-05	0.000449818	1.75197
8725	URI1	-0.408108	7.45007	-4.74088	3.5977e-05	0.000453127	1.74366
3566	IL4R	1.71613	2.34578	4.73899	3.61798e-05	0.000454619	1.73816
11065	UBE2C	-0.5542	7.2963	-4.73862	3.62202e-05	0.000454619	1.73707
79400	NOX5	2.75464	0.00893838	4.73861	3.62208e-05	0.000454619	1.73705
10681	GNB5	0.716013	3.54563	4.73569	3.65379e-05	0.000458071	1.72852
5564	PRKAB1	0.571459	4.32165	4.73435	3.6685e-05	0.000459385	1.72459
55103	RALGPS2	1.19326	3.89826	4.73252	3.68855e-05	0.000461365	1.71925
71	ACTG1	0.480529	11.6299	4.73169	3.69771e-05	0.00046198	1.71683
9911	TMCC2	0.632106	3.98181	4.72697	3.75017e-05	0.000467998	1.70304
148327	CREB3L4	-0.531672	4.34338	-4.72599	3.76116e-05	0.000468831	1.70017
100130417	LOC100130417	2.0691	2.25452	4.72056	3.82259e-05	0.000475944	1.68432
10527	IPO7	-0.291739	7.50912	-4.71929	3.83707e-05	0.0004772	1.68062
729533	FAM72A	-0.970268	3.84832	-4.71765	3.85581e-05	0.000478983	1.67585
10412	NSA2	-0.327695	8.33097	-4.70947	3.95108e-05	0.000490259	1.65197
64101	LRRC4	1.64949	1.94918	4.70344	4.02278e-05	0.000498587	1.63437
8526	DGKE	-0.920476	3.00373	-4.69763	4.093e-05	0.000506712	1.61744
80347	COASY	-0.435195	6.22066	-4.69417	4.13542e-05	0.000511313	1.60736
55737	VPS35	-0.251336	7.7228	-4.69384	4.13956e-05	0.000511313	1.60638
126133	ALDH16A1	-0.495372	4.85875	-4.69336	4.1454e-05	0.000511454	1.605
56998	CTNNBIP1	0.662933	4.36243	4.69177	4.16518e-05	0.000513313	1.60034
6096	RORB	1.58212	3.01168	4.67571	4.36928e-05	0.000537856	1.55355
22863	ATG14	-0.615184	4.69858	-4.6752	4.3759e-05	0.000538063	1.55207
51096	UTP18	-0.331756	6.19985	-4.67142	4.42541e-05	0.000543537	1.54107
100846999	MIR4444-2	-1.26873	3.99445	-4.67069	4.43505e-05	0.000544106	1.53894
64067	NPAS3	1.46985	2.47976	4.66804	4.47023e-05	0.000547123	1.53122
5557	PRIM1	-0.627368	5.02957	-4.66778	4.47366e-05	0.000547123	1.53047
2719	GPC3	0.828765	6.05605	4.66733	4.47966e-05	0.000547123	1.52915
10446	LRRN2	1.10258	2.76758	4.66733	4.47975e-05	0.000547123	1.52914
6449	SGTA	0.994083	6.18411	4.66508	4.50977e-05	0.000550172	1.5226
5187	PER1	-0.741853	4.50506	-4.66191	4.55261e-05	0.000554776	1.51336
63939	FAM217B	0.58152	6.00878	4.65931	4.58793e-05	0.00055797	1.5058
286319	TUSC1	0.674518	4.60634	4.65923	4.58908e-05	0.00055797	1.50556
253143	PRR14L	-0.64766	5.71057	-4.65867	4.59672e-05	0.000558276	1.50393
5867	RAB4A	-0.532527	6.01029	-4.65822	4.6029e-05	0.000558403	1.50262
2584	GALK1	-0.859356	4.00982	-4.65579	4.63626e-05	0.000561824	1.49556
7272	TTK	-0.474379	5.35261	-4.65416	4.65882e-05	0.000563929	1.49081
4091	SMAD6	0.92474	4.86073	4.65188	4.69059e-05	0.000566556	1.48417
5600	MAPK11	1.68733	1.96088	4.65185	4.69093e-05	0.000566556	1.4841
1163	CKS1B	-0.470788	9.16746	-4.64905	4.73023e-05	0.00057067	1.47594
9787	DLGAP5	-0.518712	5.95045	-4.64701	4.75894e-05	0.000573497	1.47002
51132	RLIM	-0.379855	8.32667	-4.64448	4.79496e-05	0.000577198	1.46265
2053	EPHX2	0.543047	4.64781	4.64382	4.80439e-05	0.000577694	1.46073
1655	DDX5	0.579595	8.69362	4.64287	4.81804e-05	0.000578696	1.45796
81792	ADAMTS12	2.62824	0.582351	4.64004	4.85868e-05	0.000582935	1.44975
54886	PLPPR1	1.94394	2.14233	4.6377	4.89264e-05	0.000586362	1.44294
115509	ZNF689	0.499426	5.35633	4.63449	4.93964e-05	0.000591344	1.43359
6877	TAF5	-0.603281	5.05301	-4.63409	4.94543e-05	0.000591386	1.43245
26118	WSB1	0.425391	6.42144	4.63286	4.96367e-05	0.000592917	1.42885
190	NR0B1	3.03023	1.40109	4.63106	4.99019e-05	0.00059543	1.42364
164832	LONRF2	1.38047	3.50753	4.62745	5.04419e-05	0.000601214	1.41312
79974	CPED1	3.16733	-0.963886	4.62655	5.05762e-05	0.000602155	1.41053
84083	ZRANB3	-0.698227	4.0716	-4.6241	5.09456e-05	0.00060589	1.40341
2334	AFF2	1.99816	0.640221	4.62348	5.10403e-05	0.000606	1.4016
81490	PTDSS2	-0.907483	3.71215	-4.62316	5.1088e-05	0.000606	1.40069
3632	INPP5A	0.448729	5.67849	4.6227	5.11586e-05	0.000606	1.39933
401613	LINC00890	2.50661	0.413803	4.62258	5.11775e-05	0.000606	1.39897
91252	SLC39A13	0.574391	4.60443	4.62158	5.13287e-05	0.00060713	1.39609
9129	PRPF3	0.385772	7.35265	4.61575	5.22262e-05	0.000617075	1.37915
132160	PPM1M	-1.65423	3.07053	-4.61484	5.23681e-05	0.00061808	1.3765
3776	KCNK2	0.92619	4.63264	4.61364	5.2555e-05	0.000619614	1.37302
4192	MDK	0.636573	8.49866	4.61118	5.29404e-05	0.000623482	1.36588
116224	FAM122A	0.938888	3.44868	4.60902	5.32818e-05	0.000625705	1.3596
5189	PEX1	-1.05581	3.47129	-4.60891	5.32992e-05	0.000625705	1.35928
6004	RGS16	1.06595	6.87372	4.60889	5.33017e-05	0.000625705	1.35924
1060	CENPC	-0.544578	4.63628	-4.6022	5.43725e-05	0.000637588	1.3398
27341	RRP7A	-0.627553	5.16656	-4.60073	5.46106e-05	0.00063969	1.33553
1374	CPT1A	0.508393	6.80401	4.59735	5.51614e-05	0.000645447	1.32573
10734	STAG3	-0.946949	2.62677	-4.59638	5.53216e-05	0.000646626	1.3229
8775	NAPA	0.480207	6.36462	4.59262	5.59424e-05	0.000653182	1.312
25865	PRKD2	-0.5307	4.47837	-4.58749	5.68002e-05	0.000662487	1.29713
1595	CYP51A1	0.385168	6.89392	4.57876	5.82916e-05	0.000679153	1.27182
26147	PHF19	-0.485479	6.67056	-4.57757	5.84987e-05	0.00068063	1.26835
54331	GNG2	0.586578	5.3052	4.57731	5.85435e-05	0.00068063	1.26761
55646	LYAR	-0.342889	6.84114	-4.57689	5.86174e-05	0.000680763	1.26637
6667	SP1	-0.559932	5.01973	-4.57412	5.91014e-05	0.000685652	1.25834
5152	PDE9A	0.802138	3.98662	4.57373	5.91699e-05	0.000685716	1.25721
4774	NFIA	-0.47103	6.29481	-4.57304	5.92914e-05	0.000686392	1.25521
23464	GCAT	-1.11568	2.94916	-4.57258	5.93716e-05	0.00068659	1.25389
388015	RTL1	-1.54181	-0.58308	-4.5716	5.95436e-05	0.000687848	1.25106
55775	TDP1	-0.697268	4.49823	-4.56924	5.9963e-05	0.000691959	1.24421
389206	BEND4	-0.717325	4.40605	-4.56588	6.05637e-05	0.000697838	1.23448
54826	GIN1	-0.629377	3.07623	-4.56567	6.06007e-05	0.000697838	1.23388
124454	EARS2	-0.565124	4.79575	-4.56402	6.08988e-05	0.000700529	1.22909
100507171	BOLA3-AS1	-0.718541	4.41046	-4.56181	6.12986e-05	0.000704384	1.2227
399979	SNX19	0.518731	4.53397	4.55914	6.17866e-05	0.000709242	1.21496
85441	HELZ2	0.778061	4.63993	4.55827	6.19475e-05	0.00071034	1.21242
29994	BAZ2B	0.493924	7.24751	4.55385	6.27636e-05	0.000718941	1.19964
7727	ZNF174	-0.974035	2.89441	-4.55124	6.32525e-05	0.000723779	1.19206
374928	ZNF773	-1.06015	2.64043	-4.54524	6.43875e-05	0.000735993	1.1747
23384	SPECC1L	-0.466541	5.49569	-4.54453	6.45223e-05	0.00073676	1.17266
9077	DIRAS3	1.41931	2.80647	4.54284	6.48464e-05	0.000739684	1.16777
861	RUNX1	1.75314	1.53783	4.538	6.57834e-05	0.000749587	1.15377
7637	ZNF84	-0.585274	4.74032	-4.53628	6.61196e-05	0.000752629	1.14879
10614	HEXIM1	0.512405	5.74338	4.53554	6.62658e-05	0.000753505	1.14664
6046	BRD2	0.414395	6.8925	4.5329	6.67852e-05	0.000758619	1.13902
1840	DTX1	2.84159	1.88472	4.52813	6.77355e-05	0.000768611	1.12523
81669	CCNL2	0.910692	6.62535	4.52695	6.79744e-05	0.000770518	1.12179
9638	FEZ1	1.08434	3.56904	4.5219	6.89986e-05	0.000781314	1.1072
22	ABCB7	-0.452926	5.41492	-4.52082	6.92181e-05	0.000782985	1.1041
57456	KIAA1143	-0.457181	5.37735	-4.51936	6.95184e-05	0.00078456	1.09987
4130	MAP1A	0.784769	7.28331	4.51913	6.95659e-05	0.00078456	1.09921
554282	FAM72C	-0.704287	6.20324	-4.5191	6.95737e-05	0.00078456	1.0991
84876	ORAI1	-0.796869	4.00761	-4.51604	7.02057e-05	0.000790868	1.09027
222553	SLC35F1	0.776552	4.28424	4.51387	7.06591e-05	0.000794519	1.08399
23244	PDS5A	-0.387933	6.69261	-4.51379	7.06758e-05	0.000794519	1.08376
51160	VPS28	0.419466	7.17642	4.51242	7.09633e-05	0.000796927	1.0798
54776	PPP1R12C	0.544875	4.60069	4.50892	7.17024e-05	0.000803754	1.06969
140711	TLDC2	0.604205	4.93772	4.50884	7.17189e-05	0.000803754	1.06947
50861	STMN3	0.571556	7.1824	4.50515	7.25063e-05	0.000810175	1.05881
55224	ETNK2	0.924607	3.19989	4.50514	7.25085e-05	0.000810175	1.05879
7918	GPANK1	-0.691606	3.79191	-4.50511	7.25152e-05	0.000810175	1.0587
10206	TRIM13	0.3982	6.44497	4.50225	7.31315e-05	0.000816222	1.05044
23049	SMG1	-0.6995	4.92253	-4.49956	7.37168e-05	0.000821473	1.04266
26747	NUFIP1	-0.515534	5.28926	-4.49939	7.37529e-05	0.000821473	1.04219
51177	PLEKHO1	0.547396	8.51621	4.49843	7.39629e-05	0.00082297	1.03941
7007	TECTA	1.62883	1.64107	4.49738	7.41927e-05	0.000824684	1.03639
157285	SGK223	1.05639	3.76325	4.48992	7.58494e-05	0.000841815	1.01485
8997	KALRN	0.764246	4.17431	4.48974	7.58887e-05	0.000841815	1.01434
5771	PTPN2	-0.401377	5.0122	-4.4872	7.64617e-05	0.000846595	1.007
51111	KMT5B	0.379167	6.40267	4.48714	7.64752e-05	0.000846595	1.00683
9191	DEDD	0.358668	5.88584	4.4864	7.66419e-05	0.000847579	1.00471
5046	PCSK6	-1.33427	2.46444	-4.48472	7.70242e-05	0.000850941	0.999856
2120	ETV6	0.486191	5.46565	4.48332	7.73443e-05	0.000852788	0.995811
5330	PLCB2	-1.57073	1.63554	-4.4833	7.73481e-05	0.000852788	0.995763
10522	DEAF1	-0.547675	4.92646	-4.48226	7.75872e-05	0.000854559	0.992753
5530	PPP3CA	0.409058	7.8042	4.4811	7.78531e-05	0.00085662	0.989417
59343	SENP2	-0.498998	5.33254	-4.47562	7.91253e-05	0.000869587	0.973611
2948	GSTM4	-0.490127	4.40256	-4.47534	7.91914e-05	0.000869587	0.972796
3221	HOXC4	-0.515763	5.26797	-4.47322	7.96886e-05	0.000874165	0.966693
23019	CNOT1	-0.473672	6.42113	-4.4707	8.02847e-05	0.000879816	0.959427
4644	MYO5A	0.926759	3.72713	4.46817	8.08867e-05	0.000885522	0.952143
284	ANGPT1	2.22037	1.92346	4.46736	8.10818e-05	0.000886766	0.949794
10181	RBM5	0.816492	5.82791	4.46552	8.15223e-05	0.000890689	0.944511
9918	NCAPD2	-0.475861	6.81896	-4.46416	8.18507e-05	0.000893379	0.940592
10964	IFI44L	2.15661	4.12488	4.46381	8.19361e-05	0.000893415	0.939576
56033	BARX1	2.10607	1.31831	4.46314	8.20981e-05	0.000894286	0.937649
79647	AKIRIN1	0.441433	6.62223	4.46268	8.22101e-05	0.00089461	0.936321
55917	CTTNBP2NL	0.455347	5.80416	4.46017	8.28221e-05	0.000900369	0.92909
10581	IFITM2	1.07845	4.37339	4.45945	8.29976e-05	0.000901377	0.927026
79863	RBFA	-0.654799	4.28014	-4.45698	8.36055e-05	0.000907074	0.919913
8731	RNMT	-0.576807	6.08034	-4.45429	8.42744e-05	0.00091342	0.912144
79627	OGFRL1	-1.16512	3.77025	-4.45357	8.44527e-05	0.000914442	0.910084
285116	AHCTF1P1	-1.01358	3.45948	-4.4505	8.52209e-05	0.000921805	0.901257
54517	PUS7	-0.733824	4.34548	-4.45018	8.53021e-05	0.000921805	0.900329
79830	ZMYM1	-0.676401	3.69759	-4.44437	8.67788e-05	0.000936832	0.883601
9493	KIF23	-0.47446	5.5748	-4.44306	8.71146e-05	0.000939526	0.879836
2260	FGFR1	0.466699	6.25105	4.44083	8.76901e-05	0.000944795	0.87342
83479	DDX59	-0.826086	3.38678	-4.44039	8.7804e-05	0.000945087	0.872154
23326	USP22	0.421876	7.95222	4.43926	8.80988e-05	0.000947323	0.868888
56907	SPIRE1	-0.48194	5.04443	-4.43852	8.82916e-05	0.000948459	0.866757
4858	NOVA2	1.06349	4.4991	4.43769	8.85078e-05	0.000949844	0.864374
152789	JAKMIP1	1.72617	2.0032	4.43607	8.89308e-05	0.00095252	0.859727
55530	SVOP	2.41213	0.791934	4.43607	8.89322e-05	0.00095252	0.859712
57181	SLC39A10	-0.599946	6.5029	-4.43374	8.9546e-05	0.000957736	0.853009
3831	KLC1	0.330236	7.0205	4.43326	8.96712e-05	0.000957736	0.851648
482	ATP1B2	1.92459	1.5478	4.4329	8.97661e-05	0.000957736	0.850617
2775	GNAO1	0.632224	5.76263	4.43288	8.97722e-05	0.000957736	0.850551
127602	DNAH14	-0.655901	4.95816	-4.43255	8.98593e-05	0.000957736	0.849606
3485	IGFBP2	-0.600851	7.62904	-4.43134	9.01805e-05	0.00096022	0.846129
254359	ZDHHC24	-0.82452	3.28998	-4.43032	9.04528e-05	0.000962177	0.843191
90007	MIDN	0.596041	8.31489	4.42903	9.0798e-05	0.000964906	0.83948
2131	EXT1	0.651402	5.19382	4.42739	9.12376e-05	0.000968632	0.834773
27439	CECR6	1.4159	1.877	4.42657	9.14599e-05	0.000970045	0.832403
4803	NGF	1.84448	-0.0773821	4.42536	9.17873e-05	0.00097257	0.828921
4519	CYTB	1.07205	11.14	4.42344	9.23092e-05	0.000976968	0.823397
23300	ATMIN	0.44397	5.46743	4.42317	9.2382e-05	0.000976968	0.822629
491	ATP2B2	2.63725	0.821603	4.4213	9.28917e-05	0.000981405	0.817268
55692	LUC7L	0.469256	7.16863	4.41964	9.33472e-05	0.000985261	0.812503
238	ALK	1.42881	2.72483	4.41849	9.3665e-05	0.000987428	0.809191
203069	R3HCC1	0.546606	5.22547	4.41824	9.37339e-05	0.000987428	0.808474
5395	PMS2	-0.513221	4.98906	-4.41768	9.38896e-05	0.000988111	0.806858
25932	CLIC4	-0.850397	6.30707	-4.41716	9.40348e-05	0.000988683	0.805352
2030	SLC29A1	-0.45482	6.07675	-4.41554	9.44833e-05	0.000992439	0.800717
9498	SLC4A8	0.85948	5.3277	4.41492	9.46569e-05	0.000993304	0.798929
3958	LGALS3	1.34712	2.22948	4.41294	9.52112e-05	0.000998159	0.793241
64151	NCAPG	-0.700921	5.83483	-4.41181	9.553e-05	0.00100054	0.789985
64857	PLEKHG2	0.913157	4.47008	4.41092	9.57794e-05	0.00100218	0.787445
23266	ADGRL2	-0.440515	4.85734	-4.41059	9.58726e-05	0.0010022	0.786497
25909	AHCTF1	-0.531055	5.71061	-4.40783	9.66554e-05	0.00100862	0.778577
10109	ARPC2	-0.269078	8.47788	-4.40777	9.66726e-05	0.00100862	0.778403
2192	FBLN1	-0.477974	6.52942	-4.40732	9.68006e-05	0.00100899	0.777114
4249	MGAT5	-0.522658	5.88753	-4.40503	9.74566e-05	0.00101485	0.770536
6585	SLIT1	1.88829	1.30096	4.40358	9.78756e-05	0.00101824	0.766357
8545	CGGBP1	0.527048	6.23705	4.39952	9.90534e-05	0.00102853	0.754707
6617	SNAPC1	-0.720373	6.58367	-4.39952	9.90538e-05	0.00102853	0.754703
84930	MASTL	-0.537982	4.72278	-4.39896	9.92166e-05	0.00102924	0.753104
339500	ZNF678	-0.819671	3.24404	-4.39804	9.94842e-05	0.00103104	0.75048
58986	TMEM8A	0.64128	4.79746	4.39556	0.000100214	0.00103761	0.743362
10000	AKT3	-0.600956	4.53289	-4.39463	0.000100491	0.00103855	0.740674
22974	TPX2	-0.404795	7.96499	-4.39461	0.000100496	0.00103855	0.740629
647979	NORAD	0.376531	7.6472	4.39191	0.000101297	0.00104584	0.732892
57693	ZNF317	-0.504176	3.77283	-4.39139	0.000101453	0.00104646	0.731397
5796	PTPRK	0.658705	4.31554	4.38762	0.000102585	0.00105713	0.720591
81624	DIAPH3	-0.564621	5.79446	-4.387	0.000102774	0.00105808	0.718795
1005	CDH7	1.52775	3.27682	4.3861	0.000103048	0.0010599	0.716205
22822	PHLDA1	0.644319	6.69391	4.38098	0.000104612	0.00107497	0.701536
101928626	LOC101928626	0.98503	8.53734	4.3806	0.00010473	0.00107516	0.700443
9055	PRC1	-0.701301	6.52627	-4.37798	0.000105539	0.00108245	0.692949
113115	MTFR2	-1.0578	2.95063	-4.37758	0.000105663	0.0010827	0.691805
55742	PARVA	1.18352	3.20855	4.37554	0.000106302	0.00108822	0.68594
7533	YWHAH	0.465596	7.11669	4.37327	0.000107013	0.0010941	0.679446
160622	GRASP	0.818581	3.32716	4.37277	0.000107171	0.0010941	0.678015
56731	SLC2A4RG	-0.655313	5.98895	-4.37275	0.000107178	0.0010941	0.677949
7456	WIPF1	-0.641531	4.24927	-4.37139	0.000107607	0.00109745	0.674064
6678	SPARC	-0.328456	7.48972	-4.36793	0.000108708	0.00110764	0.664147
84838	ZNF496	-0.417468	5.09076	-4.36722	0.000108937	0.00110893	0.662103
79744	ZNF419	-0.833803	3.23099	-4.36564	0.000109444	0.00111306	0.657578
133746	JMY	-0.689841	5.51969	-4.36401	0.000109968	0.00111685	0.652937
57678	GPAM	0.650746	5.8886	4.36385	0.000110022	0.00111685	0.652452
22856	CHSY1	0.484032	5.92241	4.3632	0.000110231	0.0011175	0.650604
1062	CENPE	-0.535799	7.65023	-4.36291	0.000110324	0.0011175	0.649787
27087	B3GAT1	2.79269	0.0557045	4.3627	0.000110395	0.0011175	0.649164
285148	IAH1	-0.862434	4.16258	-4.36029	0.000111179	0.0011244	0.642271
54014	BRWD1	-0.505047	5.8834	-4.35809	0.0001119	0.00113064	0.635979
5902	RANBP1	-0.325689	7.95282	-4.35708	0.000112232	0.00113261	0.633095
50944	SHANK1	2.21508	2.20023	4.35687	0.000112303	0.00113261	0.63248
31	ACACA	-0.745617	3.35718	-4.35603	0.00011258	0.00113435	0.630082
647033	PA2G4P4	-0.509071	8.02681	-4.35569	0.000112692	0.00113443	0.629116
84364	ARFGAP2	0.511997	4.36711	4.35358	0.000113393	0.00114043	0.623081
11345	GABARAPL2	0.376867	7.05667	4.34736	0.000115486	0.00116041	0.605282
64965	MRPS9	-0.745148	3.5249	-4.34656	0.000115759	0.00116207	0.602991
23197	FAF2	0.359603	6.94657	4.3455	0.00011612	0.00116462	0.59996
1877	E4F1	0.703714	4.45456	4.34314	0.00011693	0.00117114	0.593195
1123	CHN1	-0.386893	6.27538	-4.34298	0.000116985	0.00117114	0.592739
59269	HIVEP3	1.38512	2.4064	4.34032	0.000117902	0.00117923	0.585144
4675	NAP1L3	1.04588	2.87227	4.33867	0.000118476	0.00118381	0.580414
23269	MGA	-0.642226	4.68811	-4.33838	0.000118576	0.00118381	0.57959
11235	PDCD10	-0.489206	5.58394	-4.33334	0.000120343	0.00120018	0.565204
8313	AXIN2	1.17395	1.96218	4.33308	0.000120437	0.00120018	0.564446
343099	CCDC18	-0.40162	5.85039	-4.3322	0.000120746	0.00120114	0.561947
196	AHR	1.38612	2.28599	4.33218	0.000120754	0.00120114	0.561888
155066	ATP6V0E2	0.485611	5.7473	4.33135	0.000121051	0.00120299	0.559495
114827	FHAD1	1.71334	1.73088	4.32986	0.000121581	0.00120679	0.555248
9590	AKAP12	0.877507	8.628	4.32965	0.000121655	0.00120679	0.554655
84549	MAK16	-0.747061	4.20281	-4.32794	0.000122267	0.00121176	0.549771
10926	DBF4	-0.547125	5.15595	-4.32644	0.000122809	0.00121602	0.545472
126298	IRGQ	0.592964	5.11552	4.32395	0.000123707	0.0012238	0.538381
5269	SERPINB6	-1.85014	1.81307	-4.31996	0.000125165	0.00123641	0.526989
196403	DTX3	0.514332	7.07262	4.31984	0.000125209	0.00123641	0.526647
121642	ALKBH2	-0.456708	6.13246	-4.3183	0.000125778	0.0012409	0.522239
84668	FAM126A	0.470722	4.44838	4.31755	0.000126054	0.0012425	0.520104
56271	BEX4	0.393151	6.34121	4.31211	0.000128084	0.00126137	0.504565
80179	MYO19	-0.585941	3.93966	-4.31115	0.000128444	0.00126359	0.501839
53834	FGFRL1	1.40445	3.99067	4.31089	0.000128542	0.00126359	0.501096
57515	SERINC1	0.491892	6.55401	4.30413	0.000131117	0.00128773	0.481813
7029	TFDP2	-0.430755	7.1976	-4.30294	0.000131576	0.00129108	0.478412
441061	MARCH11	2.55305	2.42078	4.30159	0.000132097	0.00129503	0.474568
7167	TPI1	-0.527032	9.0965	-4.30078	0.000132414	0.00129697	0.472239
9812	KIAA0141	0.481377	5.61845	4.29959	0.000132875	0.00130032	0.468857
1052	CEBPD	0.998887	3.98152	4.29812	0.000133448	0.00130474	0.464679
256281	NUDT14	0.885244	3.83113	4.29585	0.000134341	0.0013123	0.458191
1134	CHRNA1	2.85346	2.40615	4.29482	0.000134748	0.0013151	0.455249
6490	PMEL	-1.35672	3.00197	-4.29424	0.000134975	0.00131613	0.453613
5062	PAK2	-0.433917	6.55115	-4.2919	0.000135906	0.0013218	0.44693
9208	LRRFIP1	-0.349514	7.20336	-4.29176	0.00013596	0.0013218	0.446549
2037	EPB41L2	0.371467	6.62499	4.29163	0.000136012	0.0013218	0.446177
91663	MYADM	0.468393	5.95077	4.29156	0.000136042	0.0013218	0.445959
2115	ETV1	0.647664	5.13447	4.28472	0.000138796	0.00134718	0.426479
51805	COQ3	-0.680878	3.88752	-4.28429	0.00013897	0.00134718	0.425261
284406	ZFP82	-0.512744	4.91358	-4.28415	0.000139026	0.00134718	0.424866
56896	DPYSL5	0.579934	5.89459	4.28359	0.000139257	0.00134821	0.423258
116238	TLCD1	-1.13051	2.73584	-4.28123	0.000140222	0.00135635	0.416543
57599	WDR48	-0.597347	4.68688	-4.28044	0.000140547	0.00135829	0.414291
3488	IGFBP5	0.840996	6.24216	4.27834	0.000141415	0.00136545	0.408309
114799	ESCO1	-0.634758	4.97231	-4.27804	0.000141539	0.00136545	0.407461
7220	TRPC1	-0.98233	2.70708	-4.27717	0.0001419	0.00136772	0.404985
4776	NFATC4	0.572871	6.37281	4.27593	0.000142414	0.00137146	0.401468
84620	ST6GAL2	1.28541	2.90464	4.27531	0.000142676	0.00137277	0.399682
23243	ANKRD28	-0.48076	4.5232	-4.27273	0.000143756	0.00138194	0.392354
7867	MAPKAPK3	0.793694	3.93913	4.27203	0.000144049	0.00138354	0.390372
9657	IQCB1	-0.81445	3.88078	-4.27136	0.000144333	0.00138504	0.388458
55768	NGLY1	-0.707653	4.49884	-4.26757	0.000145943	0.00139808	0.377682
171024	SYNPO2	-0.562364	5.96027	-4.26756	0.000145949	0.00139808	0.377639
2029	ENSA	0.665538	8.59195	4.26586	0.000146679	0.00140384	0.372792
10400	PEMT	-0.575672	3.91203	-4.2636	0.000147649	0.00141188	0.366388
93349	SP140L	2.24209	1.32757	4.26184	0.000148413	0.00141794	0.361376
124446	TMEM219	0.421032	6.23569	4.25761	0.000150264	0.00143408	0.349333
1945	EFNA4	-0.675728	4.75685	-4.25737	0.000150366	0.00143408	0.348673
51181	DCXR	0.412499	6.8559	4.25579	0.000151064	0.00143947	0.344176
10669	CGREF1	-0.924704	2.8942	-4.25189	0.000152796	0.00145471	0.333097
54438	GFOD1	0.744674	3.60462	4.251	0.000153195	0.00145723	0.330565
29121	CLEC2D	-0.343025	6.81926	-4.2504	0.000153463	0.0014585	0.328867
6738	TROVE2	-0.38701	7.30082	-4.24656	0.0001552	0.00147372	0.317935
10712	FAM189B	-0.462844	4.81545	-4.2442	0.000156274	0.00148263	0.311239
23029	RBM34	-0.348064	7.17668	-4.24234	0.000157123	0.00148938	0.305976
266727	MDGA1	1.56538	2.09359	4.24032	0.000158057	0.00149661	0.300219
55872	PBK	-0.494966	6.30533	-4.24009	0.00015816	0.00149661	0.299585
26255	PTTG3P	-0.951494	3.97106	-4.23524	0.000160419	0.00151667	0.285811
9793	CKAP5	-0.420034	7.12826	-4.23367	0.000161159	0.00152234	0.281342
10713	USP39	-0.391442	6.17762	-4.23262	0.000161652	0.00152506	0.278378
51569	UFM1	0.370385	5.7406	4.23246	0.000161727	0.00152506	0.277925
1819	DRG2	-0.830286	2.79459	-4.23129	0.000162285	0.00152899	0.274585
11190	CEP250	-0.914217	4.17415	-4.22901	0.000163366	0.00153784	0.268139
10217	CTDSPL	0.794386	3.78499	4.22786	0.000163915	0.00154168	0.264876
5983	RFC3	-0.411881	6.54796	-4.22592	0.000164846	0.0015491	0.259379
90338	ZNF160	-0.671437	3.99147	-4.22397	0.000165788	0.00155661	0.253844
55351	STK32B	2.386	1.35425	4.22105	0.000167211	0.00156861	0.245549
5754	PTK7	-0.530914	5.61692	-4.21185	0.00017176	0.00160859	0.219491
10549	PRDX4	-0.365511	6.6817	-4.21168	0.000171849	0.00160859	0.218987
84142	FAM175A	-0.74558	3.2711	-4.21154	0.000171916	0.00160859	0.21861
219743	TYSND1	-0.993679	3.17139	-4.21051	0.000172435	0.00161206	0.215682
91010	FMNL3	0.697753	3.55281	4.20943	0.000172977	0.00161574	0.212637
6422	SFRP1	-0.565268	7.40456	-4.20835	0.000173527	0.00161949	0.209557
254559	MIR9-3HG	2.4667	1.47988	4.2074	0.000174007	0.00162258	0.206874
79598	CEP97	-0.586481	5.27366	-4.20459	0.000175441	0.00163435	0.198909
26354	GNL3	-0.791852	4.67326	-4.20433	0.000175571	0.00163435	0.198192
9238	TBRG4	-0.570315	5.49868	-4.20403	0.000175725	0.0016344	0.197337
10060	ABCC9	-2.53981	1.42705	-4.2033	0.0001761	0.00163648	0.195273
23114	NFASC	0.818823	4.37025	4.20206	0.000176742	0.00164104	0.191741
30815	ST6GALNAC6	-0.661197	4.65009	-4.19569	0.000180053	0.00167023	0.173725
219699	UNC5B	0.560336	7.92607	4.19543	0.000180192	0.00167023	0.172977
10891	PPARGC1A	-0.683508	4.31069	-4.19359	0.000181161	0.00167779	0.167772
2180	ACSL1	0.914572	3.4906	4.19169	0.000182166	0.00168524	0.162406
1627	DBN1	0.398039	7.48759	4.19148	0.000182276	0.00168524	0.161821
54622	ARL15	0.91323	3.38771	4.19096	0.000182553	0.00168636	0.160349
10257	ABCC4	-0.413198	5.41108	-4.18701	0.000184669	0.00170447	0.149163
55070	DET1	-0.622769	3.24492	-4.18653	0.000184928	0.00170541	0.147805
5090	PBX3	-0.31391	6.35735	-4.18569	0.000185379	0.00170695	0.145442
8563	THOC5	-0.374736	5.70111	-4.18564	0.000185408	0.00170695	0.145289
90843	TCEAL8	0.393636	7.18674	4.18499	0.000185759	0.00170873	0.143455
22835	ZFP30	-0.756983	3.38293	-4.18443	0.000186062	0.00171007	0.141876
9939	RBM8A	0.271982	10.0403	4.17952	0.000188744	0.00173326	0.127989
10468	FST	2.28641	1.36955	4.17904	0.00018901	0.00173424	0.126625
55536	CDCA7L	-0.997501	3.43767	-4.17696	0.000190156	0.00174329	0.120759
80227	PAAF1	-0.841287	3.51706	-4.17403	0.000191786	0.00175675	0.112478
6935	ZEB1	-0.469463	7.00244	-4.17295	0.000192387	0.00176077	0.109444
57630	SH3RF1	-0.764958	4.6558	-4.17215	0.000192839	0.00176342	0.107169
151648	SGO1	-0.401922	4.87306	-4.17073	0.000193635	0.00176922	0.103173
9447	AIM2	2.72646	-0.590081	4.17031	0.000193872	0.00176946	0.101988
7262	PHLDA2	1.69079	2.19549	4.16976	0.000194184	0.00176946	0.100427
7443	VRK1	-0.337949	6.31602	-4.16952	0.000194322	0.00176946	0.0997368
23549	DNPEP	-0.601098	5.67886	-4.16949	0.000194337	0.00176946	0.0996639
7507	XPA	0.337263	5.77386	4.16925	0.000194475	0.00176946	0.098975
646214	LOC646214	-0.620822	5.14642	-4.16804	0.000195163	0.00177424	0.0955508
11259	FILIP1L	1.36009	3.03406	4.16577	0.000196452	0.00178447	0.0891646
10929	SRSF8	0.45912	6.23072	4.16203	0.000198603	0.0018025	0.0786029
10957	PNRC1	0.675352	5.71581	4.15787	0.000201022	0.00182293	0.0668648
11142	PKIG	0.483755	4.42585	4.15703	0.000201515	0.00182588	0.0644886
8624	PSMG1	-0.417396	5.55449	-4.15673	0.000201693	0.00182598	0.0636328
55818	KDM3A	-0.645082	5.56156	-4.15411	0.000203238	0.00183843	0.0562359
339263	C17orf51	1.26279	3.38876	4.15258	0.000204142	0.00184507	0.0519329
642236	FRG1JP	-0.646874	3.55388	-4.15134	0.000204878	0.00185019	0.048442
607	BCL9	0.450545	6.7032	4.15052	0.000205366	0.00185182	0.0461364
84938	ATG4C	-0.472009	4.70529	-4.15047	0.000205398	0.00185182	0.0459831
10857	PGRMC1	0.471036	6.80615	4.14988	0.000205752	0.00185347	0.0443161
114971	PTPMT1	-0.423862	5.96232	-4.14575	0.000208237	0.00187431	0.0326727
9156	EXO1	-0.305306	5.19141	-4.14513	0.000208615	0.00187615	0.0309176
27063	ANKRD1	3.63797	0.451798	4.14381	0.000209412	0.00188176	0.0272221
4047	LSS	0.754093	4.22307	4.14318	0.000209801	0.00188229	0.0254228
388228	SBK1	0.448146	6.24945	4.14315	0.000209816	0.00188229	0.0253512
81553	FAM49A	1.19233	2.68315	4.14279	0.000210036	0.00188271	0.0243361
58499	ZNF462	0.45858	6.87483	4.14205	0.000210489	0.00188522	0.0222456
4060	LUM	1.58997	2.9847	4.14155	0.000210797	0.00188643	0.0208291
157313	CDCA2	-0.37409	6.67364	-4.1408	0.000211254	0.00188896	0.01873
3223	HOXC6	0.479589	5.67449	4.14037	0.000211519	0.00188978	0.0175158
2177	FANCD2	-0.550834	5.98893	-4.13962	0.000211982	0.00189236	0.0153964
79718	TBL1XR1	-0.322579	6.66494	-4.13883	0.000212469	0.00189516	0.0131699
1316	KLF6	0.425889	6.01989	4.13754	0.000213265	0.00190069	0.00954754
3251	HPRT1	-0.485702	5.16758	-4.13597	0.000214243	0.00190785	0.00511174
56953	NT5M	-1.02061	2.8178	-4.13441	0.000215215	0.00191372	0.000726084
375323	LHFPL4	0.986884	4.34344	4.13435	0.000215254	0.00191372	0.000549549
26134	RALGAPA1P1	-1.83776	1.76312	-4.13295	0.000216129	0.00191993	-0.00338062
78994	PRR14	0.53619	4.2606	4.13103	0.00021734	0.00192898	-0.00879927
5324	PLAG1	2.24185	1.40138	4.13077	0.000217502	0.00192898	-0.00951873
27145	FILIP1	1.41193	1.9019	4.12886	0.000218711	0.00193812	-0.0148928
4990	SIX6	1.44286	0.283302	4.12678	0.000220037	0.00194828	-0.0207493
101927497	LOC101927497	-1.43581	2.97028	-4.12285	0.000222564	0.00196795	-0.0318154
57149	LYRM1	-0.565242	4.12267	-4.12276	0.000222619	0.00196795	-0.032056
5591	PRKDC	-0.682768	6.66118	-4.12188	0.000223191	0.0019714	-0.0345415
6309	SC5D	0.545979	6.30336	4.11938	0.000224817	0.00198291	-0.041574
7559	ZNF12	-0.514884	4.86834	-4.11932	0.000224859	0.00198291	-0.041756
10969	EBNA1BP2	-0.315167	7.70871	-4.11708	0.000226322	0.00199269	-0.0480404
5230	PGK1	-0.859116	8.66262	-4.11706	0.000226334	0.00199269	-0.0480897
23347	SMCHD1	-0.56855	5.82716	-4.11646	0.000226732	0.00199458	-0.0497918
28971	AAMDC	-0.525733	5.36022	-4.11603	0.000227012	0.00199543	-0.0509887
57572	DOCK6	-1.04781	3.07634	-4.11522	0.000227547	0.00199852	-0.0532679
117	ADCYAP1R1	1.52745	2.16041	4.11488	0.000227775	0.00199891	-0.054239
8800	PEX11A	-0.806733	4.13374	-4.11209	0.000229625	0.00201352	-0.0620775
7357	UGCG	-0.498384	5.5263	-4.11155	0.000229984	0.00201505	-0.0635926
9648	GCC2	-0.486182	6.83268	-4.11027	0.000230844	0.00201969	-0.0672066
100874032	PRRT3-AS1	-1.16895	1.92234	-4.1102	0.000230885	0.00201969	-0.0673785
5994	RFXAP	-0.58138	4.13959	-4.10969	0.000231227	0.00202105	-0.0688111
9136	RRP9	-0.48178	5.27622	-4.10917	0.000231581	0.00202253	-0.0702963
1746	DLX2	3.00987	0.417323	4.10736	0.0002328	0.00203154	-0.07538
55250	ELP2	-0.405336	5.53601	-4.10522	0.000234249	0.00204254	-0.0813894
4345	CD200	2.00626	1.33923	4.10128	0.000236938	0.00206434	-0.0924458
441151	TMEM151B	1.27485	3.79584	4.10087	0.00023722	0.00206514	-0.0935973
57508	INTS2	-0.631598	4.42198	-4.0995	0.000238164	0.0020717	-0.0974452
29899	GPSM2	-0.813762	3.21443	-4.09846	0.000238882	0.00207629	-0.100361
545	ATR	-0.670574	4.43452	-4.09794	0.000239245	0.00207779	-0.101832
4437	MSH3	-0.381138	5.68606	-4.09605	0.000240559	0.00208692	-0.107135
124540	MSI2	0.391117	7.01091	4.09588	0.00024068	0.00208692	-0.107623
2487	FRZB	-1.0835	3.92317	-4.09457	0.000241596	0.00209196	-0.111301
3775	KCNK1	0.816474	3.79236	4.0945	0.000241646	0.00209196	-0.111504
10082	GPC6	-0.522885	4.77615	-4.09262	0.000242963	0.00210169	-0.116767
5527	PPP2R5C	-0.324026	6.91902	-4.08939	0.000245249	0.00211978	-0.125835
85464	SSH2	-0.554848	4.14442	-4.08789	0.000246319	0.00212734	-0.130052
11004	KIF2C	-0.389707	6.42026	-4.08727	0.000246758	0.00212944	-0.131774
441459	ANKRD18B	-0.883031	3.47504	-4.08475	0.00024857	0.00214335	-0.138861
6627	SNRPA1	-0.337632	6.98963	-4.08447	0.000248771	0.00214335	-0.139643
9700	ESPL1	-0.517782	5.0612	-4.0842	0.000248961	0.00214335	-0.140381
80031	SEMA6D	0.968301	3.95466	4.08373	0.000249306	0.00214462	-0.141722
84333	PCGF5	0.622564	4.04725	4.08325	0.000249652	0.0021459	-0.143066
1182	CLCN3	-0.465087	5.44146	-4.07978	0.000252169	0.00216583	-0.152778
11023	VAX1	1.27872	0.929762	4.06798	0.000260935	0.00223775	-0.185858
5820	PVT1	-0.837148	2.95786	-4.06795	0.000260954	0.00223775	-0.185928
3281	HSBP1	0.317037	7.97128	4.06616	0.000262314	0.00224455	-0.19096
84460	ZMAT1	1.48476	3.6312	4.0659	0.000262512	0.00224455	-0.191688
27042	DIEXF	-0.429274	4.89391	-4.06589	0.000262519	0.00224455	-0.191714
55275	VPS53	-0.466812	5.03103	-4.06582	0.000262572	0.00224455	-0.191912
2787	GNG5	-0.271525	7.79908	-4.06553	0.000262788	0.00224463	-0.192706
10111	RAD50	-0.400649	7.70836	-4.06345	0.000264375	0.00225642	-0.198534
8499	PPFIA2	-1.11119	2.27881	-4.06036	0.000266753	0.00227493	-0.207201
10905	MAN1A2	0.315844	9.26139	4.05892	0.000267861	0.00228081	-0.211213
5024	P2RX3	-2.06986	1.91355	-4.05892	0.000267862	0.00228081	-0.211214
80018	NAA25	-0.356007	5.75113	-4.05827	0.000268366	0.00228331	-0.213033
374618	TEX9	-0.759844	3.67946	-4.05511	0.000270828	0.00230079	-0.221872
11320	MGAT4A	1.12556	1.91486	4.0551	0.000270842	0.00230079	-0.221923
80110	ZNF614	-0.960951	2.61742	-4.0532	0.000272333	0.00231164	-0.227232
92979	MARCH9	0.573559	4.38693	4.05285	0.000272608	0.00231217	-0.228209
101927740	LOC101927740	0.930732	2.58852	4.05051	0.000274458	0.00232605	-0.234753
2113	ETS1	1.16894	2.1774	4.04908	0.000275593	0.00233386	-0.238749
8874	ARHGEF7	0.373478	5.65232	4.04705	0.000277216	0.00234578	-0.24443
118429	ANTXR2	0.872406	6.27059	4.04439	0.000279353	0.00236202	-0.251856
10383	TUBB4B	-0.562862	6.48337	-4.04331	0.000280226	0.00236756	-0.254876
2323	FLT3LG	-1.3319	2.3961	-4.04023	0.000282729	0.00238686	-0.26348
23544	SEZ6L	2.64087	1.28035	4.03935	0.000283447	0.00239106	-0.265933
5064	PALM	-0.52312	6.44584	-4.03899	0.000283748	0.00239175	-0.266959
9329	GTF3C4	-0.664016	5.06551	-4.0381	0.00028448	0.00239607	-0.269453
151556	GPR155	-0.523838	4.53651	-4.03776	0.000284753	0.0023965	-0.270379
2932	GSK3B	0.291242	6.50082	4.03637	0.000285901	0.00240431	-0.27427
7108	TM7SF2	0.481611	5.61804	4.03536	0.000286735	0.00240946	-0.277087
1601	DAB2	2.77631	0.331064	4.03291	0.000288769	0.0024232	-0.283927
206358	SLC36A1	0.686786	4.15705	4.03286	0.000288816	0.0024232	-0.284081
55696	RBM22	0.34411	6.70199	4.03224	0.000289331	0.00242566	-0.285807
56985	ADPRM	-1.1188	2.16406	-4.02702	0.000293728	0.00246062	-0.300392
51726	DNAJB11	0.414015	6.87843	4.02655	0.000294122	0.00246202	-0.301688
11182	SLC2A6	0.785769	3.93384	4.02502	0.000295425	0.00247103	-0.305964
30001	ERO1A	-0.533918	5.80079	-4.02312	0.000297045	0.00248267	-0.311252
677	ZFP36L1	0.912034	6.6986	4.02203	0.000297983	0.00248861	-0.314302
441601	LOC441601	-0.659656	3.32741	-4.02156	0.000298386	0.00249006	-0.315609
503639	DUXAP10	0.39338	6.28866	4.02109	0.000298795	0.00249156	-0.316932
27338	UBE2S	-0.374505	7.70767	-4.01941	0.000300248	0.00250176	-0.321622
26061	HACL1	-0.867638	2.9789	-4.01908	0.000300533	0.00250222	-0.322539
4259	MGST3	0.728044	7.86056	4.01857	0.00030097	0.00250394	-0.323945
1827	RCAN1	0.433066	5.01455	4.01827	0.000301234	0.00250422	-0.324792
6733	SRPK2	0.290419	6.29627	4.018	0.000301466	0.00250424	-0.325538
2739	GLO1	-0.313258	7.85958	-4.01602	0.000303196	0.00251669	-0.331072
55082	ARGLU1	0.460421	7.74925	4.01518	0.000303926	0.00252083	-0.333396
84924	ZNF566	-0.736673	3.71816	-4.01322	0.000305651	0.0025332	-0.338867
10962	MLLT11	0.375239	10.1555	4.01274	0.000306078	0.00253481	-0.340216
6373	CXCL11	1.68698	1.09623	4.01201	0.00030672	0.0025382	-0.342243
79968	WDR76	-0.407012	5.43153	-4.00961	0.000308853	0.00255391	-0.348942
85508	SCRT2	1.8496	0.507436	4.00355	0.000314296	0.00259694	-0.365829
200942	KLHDC8B	0.650064	3.90491	4.00324	0.000314573	0.00259726	-0.366682
201780	SLC10A4	-0.751547	4.94937	-4.00207	0.000315631	0.00260401	-0.369925
4869	NPM1	-0.236297	10.1361	-4.00154	0.000316117	0.00260605	-0.371414
642366	LOC642366	-0.776289	3.4197	-4.00118	0.000316445	0.00260678	-0.372416
80339	PNPLA3	-0.830239	3.71476	-3.99945	0.000318027	0.0026171	-0.377236
5481	PPID	-0.337462	6.72541	-3.99928	0.000318179	0.0026171	-0.377696
6000	RGS7	2.60269	1.4683	3.99764	0.000319686	0.00262751	-0.382264
55280	CWF19L1	-0.533885	4.29186	-3.99627	0.000320951	0.00263592	-0.386082
348926	FAM86EP	-0.773384	2.86736	-3.99462	0.000322478	0.00264646	-0.390669
158	ADSL	-0.253502	7.36357	-3.9935	0.000323523	0.00265304	-0.393796
90417	KNSTRN	-0.36792	6.17658	-3.99277	0.000324199	0.00265539	-0.395812
3131	HLF	-0.943749	2.21446	-3.99267	0.000324299	0.00265539	-0.396109
56006	SMG9	0.837451	3.62582	3.98887	0.000327866	0.00268258	-0.40668
23152	CIC	0.521684	5.29553	3.98825	0.000328446	0.00268531	-0.408388
7259	TSPYL1	0.382896	6.12044	3.98766	0.000329005	0.00268786	-0.41003
490	ATP2B1	0.404112	6.8908	3.98455	0.000331962	0.00270905	-0.418676
406	ARNTL	1.47457	2.38928	3.98441	0.000332096	0.00270905	-0.419067
139886	SPIN4	0.533553	6.03501	3.97953	0.0003368	0.00274536	-0.432656
9839	ZEB2	0.585371	5.02113	3.9789	0.000337409	0.00274827	-0.4344
283576	ZDHHC22	2.49958	1.57584	3.97861	0.000337687	0.00274847	-0.435196
55083	KIF26B	0.887663	2.98172	3.97553	0.000340689	0.00277083	-0.443745
347746	PWARSN	-0.91645	3.28082	-3.97441	0.000341797	0.00277777	-0.446882
51560	RAB6B	1.0478	3.61581	3.9724	0.000343771	0.00279173	-0.452446
10636	RGS14	-0.819562	4.00528	-3.9717	0.000344468	0.0027953	-0.454401
5164	PDK2	-0.511461	4.4746	-3.97097	0.00034519	0.00279792	-0.456423
5937	RBMS1	0.320573	7.30483	3.97043	0.000345726	0.00279792	-0.457924
375295	LINC01116	0.788897	4.15391	3.97041	0.000345749	0.00279792	-0.457988
84842	HPDL	-0.636718	5.0867	-3.97034	0.000345819	0.00279792	-0.458181
57586	SYT13	2.31146	1.35247	3.96912	0.000347026	0.00280447	-0.461549
57523	NYNRIN	0.914446	3.13823	3.96901	0.000347144	0.00280447	-0.461875
55004	LAMTOR1	0.36287	7.31548	3.96859	0.000347557	0.00280572	-0.463024
7468	WHSC1	-0.303447	7.77926	-3.96759	0.000348563	0.00281176	-0.465815
80303	EFHD1	1.12126	2.40334	3.96594	0.000350221	0.00282304	-0.470399
5781	PTPN11	-0.515129	6.25662	-3.9639	0.000352278	0.00283453	-0.476053
56648	EIF5A2	-0.689875	3.14027	-3.96384	0.000352338	0.00283453	-0.47622
3354	HTR1E	2.29579	0.703101	3.96375	0.000352428	0.00283453	-0.476465
3767	KCNJ11	-0.681915	3.00949	-3.95991	0.000356339	0.00286387	-0.487122
123263	MTFMT	-0.441924	4.85311	-3.95601	0.000360353	0.00289399	-0.497939
8364	HIST1H4C	-0.708685	9.15437	-3.95497	0.000361425	0.00289878	-0.500808
80222	TARS2	-0.489126	5.93742	-3.95492	0.000361481	0.00289878	-0.500958
79042	TSEN34	-0.727888	4.20641	-3.95435	0.000362079	0.00290143	-0.502552
23333	DPY19L1	0.503162	4.92526	3.95345	0.000363014	0.00290678	-0.505044
10785	WDR4	-0.555226	5.37923	-3.95271	0.000363782	0.00291079	-0.507083
4900	NRGN	0.902343	3.91461	3.95	0.000366621	0.00293135	-0.514589
116138	KLHDC3	-0.338342	6.56885	-3.9497	0.000366939	0.00293174	-0.515426
285753	CEP57L1	-0.713302	4.23783	-3.94836	0.000368356	0.0029409	-0.519147
205327	C2orf69	-0.478403	5.22071	-3.94807	0.000368658	0.00294115	-0.519938
440957	SMIM4	-0.539599	5.67604	-3.9468	0.000370005	0.00294863	-0.52346
1762	DMWD	0.447855	4.90185	3.94668	0.000370136	0.00294863	-0.523801
84717	HDGFRP2	-0.363653	5.72165	-3.9452	0.000371709	0.00295784	-0.527896
8508	NIPSNAP1	-0.534806	7.02674	-3.94508	0.000371837	0.00295784	-0.528226
387882	C12orf75	0.493249	5.4694	3.94356	0.000373464	0.00296861	-0.532441
10949	HNRNPA0	0.302755	8.84236	3.93933	0.000378027	0.00300269	-0.544164
55740	ENAH	-0.277318	9.37466	-3.93768	0.000379813	0.00301468	-0.548713
51564	HDAC7	0.530159	7.51956	3.93689	0.000380682	0.00301937	-0.550918
389421	LIN28B	-0.498217	5.85853	-3.93652	0.000381085	0.00302037	-0.551939
79906	MORN1	0.805123	3.02786	3.9344	0.000383411	0.00303659	-0.557812
65055	REEP1	1.04817	3.42791	3.93381	0.000384061	0.00303953	-0.559447
9926	LPGAT1	0.459823	5.77727	3.93078	0.000387411	0.00306381	-0.567828
53	ACP2	0.427393	5.3201	3.92897	0.000389421	0.0030766	-0.572821
6567	SLC16A2	1.18994	3.19117	3.92882	0.000389594	0.0030766	-0.57325
57597	BAHCC1	-0.513009	5.02302	-3.92822	0.000390262	0.00307964	-0.574904
23263	MCF2L	0.809163	3.71188	3.92549	0.000393323	0.00310155	-0.582442
1200	TPP1	-0.606517	4.43316	-3.92515	0.000393712	0.00310237	-0.583397
64220	STRA6	0.820205	5.13146	3.9245	0.000394441	0.00310586	-0.585181
159013	CXorf38	-0.880319	3.54766	-3.92341	0.000395681	0.00311338	-0.588211
56992	KIF15	-0.463528	6.1831	-3.91855	0.000401228	0.00315474	-0.60164
9832	JAKMIP2	0.500355	5.8058	3.91813	0.000401709	0.00315624	-0.602796
7447	VSNL1	0.951425	2.60903	3.91714	0.000402846	0.00316127	-0.605523
268	AMH	1.03875	2.98146	3.91707	0.00040293	0.00316127	-0.605725
1292	COL6A2	-0.851284	2.98016	-3.91553	0.000404708	0.00317293	-0.609972
23108	RAP1GAP2	-0.590478	4.53938	-3.91478	0.00040558	0.00317748	-0.612049
3106	HLA-B	2.78881	1.03105	3.91318	0.00040744	0.00318976	-0.616463
2720	GLB1	-0.451923	5.242	-3.91266	0.000408053	0.00319226	-0.617912
7067	THRA	-0.928398	3.11314	-3.91202	0.000408798	0.00319579	-0.619672
4914	NTRK1	0.70472	5.19614	3.91033	0.000410775	0.00320894	-0.624326
7465	WEE1	-0.469398	4.62675	-3.90945	0.00041182	0.0032148	-0.626777
84848	MIR503HG	1.12672	3.18361	3.90834	0.000413121	0.00322264	-0.629819
84310	C7orf50	-0.348319	6.50854	-3.90716	0.000414525	0.00323128	-0.633092
54784	ALKBH4	-0.849372	2.77789	-3.90678	0.00041498	0.0032325	-0.634148
170688	NUDT4P2	-0.539073	4.53678	-3.90459	0.000417588	0.00325049	-0.64019
1894	ECT2	-0.366697	6.19757	-3.90391	0.000418401	0.00325299	-0.642067
55722	CEP72	-0.846683	3.29601	-3.90382	0.000418506	0.00325299	-0.642309
10274	STAG1	0.437521	5.21155	3.90341	0.00041899	0.00325443	-0.643424
56937	PMEPA1	0.599999	4.98507	3.90254	0.000420039	0.00325835	-0.645835
5606	MAP2K3	-0.579582	4.5617	-3.90231	0.000420317	0.00325835	-0.646472
7095	SEC62	0.312785	8.25165	3.90225	0.000420394	0.00325835	-0.646648
1983	EIF5	0.672925	7.88123	3.90178	0.000420958	0.0032604	-0.647943
23568	ARL2BP	0.45153	5.62014	3.90071	0.00042225	0.00326808	-0.650898
79187	FSD1	-0.353432	5.23762	-3.89764	0.000425974	0.00329413	-0.659364
23509	POFUT1	-0.997255	2.79408	-3.89743	0.00042622	0.00329413	-0.659922
23396	PIP5K1C	0.560153	4.6695	3.89631	0.000427587	0.00330234	-0.663009
57595	PDZD4	0.574049	4.65023	3.89485	0.000429382	0.00331056	-0.667049
132	ADK	-0.373462	6.04418	-3.89465	0.000429627	0.00331056	-0.667599
1429	CRYZ	-0.620145	4.7837	-3.89453	0.000429778	0.00331056	-0.667937
25880	TMEM186	-0.413621	4.8007	-3.89445	0.000429867	0.00331056	-0.668138
2222	FDFT1	0.451011	8.59733	3.8942	0.000430182	0.00331064	-0.668843
9021	SOCS3	1.13372	3.89524	3.89348	0.000431071	0.00331513	-0.670833
128178	EDARADD	-0.854425	3.81383	-3.89218	0.000432673	0.00332511	-0.674411
1153	CIRBP	0.296643	8.3555	3.89002	0.000435353	0.00334334	-0.680363
23270	TSPYL4	0.503224	5.9765	3.88921	0.000436362	0.00334872	-0.682595
143903	LAYN	-0.931664	5.1158	-3.88799	0.000437888	0.00335807	-0.685962
132949	AASDH	-0.511789	4.77877	-3.8867	0.000439502	0.00336807	-0.689507
81929	SEH1L	-0.607172	5.25776	-3.88532	0.000441239	0.003379	-0.693309
6496	SIX3	-0.771698	4.91172	-3.88455	0.000442206	0.00338403	-0.69542
10500	SEMA6C	0.878804	2.97711	3.8823	0.000445059	0.00340347	-0.701619
84722	PSRC1	-0.386042	5.66518	-3.87963	0.000448469	0.00342714	-0.708977
1846	DUSP4	0.5211	5.53141	3.87873	0.000449626	0.00343356	-0.711459
79039	DDX54	-0.998103	4.17572	-3.87845	0.000449978	0.00343384	-0.712213
54512	EXOSC4	-0.820328	3.35028	-3.87785	0.000450748	0.00343731	-0.713862
728833	FAM72D	-1.05305	2.53156	-3.87708	0.000451742	0.00344248	-0.715985
11078	TRIOBP	0.491288	5.75699	3.87421	0.000455467	0.00346844	-0.7239
5471	PPAT	-0.421809	6.32002	-3.87363	0.000456219	0.00347047	-0.72549
23401	FRAT2	-0.678604	3.91162	-3.87351	0.000456372	0.00347047	-0.725812
26043	UBXN7	-0.623187	6.1016	-3.87315	0.000456845	0.00347164	-0.72681
138050	HGSNAT	0.493875	4.87958	3.86936	0.000461812	0.00350694	-0.737232
81502	HM13	0.369958	6.27823	3.8683	0.000463216	0.00351514	-0.740156
57335	ZNF286A	-1.00359	2.91675	-3.86783	0.000463836	0.00351739	-0.741444
57545	CC2D2A	0.514814	4.63263	3.86753	0.000464231	0.00351794	-0.742265
7275	TUB	-0.828006	3.26261	-3.8651	0.000467452	0.00353988	-0.748928
8660	IRS2	0.63778	6.0838	3.86477	0.000467893	0.00354076	-0.749837
50999	TMED5	-0.467972	5.10601	-3.86422	0.000468629	0.00354291	-0.751351
54799	MBTD1	-0.589116	4.43021	-3.86407	0.000468828	0.00354291	-0.75176
79174	CRELD2	0.591186	5.47432	3.86303	0.000470227	0.00355102	-0.754631
4751	NEK2	-0.465766	6.05577	-3.86091	0.000473083	0.0035701	-0.760465
64927	TTC23	-0.695803	3.03998	-3.86062	0.000473467	0.00357052	-0.761245
81610	FAM83D	-0.464042	5.52698	-3.85894	0.00047574	0.00358518	-0.765859
7416	VDAC1	-0.300722	7.72552	-3.85766	0.000477487	0.00359586	-0.76939
9168	TMSB10	0.490414	10.3643	3.85549	0.000480447	0.00361565	-0.775344
4857	NOVA1	0.842529	3.71066	3.85482	0.000481371	0.0036201	-0.777195
3098	HK1	-0.428093	6.55865	-3.85293	0.000483967	0.00363711	-0.782377
2259	FGF14	1.28086	2.89159	3.85251	0.000484548	0.00363896	-0.783531
4784	NFIX	-0.868126	3.22459	-3.85115	0.000486425	0.00365054	-0.787256
84705	GTPBP3	-0.495343	5.15271	-3.84913	0.000489232	0.00366908	-0.792798
10280	SIGMAR1	-0.350949	8.02306	-3.84764	0.00049131	0.00368212	-0.79688
2561	GABRB2	1.91334	1.79178	3.84434	0.000495952	0.00371435	-0.805936
7153	TOP2A	-0.382647	10.7687	-3.84308	0.000497738	0.00372516	-0.809398
56652	C10orf2	-0.444625	5.46536	-3.84059	0.000501278	0.00374908	-0.816222
54811	ZNF562	-0.639514	4.19996	-3.84014	0.000501917	0.00375128	-0.817449
100506054	RNASEH1-AS1	-0.482923	4.87798	-3.83914	0.000503357	0.00375946	-0.820208
7991	TUSC3	0.257039	6.5805	3.83824	0.000504643	0.00376648	-0.822665
84280	BTBD10	0.467178	4.51634	3.83772	0.000505395	0.00376951	-0.824099
64333	ARHGAP9	2.84875	1.09772	3.83717	0.000506182	0.00377279	-0.825597
134728	IRAK1BP1	-0.821029	3.7786	-3.83655	0.000507083	0.00377564	-0.82731
55163	PNPO	-0.461422	6.45074	-3.8362	0.000507578	0.00377564	-0.828248
79925	SPEF2	0.906287	3.00615	3.83619	0.000507606	0.00377564	-0.828301
26999	CYFIP2	0.482001	5.66441	3.83542	0.000508711	0.00378128	-0.830396
10138	YAF2	-0.337167	5.59403	-3.83455	0.000509973	0.00378808	-0.832781
9344	TAOK2	0.587912	4.54201	3.83283	0.000512476	0.00380406	-0.837494
27000	DNAJC2	-0.368279	6.95948	-3.83231	0.000513231	0.00380708	-0.838912
7135	TNNI1	-2.09017	0.762295	-3.83041	0.000516016	0.00382513	-0.844121
23230	VPS13A	-0.6573	4.49158	-3.8297	0.000517063	0.00383028	-0.846073
148753	FAM163A	-0.642442	5.12214	-3.82874	0.000518474	0.00383789	-0.848697
11108	PRDM4	-0.332139	5.2357	-3.82852	0.000518796	0.00383789	-0.849294
64946	CENPH	-0.554379	5.76195	-3.82823	0.00051923	0.00383849	-0.8501
441518	FAM127C	0.469424	5.30535	3.82747	0.000520356	0.0038442	-0.852184
55964	SEPT3	0.521612	5.35116	3.82612	0.000522348	0.00385605	-0.855863
8761	PABPC4	-0.306772	8.22786	-3.82569	0.00052299	0.00385605	-0.857044
80781	COL18A1	-0.654445	4.24961	-3.82567	0.000523022	0.00385605	-0.857103
9616	RNF7	0.40848	6.47288	3.82467	0.000524512	0.00386441	-0.859841
2011	MARK2	0.367123	5.49636	3.82388	0.000525698	0.00386802	-0.862015
9066	SYT7	0.858793	3.39065	3.8238	0.000525804	0.00386802	-0.86221
29959	NRBP1	0.335343	6.43473	3.82347	0.000526303	0.00386802	-0.863122
10360	NPM3	-0.402196	7.30933	-3.82339	0.000526423	0.00386802	-0.863342
10342	TFG	0.252218	7.05612	3.82228	0.000528093	0.00387767	-0.866392
50717	DCAF8	0.331564	7.4374	3.82175	0.000528887	0.00388088	-0.867837
54780	NSMCE4A	-0.378495	5.90007	-3.82101	0.000529994	0.00388638	-0.869849
10336	PCGF3	0.386618	6.16409	3.81989	0.000531695	0.00389222	-0.872933
675	BRCA2	-0.681903	5.21136	-3.81981	0.000531815	0.00389222	-0.87315
10616	RBCK1	-0.420472	6.19646	-3.81977	0.000531863	0.00389222	-0.873238
9748	SLK	-0.340258	7.15358	-3.81855	0.000533714	0.00390314	-0.876582
374659	HDDC3	-0.620945	4.22664	-3.81614	0.000537379	0.0039273	-0.883166
1000	CDH2	0.426795	7.90556	3.8141	0.000540506	0.00394751	-0.888751
23705	CADM1	0.360548	7.87446	3.81091	0.000545425	0.00398076	-0.897469
1314	COPA	0.260295	8.3196	3.81037	0.000546272	0.00398427	-0.898962
84154	RPF2	-0.347971	6.95833	-3.80897	0.000548446	0.00399745	-0.902782
6415	SELENOW	0.49495	7.62096	3.80849	0.00054919	0.00400019	-0.904087
9507	ADAMTS4	-0.932158	3.09732	-3.80824	0.00054959	0.00400043	-0.904788
11245	GPR176	-0.733738	4.42539	-3.80779	0.000550293	0.00400287	-0.906019
222537	HS3ST5	0.945689	2.81855	3.80734	0.000550984	0.00400296	-0.907225
91775	NXPE3	-0.343483	5.14083	-3.80731	0.000551042	0.00400296	-0.907326
5327	PLAT	0.879931	3.98156	3.80588	0.000553283	0.00401656	-0.911231
80314	EPC1	0.533151	6.4302	3.8049	0.000554823	0.00402505	-0.913905
80724	ACAD10	-0.671885	3.57303	-3.804	0.000556246	0.00403269	-0.91637
4241	MELTF	-0.899022	3.58278	-3.80345	0.000557104	0.00403413	-0.917853
3236	HOXD10	0.595024	4.54829	3.8034	0.000557186	0.00403413	-0.917994
9060	PAPSS2	1.09563	2.33901	3.80145	0.000560283	0.00405385	-0.923326
7733	ZNF180	-0.723781	2.96976	-3.80083	0.000561274	0.00405833	-0.925026
10795	ZNF268	-0.54097	4.39168	-3.80005	0.000562507	0.00406454	-0.927137
90488	TMEM263	0.391747	5.44833	3.7995	0.000563391	0.00406823	-0.928648
199221	DZIP1L	-0.676174	3.30722	-3.79828	0.000565344	0.00407962	-0.931976
836	CASP3	-0.582268	4.32625	-3.79317	0.000573596	0.00413643	-0.945915
6787	NEK4	-0.723762	3.19311	-3.79292	0.000574015	0.00413671	-0.946618
5036	PA2G4	-0.29519	9.80211	-3.79263	0.000574484	0.00413735	-0.947403
84164	ASCC2	0.36554	5.98906	3.79166	0.000576058	0.00414594	-0.950034
23394	ADNP	-0.330365	6.60255	-3.79138	0.000576513	0.00414648	-0.950794
6103	RPGR	-0.580355	3.9153	-3.78758	0.00058276	0.00418751	-0.961158
5747	PTK2	-0.342748	5.87602	-3.78745	0.000582988	0.00418751	-0.961535
27314	RAB30	0.464758	4.47098	3.7868	0.000584061	0.00418976	-0.963302
4128	MAOA	-1.07683	1.99336	-3.78679	0.000584072	0.00418976	-0.96332
9895	TECPR2	0.505029	4.35303	3.78289	0.000590568	0.00423357	-0.973956
39	ACAT2	0.916693	3.58248	3.78266	0.000590957	0.00423357	-0.97459
260341	TFAMP1	-1.15782	2.79881	-3.78209	0.000591901	0.00423581	-0.976124
29763	PACSIN3	-0.741538	4.5651	-3.78186	0.0005923	0.00423581	-0.976773
9114	ATP6V0D1	0.460728	5.27665	3.78177	0.000592437	0.00423581	-0.976995
118	ADD1	0.325749	6.45095	3.78088	0.000593939	0.00424376	-0.97943
56975	FAM20C	0.84337	4.15384	3.77864	0.000597721	0.00426798	-0.985532
84897	TBRG1	0.386388	4.97099	3.77761	0.000599461	0.0042776	-0.988328
967	CD63	0.27965	9.82135	3.77567	0.00060277	0.00429839	-0.993619
57619	SHROOM3	0.440393	5.59473	3.77542	0.000603202	0.00429865	-0.994307
221937	FOXK1	-0.376399	6.09612	-3.77303	0.000607299	0.00432501	-1.00081
4097	MAFG	0.489819	6.74288	3.77259	0.000608046	0.00432751	-1.002
55622	TTC27	-0.700466	3.61232	-3.77189	0.000609255	0.00433306	-1.00391
283131	NEAT1	1.01355	6.48978	3.77168	0.000609623	0.00433306	-1.00449
8607	RUVBL1	-0.215983	7.46072	-3.77057	0.000611547	0.0043439	-1.00752
80157	CWH43	-0.590432	4.9455	-3.76972	0.00061301	0.00435145	-1.00981
163081	ZNF567	-0.753377	3.10046	-3.76784	0.000616282	0.00437183	-1.01493
5877	RABIF	0.568907	4.61631	3.76655	0.000618538	0.00438497	-1.01844
282809	POC1B	-0.678781	4.34787	-3.7656	0.000620204	0.00439392	-1.02103
23432	GPR161	0.435532	5.21822	3.76466	0.00062185	0.00440272	-1.02357
54751	FBLIM1	0.748255	3.75247	3.76318	0.000624475	0.00441843	-1.02762
7343	UBTF	0.403424	6.9373	3.76019	0.000629773	0.00445302	-1.03574
2665	GDI2	-0.571769	4.3474	-3.75842	0.000632933	0.00447245	-1.04055
10694	CCT8	-0.215433	8.83671	-3.75704	0.000635406	0.00448475	-1.0443
57821	CCDC181	0.327946	5.85066	3.75699	0.000635498	0.00448475	-1.04444
58488	PCTP	0.710305	4.50565	3.75589	0.00063748	0.00449582	-1.04743
4808	NHLH2	2.26154	3.14761	3.7554	0.000638366	0.00449853	-1.04876
23150	FRMD4B	-0.710272	4.67462	-3.75522	0.000638691	0.00449853	-1.04925
54765	TRIM44	0.313257	6.98503	3.75473	0.000639576	0.00450185	-1.05058
64359	NXN	-0.372761	6.37682	-3.7538	0.00064126	0.00451079	-1.05311
54920	DUS2	-0.614578	3.4755	-3.75243	0.000643742	0.00452533	-1.05682
100	ADA	-0.672366	3.54434	-3.75208	0.000644383	0.0045269	-1.05778
5899	RALB	0.451614	5.11959	3.75087	0.000646586	0.00453945	-1.06106
6867	TACC1	0.608406	4.14147	3.75056	0.000647158	0.00454054	-1.06191
56154	TEX15	-0.83898	3.86971	-3.74877	0.000650444	0.00456065	-1.06677
10622	POLR3G	-0.775172	4.05914	-3.74822	0.000651444	0.00456472	-1.06825
92154	MTSS1L	-0.707112	4.02241	-3.74774	0.000652332	0.00456801	-1.06956
83543	AIF1L	0.834495	3.54107	3.74658	0.000654481	0.0045801	-1.07271
54677	CROT	-0.88356	2.14569	-3.74596	0.00065562	0.00458513	-1.07439
147650	SPACA6	1.11173	2.2054	3.74505	0.000657318	0.00459357	-1.07687
9694	EMC2	-0.551265	5.59947	-3.74486	0.000657672	0.00459357	-1.07739
84319	CMSS1	-0.342311	6.69078	-3.74364	0.000659934	0.00460641	-1.08069
1463	NCAN	2.22044	3.77442	3.74305	0.000661035	0.00461114	-1.08229
26960	NBEA	-0.384238	6.61326	-3.74107	0.00066474	0.00463402	-1.08766
11158	RABL2B	0.353707	5.84805	3.73896	0.000668719	0.00465877	-1.09339
64968	MRPS6	0.35483	6.5043	3.73399	0.000678159	0.00472152	-1.10685
1869	E2F1	-0.365324	6.46496	-3.73269	0.000680657	0.00473221	-1.11038
146713	RBFOX3	1.04493	4.07852	3.73266	0.000680726	0.00473221	-1.11048
26122	EPC2	0.476358	5.64963	3.73251	0.000680999	0.00473221	-1.11086
284485	RIIAD1	1.72929	2.19386	3.72969	0.000686438	0.00476563	-1.1185
25847	ANAPC13	0.412333	6.30203	3.72949	0.000686839	0.00476563	-1.11906
55632	G2E3	-0.358301	6.29073	-3.72934	0.000687123	0.00476563	-1.11946
8602	NOP14	-0.545407	5.62519	-3.72741	0.000690873	0.00478859	-1.12469
377	ARF3	0.304302	7.35467	3.72606	0.000693516	0.00480385	-1.12835
58517	RBM25	0.423464	9.40954	3.7241	0.00069735	0.00482733	-1.13364
54681	P4HTM	-0.615723	4.44559	-3.72342	0.000698691	0.00483354	-1.13549
6119	RPA3	-0.354819	6.14529	-3.72296	0.000699599	0.00483674	-1.13673
8111	GPR68	2.21213	0.383193	3.72256	0.000700384	0.0048391	-1.13781
84002	B3GNT5	0.58359	3.73916	3.72077	0.000703926	0.00485939	-1.14265
2517	FUCA1	0.810534	3.32028	3.72063	0.000704215	0.00485939	-1.14305
285282	RABL3	-0.798954	3.05255	-3.71924	0.000706972	0.00487257	-1.1468
10162	LPCAT3	0.318788	5.1168	3.71922	0.00070702	0.00487257	-1.14686
24148	PRPF6	0.252841	8.29142	3.71807	0.000709317	0.00488531	-1.14998
56917	MEIS3	0.470215	6.22633	3.71551	0.000714455	0.00491758	-1.15691
4782	NFIC	-0.381679	6.8254	-3.71353	0.000718438	0.00494187	-1.16224
9079	LDB2	-0.614092	4.07233	-3.71295	0.000719615	0.0049455	-1.16381
25914	RTTN	-0.789292	3.33021	-3.7128	0.000719932	0.0049455	-1.16424
284565	NBPF15	0.477653	5.42126	3.7126	0.000720329	0.0049455	-1.16477
94056	SYAP1	-0.359609	6.88674	-3.71213	0.000721284	0.00494894	-1.16604
5993	RFX5	0.532594	6.67908	3.71113	0.00072333	0.00495985	-1.16875
286495	TTC3P1	-0.527658	4.66818	-3.71002	0.000725581	0.00497054	-1.17174
9547	CXCL14	1.94339	1.13352	3.70991	0.000725802	0.00497054	-1.17203
57231	SNX14	0.314876	5.63666	3.70741	0.00073094	0.00500257	-1.1788
4580	MTX1	-0.427859	5.89508	-3.70675	0.000732307	0.00500878	-1.18059
3993	LLGL2	1.19141	2.50189	3.70324	0.000739564	0.00505523	-1.19005
54499	TMCO1	0.464845	8.00836	3.70048	0.000745336	0.00509149	-1.19751
51496	CTDSPL2	-0.350923	6.26055	-3.69987	0.000746623	0.00509708	-1.19917
160428	ALDH1L2	-2.0741	2.90094	-3.69877	0.000748943	0.00510971	-1.20214
84922	FIZ1	0.581532	4.3164	3.69846	0.000749587	0.00511091	-1.20297
9859	CEP170	-0.455103	5.50256	-3.69805	0.000750452	0.0051136	-1.20408
57690	TNRC6C	0.470412	6.20644	3.69693	0.00075283	0.0051266	-1.20711
1662	DDX10	-0.348504	6.6997	-3.69234	0.000762602	0.00518989	-1.21948
94039	ZNF101	-0.678186	3.36033	-3.69102	0.000765451	0.00520602	-1.22306
158763	ARHGAP36	-0.778129	5.32122	-3.69021	0.000767186	0.00521456	-1.22523
56940	DUSP22	0.956648	3.51243	3.68993	0.000767796	0.00521546	-1.22599
9640	ZNF592	0.598718	5.20151	3.6879	0.000772192	0.00524204	-1.23147
23294	ANKS1A	0.875088	5.41034	3.68619	0.000775898	0.00526169	-1.23606
55683	KANSL3	0.320866	6.74406	3.68612	0.000776053	0.00526169	-1.23625
1271	CNTFR	0.557043	5.48153	3.68352	0.000781762	0.0052971	-1.24328
9415	FADS2	0.712918	8.08791	3.68258	0.000783812	0.00530511	-1.24579
55860	ACTR10	0.303248	6.89333	3.68253	0.000783921	0.00530511	-1.24593
3833	KIFC1	-0.671267	3.75914	-3.68138	0.000786474	0.00531908	-1.24904
79867	TCTN2	-0.704901	3.57513	-3.68087	0.000787589	0.00532332	-1.2504
80829	ZFP91	0.336718	5.63668	3.6775	0.000795092	0.0053707	-1.25949
7424	VEGFC	-1.12836	2.32172	-3.67572	0.000799068	0.0053942	-1.26428
150465	TTL	-0.318464	7.04969	-3.67549	0.000799598	0.00539444	-1.26491
201895	SMIM14	0.543225	5.4466	3.6752	0.000800232	0.00539537	-1.26567
25911	DPCD	-0.526357	4.4809	-3.67205	0.000807348	0.00543998	-1.27416
4802	NFYC	0.40684	5.35124	3.67145	0.000808698	0.0054457	-1.27576
1949	EFNB3	0.896604	3.77744	3.67038	0.000811149	0.00545883	-1.27866
9788	MTSS1	-0.572247	3.92991	-3.67015	0.00081166	0.00545889	-1.27927
890	CCNA2	-0.543947	4.7759	-3.66971	0.000812662	0.00546225	-1.28045
6543	SLC8A2	1.53049	2.11759	3.66877	0.000814814	0.00547333	-1.28298
2355	FOSL2	-0.674954	4.64321	-3.66767	0.000817323	0.00548681	-1.28593
8745	ADAM23	0.521821	3.7463	3.6659	0.000821407	0.00551082	-1.29071
4501	MT1X	0.738494	3.40817	3.66424	0.000825234	0.00553308	-1.29516
339229	OXLD1	-0.516159	5.42147	-3.66329	0.000827436	0.00554169	-1.29772
9569	GTF2IRD1	-0.364203	5.24259	-3.66325	0.000827536	0.00554169	-1.29783
5176	SERPINF1	-0.625365	5.8103	-3.66262	0.000828997	0.00554806	-1.29953
5311	PKD2	0.576466	4.6037	3.66134	0.000831972	0.00556455	-1.30296
5376	PMP22	0.683096	3.84205	3.65942	0.000836473	0.00559122	-1.30813
8635	RNASET2	-0.586886	4.49093	-3.65845	0.000838758	0.00560305	-1.31074
27252	KLHL20	0.305201	5.80371	3.65744	0.000841123	0.0056154	-1.31344
79088	ZNF426	-1.38939	1.78968	-3.65593	0.000844686	0.00563573	-1.31749
80896	NPL	0.629823	3.18868	3.65452	0.000848035	0.0056546	-1.32128
10856	RUVBL2	-0.296017	6.51775	-3.65416	0.000848901	0.00565691	-1.32226
2035	EPB41	-0.576699	5.35013	-3.65307	0.000851492	0.00567071	-1.32518
81930	KIF18A	-0.65596	3.79588	-3.64958	0.000859858	0.00572292	-1.33455
116113	FOXP4	0.593451	3.97023	3.64883	0.000861671	0.00573148	-1.33657
222183	SRRM3	1.40478	3.21119	3.64685	0.00086646	0.00575981	-1.34188
10521	DDX17	0.463461	8.84359	3.64383	0.000873826	0.00580523	-1.34999
23277	CLUH	-0.381164	6.3225	-3.64357	0.000874461	0.00580591	-1.35068
259217	HSPA12A	0.753621	3.07034	3.64287	0.000876181	0.00581378	-1.35257
115207	KCTD12	0.554651	4.86995	3.6422	0.000877817	0.0058194	-1.35435
10765	KDM5B	0.433674	8.04798	3.64209	0.000878097	0.0058194	-1.35466
706	TSPO	-0.813274	4.60414	-3.64126	0.000880119	0.00582745	-1.35686
4601	MXI1	-0.751722	6.41286	-3.64116	0.000880383	0.00582745	-1.35715
65008	MRPL1	0.443151	6.66362	3.63811	0.000887931	0.00587384	-1.36533
64168	NECAB1	-0.619278	3.58119	-3.63674	0.000891333	0.00589276	-1.36899
118924	FRA10AC1	-0.349766	6.67701	-3.63646	0.000892041	0.00589386	-1.36975
6015	RING1	0.575996	3.99994	3.63597	0.000893265	0.00589837	-1.37106
6624	FSCN1	-0.244186	9.39127	-3.63472	0.000896397	0.00591205	-1.37441
80757	TMEM121	0.753323	2.90968	3.63471	0.000896423	0.00591205	-1.37444
5770	PTPN1	0.301275	8.0375	3.63331	0.000899929	0.00593157	-1.37818
26515	TIMM10B	0.624734	4.36498	3.63198	0.000903286	0.0059501	-1.38175
57035	RSRP1	0.622967	4.81229	3.63017	0.000907882	0.00597675	-1.3866
389538	MGC72080	-0.781218	3.31959	-3.62859	0.000911896	0.00599384	-1.39083
401612	SLC25A53	1.47948	2.18583	3.62856	0.000911968	0.00599384	-1.3909
471	ATIC	-0.28373	7.58071	-3.62845	0.000912258	0.00599384	-1.39121
341056	LOC341056	-0.95739	2.68124	-3.62828	0.000912681	0.00599384	-1.39165
146779	EFCAB3	-0.879738	2.93947	-3.62804	0.000913303	0.00599431	-1.3923
7114	TMSB4X	1.63483	4.82861	3.62756	0.000914507	0.00599859	-1.39357
9331	B4GALT6	-0.701637	3.43162	-3.62647	0.000917302	0.0060133	-1.39649
22877	MLXIP	-0.286417	6.04381	-3.62578	0.000919084	0.00602135	-1.39835
64326	RFWD2	0.328485	5.9814	3.62229	0.000928098	0.00607675	-1.40769
11231	SEC63	-0.415187	7.81138	-3.62183	0.000929272	0.00608078	-1.4089
9647	PPM1F	0.404575	4.69583	3.62157	0.000929971	0.0060817	-1.40962
55206	SBNO1	-0.339015	7.60003	-3.6207	0.000932236	0.00609285	-1.41195
57472	CNOT6	-0.307576	6.67333	-3.62008	0.000933847	0.00609929	-1.4136
196951	FAM227B	-0.782516	2.64005	-3.61989	0.000934343	0.00609929	-1.41411
22995	CEP152	-0.590462	6.10121	-3.61847	0.000938055	0.00611985	-1.41791
10058	ABCB6	-0.425545	5.93153	-3.61765	0.000940202	0.00613018	-1.42009
127700	OSCP1	-0.614858	3.43236	-3.61482	0.000947653	0.00617506	-1.42765
5291	PIK3CB	-0.603167	3.33515	-3.61338	0.000951477	0.00619628	-1.4315
27034	ACAD8	0.482374	4.1365	3.61247	0.00095391	0.0062084	-1.43395
220963	SLC16A9	1.36203	3.89818	3.61217	0.000954707	0.00620987	-1.43475
8349	HIST2H2BE	0.770651	3.18626	3.61018	0.00096001	0.00624064	-1.44005
10078	TSSC4	0.404011	4.93547	3.60996	0.000960594	0.00624071	-1.44063
4809	SNU13	-0.233741	8.42953	-3.60915	0.000962768	0.00624983	-1.44279
152485	ZNF827	0.40989	6.06174	3.60901	0.000963146	0.00624983	-1.44317
51594	NBAS	-0.448927	8.82666	-3.60857	0.000964334	0.00625267	-1.44435
18	ABAT	0.662444	3.35287	3.60842	0.000964734	0.00625267	-1.44475
2171	FABP5	-0.921055	3.04696	-3.60807	0.000965686	0.00625511	-1.44569
80219	COQ10B	0.478541	4.10863	3.60777	0.000966502	0.00625548	-1.4465
7702	ZNF143	-0.480317	3.94632	-3.60762	0.000966892	0.00625548	-1.44688
9994	CASP8AP2	-0.327858	6.45261	-3.60456	0.000975194	0.00630193	-1.45506
115416	MALSU1	-0.350055	6.08125	-3.60455	0.00097523	0.00630193	-1.4551
10939	AFG3L2	-0.762176	3.45845	-3.60423	0.000976092	0.00630376	-1.45595
5720	PSME1	-0.349413	7.48837	-3.60219	0.000981658	0.00633091	-1.46139
130074	FAM168B	0.353946	6.75118	3.60208	0.000981949	0.00633091	-1.46167
5287	PIK3C2B	0.585681	4.20451	3.60205	0.000982042	0.00633091	-1.46176
2821	GPI	-0.622693	9.08842	-3.60096	0.000985041	0.00634511	-1.46468
10586	MAB21L2	0.589727	5.5597	3.60082	0.000985411	0.00634511	-1.46504
317	APAF1	-0.80675	3.55186	-3.59603	0.000998659	0.00642662	-1.47781
5928	RBBP4	-0.56133	5.37452	-3.59462	0.00100259	0.0064481	-1.48157
81605	URM1	0.351372	6.17879	3.59282	0.00100763	0.00647669	-1.48637
132001	TAMM41	-0.424801	4.8204	-3.59176	0.00101063	0.00649211	-1.48921
27249	MMADHC	0.306927	6.57643	3.59103	0.0010127	0.00650156	-1.49116
54475	NLE1	-0.540139	3.81271	-3.59011	0.00101529	0.00651438	-1.49361
9353	SLIT2	0.89714	3.62445	3.58895	0.00101857	0.00653157	-1.49669
6603	SMARCD2	-0.385946	6.11751	-3.58789	0.00102157	0.00654695	-1.49951
8458	TTF2	-0.441817	5.54903	-3.58579	0.00102758	0.00658156	-1.50511
3397	ID1	0.810855	6.51333	3.58446	0.00103137	0.00660199	-1.50864
1871	E2F3	0.330016	6.62592	3.58414	0.0010323	0.00660406	-1.5095
64786	TBC1D15	-0.375678	5.43767	-3.58335	0.00103458	0.00661472	-1.5116
547	KIF1A	0.342049	7.74532	3.58068	0.0010423	0.00666017	-1.51871
57835	SLC4A5	-0.892015	4.53844	-3.58025	0.00104356	0.0066643	-1.51987
4512	COX1	0.619987	8.61412	3.57773	0.00105088	0.00670714	-1.52656
23142	DCUN1D4	-0.321556	4.96565	-3.57716	0.00105254	0.00671055	-1.52807
162394	SLFN5	2.2248	0.306983	3.57713	0.00105265	0.00671055	-1.52816
27295	PDLIM3	0.979509	3.07928	3.57688	0.00105337	0.00671122	-1.52882
127687	C1orf122	0.535966	5.69099	3.5761	0.00105565	0.00672182	-1.53089
84856	LINC00839	-0.648186	3.67655	-3.57522	0.00105826	0.00673336	-1.53324
54926	UBE2R2	0.184252	8.49251	3.57507	0.0010587	0.00673336	-1.53364
93627	TBCK	-0.4032	4.51137	-3.5728	0.00106539	0.00677192	-1.53966
51585	PCF11	0.357412	6.58945	3.57089	0.00107108	0.00680412	-1.54475
6708	SPTA1	2.98219	-0.748163	3.56842	0.00107847	0.00684709	-1.55133
4550	RNR2	0.724401	12.032	3.5673	0.00108181	0.00686428	-1.55428
90701	SEC11C	0.460851	6.39639	3.56688	0.00108307	0.00686827	-1.5554
90135	BTBD6	0.428037	4.93044	3.56644	0.0010844	0.0068727	-1.55657
11098	PRSS23	1.10163	3.82295	3.56609	0.00108545	0.00687538	-1.5575
10994	ILVBL	-0.544144	4.89698	-3.56528	0.00108792	0.006887	-1.55967
26267	FBXO10	0.446133	4.85404	3.56441	0.00109054	0.00689868	-1.56197
7594	ZNF43	-0.958195	2.5917	-3.56425	0.00109103	0.00689868	-1.5624
28969	BZW2	-0.257447	7.30509	-3.56195	0.00109802	0.00693863	-1.5685
754	PTTG1IP	0.224156	7.75886	3.56172	0.00109874	0.00693863	-1.56912
320	APBA1	0.729476	3.25373	3.56134	0.00109987	0.00693863	-1.57011
729970	LOC729970	0.829211	2.8885	3.56133	0.0010999	0.00693863	-1.57014
102724183	LOC102724183	-0.941929	4.08621	-3.56044	0.00110265	0.00694765	-1.57252
163131	ZNF780B	-0.890847	2.71906	-3.56037	0.00110286	0.00694765	-1.5727
5833	PCYT2	0.569314	4.17006	3.56024	0.00110325	0.00694765	-1.57304
6253	RTN2	0.647672	3.81903	3.55804	0.00111003	0.00698521	-1.57889
378	ARF4	0.455884	6.95228	3.55788	0.0011105	0.00698521	-1.57929
5033	P4HA1	-0.750145	6.5433	-3.55637	0.00111518	0.00701062	-1.58332
6626	SNRPA	-0.243929	7.06416	-3.55576	0.00111706	0.00701842	-1.58493
1479	CSTF3	-0.302329	6.37361	-3.55519	0.00111882	0.00702031	-1.58643
9554	SEC22B	0.453421	5.77001	3.55516	0.00111894	0.00702031	-1.58653
9817	KEAP1	0.324649	6.28816	3.55504	0.0011193	0.00702031	-1.58684
65012	SLC26A10	0.682864	3.74932	3.55459	0.00112069	0.00702498	-1.58803
686	BTD	-0.873888	2.55033	-3.5537	0.00112348	0.00703839	-1.5904
51435	SCARA3	-0.514716	5.1188	-3.55235	0.00112769	0.00706074	-1.59398
650655	ABCA17P	-1.78217	1.70047	-3.55072	0.00113281	0.00708872	-1.59831
286144	TRIQK	-0.677442	4.00911	-3.5498	0.0011357	0.00710272	-1.60074
2542	SLC37A4	-0.468043	4.42438	-3.54588	0.00114813	0.00717628	-1.61113
3156	HMGCR	0.53407	7.51855	3.54345	0.00115588	0.00722062	-1.61756
79086	SMIM7	0.38472	5.54172	3.54323	0.00115658	0.0072208	-1.61813
10015	PDCD6IP	-0.340578	5.73051	-3.54294	0.00115752	0.00722109	-1.61891
83540	NUF2	-0.314103	8.18201	-3.54265	0.00115846	0.00722109	-1.61968
133308	SLC9B2	-0.612904	3.65339	-3.5426	0.00115861	0.00722109	-1.61981
3417	IDH1	0.53335	6.55955	3.54159	0.00116187	0.00723727	-1.6225
11022	TDRKH	0.521764	4.54002	3.53973	0.00116786	0.00727039	-1.6274
51333	ZNF771	0.615748	3.82561	3.53942	0.00116888	0.0072711	-1.62824
5165	PDK3	-0.55653	4.05687	-3.53929	0.00116931	0.0072711	-1.62859
51078	THAP4	-0.406595	5.69589	-3.53794	0.00117368	0.00729252	-1.63215
9706	ULK2	-0.723373	2.96556	-3.53781	0.00117409	0.00729252	-1.63249
5885	RAD21	-0.328284	9.09682	-3.53665	0.00117789	0.00730808	-1.63557
64682	ANAPC1	-0.369943	5.19941	-3.53663	0.00117794	0.00730808	-1.63561
9837	GINS1	-0.411539	5.50809	-3.5364	0.0011787	0.00730861	-1.63623
138716	RPP25L	0.510515	4.78132	3.53545	0.00118181	0.0073237	-1.63874
57606	SLAIN2	-0.324549	5.5415	-3.53475	0.00118409	0.00733366	-1.64058
51241	COX16	-0.622214	4.96547	-3.53365	0.00118771	0.00735189	-1.6435
10867	TSPAN9	-0.457204	5.46406	-3.53296	0.00119	0.00736187	-1.64533
79982	DNAJB14	-0.37613	5.00403	-3.53246	0.00119162	0.00736773	-1.64664
51075	TMX2	0.351758	7.22437	3.53189	0.00119351	0.00737524	-1.64815
9960	USP3	-0.363918	6.04335	-3.5314	0.00119512	0.00738101	-1.64944
2896	GRN	0.366874	7.31102	3.53076	0.00119727	0.0073901	-1.65116
80854	SETD7	-0.690661	5.36373	-3.52971	0.00120074	0.00740727	-1.65391
379	ARL4D	-1.21112	6.04409	-3.52783	0.00120703	0.00744184	-1.6589
79018	GID4	-0.667195	3.92513	-3.52568	0.00121422	0.00748193	-1.66457
258010	SVIP	0.38653	5.85535	3.52442	0.00121847	0.0075029	-1.66791
100506421	LINC01158	-1.46057	-0.151146	-3.52426	0.00121902	0.0075029	-1.66834
26000	TBC1D10B	0.376151	4.79462	3.52406	0.00121969	0.0075029	-1.66886
1004	CDH6	1.78471	1.71609	3.52362	0.00122115	0.00750766	-1.67001
84306	PDCD2L	-0.488164	4.58759	-3.5228	0.00122393	0.00752004	-1.67218
91942	NDUFAF2	-0.547615	5.63832	-3.52262	0.00122455	0.00752004	-1.67266
80063	ATF7IP2	-0.845632	2.75585	-3.52184	0.00122719	0.007532	-1.67471
10548	TM9SF1	0.447611	4.8957	3.52025	0.00123261	0.00756106	-1.67892
51765	STK26	-0.678943	4.22342	-3.51622	0.00124641	0.00764139	-1.68955
4054	LTBP3	0.455929	3.97957	3.51425	0.00125324	0.00767893	-1.69476
5525	PPP2R5A	-0.406598	4.88863	-3.51384	0.00125465	0.00768322	-1.69583
100189384	TRE-CTC1-1	-1.5119	1.72675	-3.5133	0.00125654	0.00769046	-1.69727
6648	SOD2	-0.407862	5.70852	-3.51128	0.00126356	0.00772909	-1.70259
57685	CACHD1	0.648196	3.85093	3.50906	0.00127134	0.00776981	-1.70844
7539	ZFP37	-0.826211	2.61777	-3.50897	0.00127164	0.00776981	-1.70867
1613	DAPK3	0.695947	4.23993	3.50746	0.00127698	0.00779803	-1.71266
80709	AKNA	-1.65888	2.98109	-3.50492	0.00128598	0.00784857	-1.71936
5933	RBL1	-0.499187	4.37975	-3.50452	0.0012874	0.00785284	-1.72042
10953	TOMM34	-0.306506	6.03981	-3.50369	0.00129034	0.00786333	-1.72259
2649	NR6A1	-0.709616	3.95881	-3.50363	0.00129056	0.00786333	-1.72276
55973	BCAP29	0.317295	5.29497	3.50293	0.00129308	0.00787423	-1.72461
23646	PLD3	0.649842	6.1501	3.50272	0.00129382	0.00787437	-1.72516
57082	KNL1	-0.478929	5.40546	-3.50229	0.00129536	0.00787934	-1.7263
5526	PPP2R5B	0.704219	3.65461	3.50175	0.00129727	0.00788652	-1.7277
51550	CINP	-0.421074	4.44836	-3.50091	0.00130031	0.00790058	-1.72993
84245	MRI1	-0.552987	3.88484	-3.49986	0.00130407	0.00791904	-1.73269
3643	INSR	0.312312	5.39202	3.49898	0.00130725	0.00792954	-1.73501
441478	NRARP	-0.903365	2.89073	-3.49898	0.00130726	0.00792954	-1.73502
4552	MTRR	-0.583172	3.9862	-3.49841	0.00130929	0.00793743	-1.7365
10955	SERINC3	0.365611	4.94314	3.49777	0.00131161	0.0079471	-1.73819
51421	AMOTL2	0.860395	2.93694	3.49665	0.00131567	0.00796725	-1.74114
3176	HNMT	2.0041	1.67268	3.49611	0.00131762	0.00797462	-1.74255
1491	CTH	-1.68522	2.68083	-3.4953	0.0013206	0.00798819	-1.7447
9702	CEP57	-0.391231	6.99395	-3.49211	0.00133228	0.00805437	-1.7531
79157	MFSD11	0.622176	3.93375	3.49137	0.00133498	0.00806339	-1.75503
283237	TTC9C	-0.546251	3.77525	-3.4913	0.00133525	0.00806339	-1.75522
55149	MTPAP	-0.439019	4.80019	-3.4889	0.00134413	0.00811248	-1.76154
6695	SPOCK1	2.20092	1.97556	3.48856	0.00134537	0.00811545	-1.76242
92344	GORAB	0.681635	3.63629	3.48786	0.00134799	0.00812676	-1.76428
127253	TYW3	-0.439854	6.13035	-3.48766	0.00134873	0.00812676	-1.7648
55802	DCP1A	-0.522217	4.82173	-3.48715	0.00135062	0.00813364	-1.76614
80381	CD276	0.29818	6.55074	3.48543	0.00135705	0.00816784	-1.77066
6482	ST3GAL1	-0.727502	4.29998	-3.4852	0.00135791	0.00816846	-1.77126
55450	CAMK2N1	1.0925	2.7828	3.48237	0.00136855	0.00822792	-1.77871
10845	CLPX	-0.408689	4.89432	-3.48177	0.00137081	0.00823696	-1.78028
10099	TSPAN3	0.259745	8.1792	3.47854	0.00138305	0.00830594	-1.78875
51283	BFAR	-0.362193	5.66006	-3.47745	0.0013872	0.00832626	-1.79161
148254	ZNF555	-0.731673	3.21907	-3.4763	0.00139162	0.00834585	-1.79464
51016	EMC9	-0.569259	4.21273	-3.4762	0.001392	0.00834585	-1.7949
4540	ND5	0.712564	8.25945	3.47581	0.00139349	0.00835022	-1.79592
83442	SH3BGRL3	0.273487	6.43876	3.47361	0.00140196	0.00839635	-1.8017
158381	ATP8B5P	-0.47082	3.95907	-3.47249	0.00140629	0.0084176	-1.80463
201475	RAB12	-0.387952	5.21174	-3.47184	0.00140883	0.00842817	-1.80635
23443	SLC35A3	-0.603676	3.52559	-3.46876	0.00142082	0.00849523	-1.81443
9749	PHACTR2	0.488588	5.25445	3.46687	0.00142821	0.00853473	-1.81937
1107	CHD3	0.493177	7.48759	3.46576	0.00143256	0.00855607	-1.82227
23195	MDN1	-0.628056	6.34833	-3.46475	0.00143657	0.00857527	-1.82493
10695	CNPY3	-0.431413	5.36217	-3.46351	0.00144149	0.00859992	-1.82819
11094	CACFD1	0.603067	3.75681	3.46315	0.0014429	0.00860364	-1.82912
127829	ARL8A	0.380917	6.7271	3.46254	0.00144532	0.00861335	-1.83072
54797	MED18	-0.451475	3.96984	-3.46138	0.00144996	0.00863627	-1.83377
51109	RDH11	0.254665	7.7503	3.46103	0.00145135	0.00863983	-1.83468
84295	PHF6	-0.260076	7.30111	-3.46022	0.00145459	0.00865426	-1.83681
10153	CEBPZ	-0.430628	7.38502	-3.46002	0.00145537	0.00865426	-1.83731
160897	GPR180	-0.389888	4.67598	-3.45453	0.00147749	0.00877621	-1.85169
25886	POC1A	-0.499585	4.62601	-3.45439	0.00147808	0.00877621	-1.85207
121260	SLC15A4	-0.469053	4.04087	-3.45427	0.00147858	0.00877621	-1.85239
55714	TENM3	0.654435	4.62903	3.45414	0.0014791	0.00877621	-1.85272
8462	KLF11	-1.88293	0.230561	-3.45294	0.00148399	0.00880045	-1.85587
79989	TTC26	-0.593562	4.11302	-3.45035	0.00149455	0.00885824	-1.86262
9583	ENTPD4	0.376445	4.44598	3.44952	0.001498	0.00887382	-1.86481
85015	USP45	-0.48433	3.62616	-3.44929	0.00149894	0.00887457	-1.86541
89796	NAV1	0.628883	6.45489	3.44765	0.00150571	0.00890668	-1.8697
51073	MRPL4	-0.299912	5.88135	-3.44758	0.001506	0.00890668	-1.86988
84286	TMEM175	0.726915	3.15281	3.4469	0.00150879	0.00891835	-1.87165
10127	ZNF263	-0.445875	4.7064	-3.44609	0.00151216	0.0089334	-1.87377
24138	IFIT5	0.410684	5.29134	3.44573	0.00151367	0.00893749	-1.87472
3431	SP110	1.92187	2.86658	3.445	0.00151667	0.00895035	-1.87661
10084	PQBP1	0.347378	6.15589	3.44338	0.00152347	0.00898558	-1.88086
113444	SMIM12	0.328405	5.55142	3.44275	0.00152609	0.00899503	-1.8825
27018	BEX3	0.262001	9.68366	3.4426	0.00152672	0.00899503	-1.8829
129293	TRABD2A	2.05046	1.97534	3.44221	0.00152835	0.00899958	-1.88391
667	DST	-0.6959	5.94676	-3.44202	0.00152915	0.00899958	-1.88441
54902	TTC19	-0.372079	6.43579	-3.44121	0.00153257	0.00901485	-1.88654
79035	NABP2	-0.334601	5.52591	-3.44079	0.0015343	0.00902015	-1.88761
9532	BAG2	-0.465826	5.15853	-3.43963	0.0015392	0.00903994	-1.89065
94081	SFXN1	0.277215	6.62011	3.4395	0.00153977	0.00903994	-1.891
54965	PIGX	-0.381849	5.79702	-3.4394	0.00154016	0.00903994	-1.89124
1909	EDNRA	1.1133	3.07713	3.43842	0.00154434	0.0090596	-1.89382
3977	LIFR	-0.487616	5.56172	-3.437	0.00155037	0.00909003	-1.89752
643763	UG0898H09	1.65057	0.358199	3.43661	0.00155204	0.00909491	-1.89855
81796	SLCO5A1	-0.625919	3.98895	-3.43521	0.00155797	0.00912376	-1.90218
84570	COL25A1	0.743592	2.63294	3.43506	0.00155863	0.00912376	-1.90259
79823	CAMKMT	-0.408562	4.08411	-3.4346	0.00156058	0.00913021	-1.90377
3480	IGF1R	-0.365019	6.62402	-3.43421	0.00156229	0.0091353	-1.90481
51008	ASCC1	-0.406949	4.17276	-3.43379	0.00156407	0.00914081	-1.9059
30832	ZNF354C	-0.513557	4.40891	-3.43341	0.0015657	0.00914544	-1.90689
93474	ZNF670	-0.475077	4.2617	-3.43318	0.00156667	0.00914617	-1.90748
9263	STK17A	0.499039	4.42228	3.43068	0.00157748	0.00920434	-1.91402
4338	MOCS2	0.529073	5.22619	3.42906	0.00158448	0.00924027	-1.91824
2961	GTF2E2	-0.313466	6.30033	-3.42779	0.00159001	0.00926753	-1.92155
199990	FAAP20	0.64584	4.24544	3.42668	0.00159485	0.00929076	-1.92444
117178	SSX2IP	-0.500487	5.33191	-3.42588	0.00159833	0.00930606	-1.92652
55752	SEPT11	-0.214927	8.81367	-3.42496	0.00160236	0.00932451	-1.92891
8467	SMARCA5	-0.350909	8.317	-3.42443	0.0016047	0.00933264	-1.9303
5586	PKN2	-0.423099	5.80566	-3.42426	0.00160547	0.00933264	-1.93076
57555	NLGN2	-0.486409	4.49788	-3.42088	0.0016204	0.00941442	-1.93957
375056	MIA3	-0.366309	5.94008	-3.41994	0.00162455	0.00943349	-1.942
25902	MTHFD1L	-0.467201	5.65631	-3.41903	0.0016286	0.00945195	-1.94437
283106	CSNK2A3	-0.689778	3.69021	-3.41815	0.00163252	0.00946968	-1.94666
655	BMP7	-0.456297	5.24947	-3.41689	0.00163819	0.0094975	-1.94995
114294	LACTB	-0.57632	3.95457	-3.41353	0.00165333	0.00958016	-1.9587
5970	RELA	0.325639	6.21966	3.41282	0.00165653	0.00959361	-1.96054
55584	CHRNA9	-1.13968	3.30089	-3.41089	0.0016653	0.00963927	-1.96556
64753	CCDC136	-0.959859	3.36667	-3.41016	0.00166864	0.00965347	-1.96747
10961	ERP29	-0.404513	7.42997	-3.40847	0.00167636	0.00969297	-1.97186
4288	MKI67	-0.549759	8.0199	-3.40736	0.00168147	0.00970807	-1.97475
4976	OPA1	-0.294337	6.3174	-3.40733	0.00168158	0.00970807	-1.97481
6868	ADAM17	0.21422	6.68486	3.40732	0.00168165	0.00970807	-1.97485
100303755	PET117	-1.03057	2.68768	-3.40677	0.00168417	0.00971389	-1.97628
5108	PCM1	-0.355568	8.00523	-3.40671	0.00168444	0.00971389	-1.97643
3398	ID2	0.418501	8.07522	3.40545	0.00169025	0.00974219	-1.9797
429	ASCL1	-0.406981	9.21852	-3.40315	0.0017009	0.00979425	-1.98568
80224	NUBPL	-0.500199	4.83529	-3.40311	0.00170108	0.00979425	-1.98577
2954	GSTZ1	0.489143	4.26475	3.39861	0.00172214	0.00991027	-1.99747
60	ACTB	0.317006	10.2942	3.39837	0.00172325	0.00991144	-1.99809
163126	EID2	0.367759	5.69501	3.39685	0.00173043	0.00994746	-2.00204
7077	TIMP2	0.334785	7.73009	3.39523	0.00173812	0.0099864	-2.00625
8863	PER3	-0.907097	2.66304	-3.39483	0.00174001	0.00999199	-2.00729
6430	SRSF5	0.440053	7.4551	3.39394	0.00174425	0.010011	-2.0096
8440	NCK2	0.373634	5.34493	3.39332	0.00174719	0.0100226	-2.0112
7531	YWHAE	-0.197332	9.65894	-3.3928	0.00174965	0.0100315	-2.01254
25925	ZNF521	1.47494	2.64053	3.39146	0.00175607	0.010063	-2.01602
5093	PCBP1	0.26271	8.58549	3.39092	0.00175868	0.010071	-2.01743
6586	SLIT3	-0.347776	6.71274	-3.39078	0.00175933	0.010071	-2.01778
83541	FAM110A	-0.473047	4.92253	-3.3899	0.00176359	0.0100901	-2.02008
2122	MECOM	1.81171	2.39847	3.38867	0.0017695	0.0101186	-2.02326
85474	LBX2	-0.643283	3.77797	-3.38822	0.00177167	0.0101257	-2.02442
25976	TIPARP	0.766946	3.45787	3.38738	0.00177573	0.0101435	-2.02659
55002	TMCO3	-0.550589	3.80281	-3.38679	0.00177858	0.0101545	-2.02812
5208	PFKFB2	0.77326	2.65031	3.38633	0.00178084	0.0101605	-2.02933
9520	NPEPPS	-0.24365	7.65777	-3.3862	0.00178149	0.0101605	-2.02967
23111	SPG20	-0.249498	6.33992	-3.38391	0.00179265	0.0102188	-2.03561
253980	KCTD13	0.553213	3.81096	3.38242	0.00179992	0.0102549	-2.03945
55215	FANCI	-0.368118	5.26215	-3.37809	0.00182131	0.0103713	-2.05068
4285	MIPEP	-0.449153	4.00675	-3.37636	0.00182988	0.0104146	-2.05514
3627	CXCL10	2.47626	0.876305	3.37504	0.0018365	0.0104468	-2.05856
4134	MAP4	-0.281182	6.37134	-3.3723	0.00185025	0.0105196	-2.06565
219541	MED19	0.294746	6.83932	3.37045	0.0018596	0.0105672	-2.07043
29952	DPP7	-0.400602	4.88261	-3.36891	0.00186741	0.0106014	-2.07441
63827	BCAN	0.900229	3.18595	3.36888	0.00186757	0.0106014	-2.0745
9527	GOSR1	0.328704	5.7569	3.36794	0.00187235	0.010623	-2.07692
6185	RPN2	-0.199624	7.90738	-3.36697	0.00187732	0.0106456	-2.07944
23363	OBSL1	0.465784	6.10829	3.36583	0.00188314	0.0106654	-2.08238
80210	ARMC9	0.498506	5.02146	3.36579	0.00188332	0.0106654	-2.08247
11096	ADAMTS5	0.879308	4.42761	3.36571	0.00188374	0.0106654	-2.08268
29035	C16orf72	0.43699	6.39538	3.36533	0.00188568	0.0106708	-2.08366
128637	TBC1D20	0.35651	5.7815	3.36474	0.00188873	0.0106825	-2.08519
10908	PNPLA6	-0.685211	3.23155	-3.36398	0.00189263	0.010699	-2.08715
4683	NBN	0.340421	6.00851	3.36366	0.00189431	0.0107029	-2.08799
51339	DACT1	2.38593	1.03696	3.36331	0.00189611	0.0107076	-2.0889
2130	EWSR1	0.500336	7.64863	3.3628	0.00189873	0.0107168	-2.09021
22990	PCNX1	-0.340309	4.91754	-3.3599	0.00191377	0.010794	-2.0977
3980	LIG3	-0.296068	5.95737	-3.35978	0.00191439	0.010794	-2.09801
3673	ITGA2	0.829937	3.40794	3.35899	0.00191852	0.0108106	-2.10005
64087	MCCC2	-0.381169	5.47088	-3.35883	0.00191933	0.0108106	-2.10045
51362	CDC40	-0.352893	5.99095	-3.35764	0.00192557	0.0108402	-2.10353
55170	PRMT6	0.561814	5.18634	3.35659	0.00193107	0.0108655	-2.10624
84902	CEP89	-0.436391	4.39402	-3.35592	0.00193459	0.0108797	-2.10797
25788	RAD54B	-0.625096	3.87241	-3.35536	0.00193753	0.0108906	-2.10941
701	BUB1B	-0.42437	6.26074	-3.35499	0.00193948	0.010891	-2.11037
10458	BAIAP2	0.392837	5.44952	3.35497	0.0019396	0.010891	-2.11042
10195	ALG3	-0.360354	6.69014	-3.35425	0.00194339	0.0109066	-2.11228
51506	UFC1	0.314372	7.59925	3.3539	0.00194524	0.0109114	-2.11318
2182	ACSL4	0.481917	4.79803	3.35201	0.00195524	0.0109618	-2.11804
145482	PTGR2	-0.754103	3.33851	-3.35176	0.00195658	0.0109637	-2.1187
2188	FANCF	0.524063	4.00015	3.35134	0.00195882	0.0109653	-2.11978
256586	LYSMD2	1.08305	3.06877	3.35133	0.00195888	0.0109653	-2.11981
4605	MYBL2	-0.324082	7.353	-3.3508	0.00196168	0.0109743	-2.12117
130589	GALM	-0.568171	3.84811	-3.35054	0.00196306	0.0109743	-2.12183
2091	FBL	-0.227695	9.64635	-3.35046	0.00196352	0.0109743	-2.12206
8737	RIPK1	0.677304	3.80011	3.34905	0.00197102	0.0110106	-2.12567
309	ANXA6	0.370835	6.1949	3.34844	0.00197433	0.0110234	-2.12726
1676	DFFA	-0.445563	5.22454	-3.3468	0.00198312	0.0110668	-2.13148
10670	RRAGA	0.27545	7.09688	3.34612	0.0019868	0.0110817	-2.13324
4684	NCAM1	0.359195	7.21612	3.34366	0.00200007	0.01115	-2.13955
57659	ZBTB4	-0.538198	3.72089	-3.34162	0.0020112	0.0112045	-2.14482
65062	TMEM237	-0.337903	6.11693	-3.34149	0.00201191	0.0112045	-2.14515
4907	NT5E	1.54638	1.71097	3.34096	0.0020148	0.0112149	-2.14652
124790	HEXIM2	-0.460228	3.53109	-3.34073	0.00201606	0.0112161	-2.14711
26133	TRPC4AP	0.382206	5.36017	3.33955	0.0020225	0.0112462	-2.15014
80014	WWC2	-0.481867	4.87956	-3.33932	0.00202381	0.0112477	-2.15075
200933	FBXO45	-0.262692	6.63746	-3.33845	0.00202856	0.0112684	-2.15297
7024	TFCP2	0.306294	6.56189	3.33743	0.0020342	0.011294	-2.15561
441212	RP9P	-0.416385	4.47858	-3.33455	0.00205013	0.0113766	-2.163
5468	PPARG	0.94518	2.56866	3.33397	0.00205337	0.0113888	-2.1645
10139	ARFRP1	0.470827	4.70556	3.33332	0.00205699	0.0114031	-2.16618
84817	TXNDC17	-0.338459	5.93268	-3.33306	0.00205843	0.0114052	-2.16684
10055	SAE1	-0.238016	8.19548	-3.33276	0.0020601	0.0114087	-2.16761
27292	DIMT1	-0.270292	6.72629	-3.33195	0.00206465	0.0114281	-2.1697
953	ENTPD1	0.374663	5.06139	3.33167	0.00206624	0.011431	-2.17043
286122	C8orf31	1.10779	2.31471	3.33098	0.00207007	0.0114464	-2.17219
23592	LEMD3	0.483268	4.65037	3.33036	0.00207354	0.0114598	-2.17377
2768	GNA12	0.362508	5.395	3.32985	0.00207642	0.0114664	-2.17509
360023	ZBTB41	-0.547517	4.50049	-3.32977	0.00207686	0.0114664	-2.17529
10788	IQGAP2	0.935873	3.01497	3.32901	0.00208116	0.0114844	-2.17725
339210	C17orf67	-0.88141	2.76918	-3.32852	0.00208393	0.0114938	-2.17851
154810	AMOTL1	-0.323887	6.37626	-3.32699	0.0020926	0.0115358	-2.18245
1717	DHCR7	0.517861	6.53173	3.32559	0.00210055	0.0115738	-2.18605
3084	NRG1	0.580752	3.52189	3.32302	0.00211523	0.0116434	-2.19265
54537	FAM35A	-0.376413	5.00448	-3.323	0.00211534	0.0116434	-2.19269
23241	PACS2	0.386505	5.40397	3.32275	0.00211676	0.0116454	-2.19333
7277	TUBA4A	1.60094	3.42053	3.32248	0.0021183	0.011648	-2.19402
9826	ARHGEF11	0.480861	5.75284	3.32186	0.00212187	0.0116617	-2.19562
56929	FEM1C	-0.617777	3.60204	-3.32041	0.00213022	0.0117017	-2.19934
55131	RBM28	-0.422065	6.07454	-3.31939	0.00213607	0.0117279	-2.20194
113246	C12orf57	0.328162	7.72444	3.31869	0.00214015	0.0117444	-2.20375
5031	P2RY6	-2.37019	0.863034	-3.31837	0.00214198	0.0117485	-2.20456
9609	RAB36	-0.838607	2.53663	-3.31808	0.00214368	0.0117519	-2.20531
10534	SSSCA1	-0.471337	4.23365	-3.31744	0.00214741	0.0117664	-2.20696
55731	FAM222B	0.433718	5.38482	3.31696	0.00215018	0.0117757	-2.20818
79694	MANEA	-0.567593	3.34264	-3.31673	0.00215155	0.0117773	-2.20879
51185	CRBN	-0.444417	4.60809	-3.31465	0.0021637	0.0118378	-2.21412
79646	PANK3	-0.377958	5.19576	-3.31366	0.00216948	0.0118635	-2.21665
91452	ACBD5	0.437171	5.43782	3.31331	0.00217154	0.0118687	-2.21755
56675	NRIP3	1.32276	2.08568	3.31284	0.00217431	0.011878	-2.21876
54919	DNAAF5	-0.394124	6.37313	-3.3124	0.00217686	0.0118805	-2.21987
7351	UCP2	-0.430914	6.76165	-3.31239	0.00217697	0.0118805	-2.21992
6731	SRP72	-0.183317	8.4893	-3.3105	0.00218812	0.0119354	-2.22476
5982	RFC2	-0.471306	3.97278	-3.31004	0.00219082	0.0119442	-2.22593
55343	SLC35C1	-0.678697	3.27784	-3.30873	0.00219862	0.0119807	-2.2293
388931	MFSD2B	-0.536769	5.49783	-3.30654	0.00221164	0.0120456	-2.23489
8816	DCAF5	0.352881	6.45633	3.3041	0.0022263	0.0121194	-2.24115
[truncated: 8,883 more rows]

## Sheet: IMR-32_UNC+EPZ_Response
GeneID	Symbol	logFC	AveExpr	t	P.Value	adj.P.Val	B
253738	EBF3	2.92879	5.19498	25.5862	4.92598e-24	3.79574e-20	43.2573
11075	STMN2	4.48021	8.01246	25.3165	6.97619e-24	3.79574e-20	42.9581
7025	NR2F1	3.56518	4.24344	18.1476	3.10314e-19	1.12561e-15	33.3455
22998	LIMCH1	1.39783	7.19857	16.7796	3.5537e-18	9.66783e-15	31.0655
2596	GAP43	2.3196	5.06777	16.2109	1.02584e-17	2.23264e-14	30.0659
2624	GATA2	2.90768	6.15005	14.9875	1.10992e-16	2.01302e-13	27.8045
10586	MAB21L2	2.36256	5.5597	14.4256	3.47993e-16	5.40979e-13	26.712
6612	SUMO3	-1.14968	7.98371	-13.6132	1.9249e-15	2.61835e-12	25.0688
214	ALCAM	1.23242	7.1194	13.0418	6.69202e-15	8.0914e-12	23.8662
167410	LIX1	6.47211	1.49166	12.9051	9.06632e-15	9.068e-12	23.5725
22874	PLEKHA6	2.54556	4.4395	12.9001	9.16633e-15	9.068e-12	23.5619
23208	SYT11	1.07064	7.69973	12.8564	1.01059e-14	9.16437e-12	23.4675
4857	NOVA1	2.78301	3.71066	12.7331	1.33244e-14	1.11535e-11	23.1998
2296	FOXC1	1.77057	5.8148	12.5364	2.07815e-14	1.61531e-11	22.769
23475	QPRT	0.994996	7.06509	12.367	3.05865e-14	2.21895e-11	22.394
57611	ISLR2	2.25014	3.75674	12.2769	3.76219e-14	2.55876e-11	22.193
90246	LOC90246	4.72448	1.70662	12.1972	4.522e-14	2.78502e-11	22.0143
483	ATP1B3	-0.737542	7.69062	-12.1892	4.60672e-14	2.78502e-11	21.9962
57600	FNIP2	1.19594	6.15502	12.0755	5.99727e-14	3.17283e-11	21.7398
3488	IGFBP5	2.37215	6.24216	12.0677	6.10756e-14	3.17283e-11	21.7221
56999	ADAMTS9	-1.89173	5.61371	-12.0666	6.12291e-14	3.17283e-11	21.7197
4646	MYO6	1.14871	6.54764	11.5275	2.18651e-13	1.08153e-10	20.4802
10905	MAN1A2	0.886363	9.26139	11.3907	3.03726e-13	1.43702e-10	20.1596
101927167	GATA2-AS1	4.94252	2.1623	11.368	3.20849e-13	1.45478e-10	20.1061
1363	CPE	1.11994	6.48301	11.3349	3.47515e-13	1.51266e-10	20.0281
93183	PIGM	1.41632	6.4124	11.2647	4.11998e-13	1.72437e-10	19.862
4502	MT2A	-1.38239	6.92702	-11.2212	4.57973e-13	1.8458e-10	19.7586
100529855	ZNF625-ZNF20	-1.67763	4.30482	-11.0638	6.72615e-13	2.61407e-10	19.3831
5454	POU3F2	2.48249	3.87495	11.003	7.81028e-13	2.93074e-10	19.237
6657	SOX2	-1.73266	3.98526	-10.9502	8.89584e-13	3.1379e-10	19.1098
27324	TOX3	2.31596	4.16152	10.9482	8.93906e-13	3.1379e-10	19.1051
2138	EYA1	-1.59981	5.56753	-10.7978	1.29752e-12	4.41239e-10	18.7406
6530	SLC6A2	1.90356	5.59665	10.7353	1.51604e-12	4.99926e-10	18.5882
284459	HKR1	-1.90668	3.04228	-10.6628	1.81718e-12	5.81605e-10	18.4108
144165	PRICKLE1	1.45918	5.122	10.5579	2.36491e-12	7.35284e-10	18.1528
25902	MTHFD1L	-1.43461	5.65631	-10.4987	2.7462e-12	8.30117e-10	18.0064
57522	SRGAP1	1.52901	4.24579	10.3886	3.62871e-12	1.06723e-09	17.7333
4135	MAP6	2.08612	3.4958	10.3288	4.22569e-12	1.20886e-09	17.584
81557	MAGED4B	1.2869	5.27878	10.3116	4.4144e-12	1.20886e-09	17.5411
728392	LOC728392	1.39181	3.9861	10.309	4.44353e-12	1.20886e-09	17.5347
6752	SSTR2	1.86745	5.89666	10.2526	5.13246e-12	1.36223e-09	17.3933
1728	NQO1	-1.41629	5.50074	-10.1933	5.97507e-12	1.51223e-09	17.2442
5052	PRDX1	-0.66614	9.5762	-10.1864	6.08156e-12	1.51223e-09	17.2269
3428	IFI16	4.1186	5.07442	10.1843	6.11451e-12	1.51223e-09	17.2216
51523	CXXC5	1.05024	7.01214	10.0106	9.56839e-12	2.31385e-09	16.7821
51160	VPS28	0.919225	7.17642	9.8886	1.31348e-11	3.10725e-09	16.471
55450	CAMK2N1	3.09131	2.7828	9.85358	1.43907e-11	3.3319e-09	16.3813
9768	KIAA0101	-0.763691	8.62698	-9.81118	1.60765e-11	3.64468e-09	16.2725
57495	NWD2	5.1649	-0.431553	9.74802	1.89686e-11	4.10826e-09	16.11
6611	SMS	-0.710325	8.51737	-9.74792	1.89736e-11	4.10826e-09	16.1097
64067	NPAS3	3.06762	2.47976	9.74233	1.92539e-11	4.10826e-09	16.0953
56204	FAM214A	1.33942	3.7911	9.72502	2.01492e-11	4.21661e-09	16.0506
10608	MXD4	1.12777	5.66542	9.7011	2.1457e-11	4.40557e-09	15.9888
55959	SULF2	1.19941	6.15678	9.6809	2.26282e-11	4.56e-09	15.9366
4343	MOV10	-1.34851	4.48603	-9.65934	2.39503e-11	4.73868e-09	15.8808
6747	SSR3	-0.800005	8.54052	-9.57834	2.96618e-11	5.76391e-09	15.6705
9926	LPGAT1	1.11516	5.77727	9.53294	3.34516e-11	6.38632e-09	15.5523
2118	ETV4	-1.40409	4.38503	-9.50183	3.63309e-11	6.81643e-09	15.4711
8715	NOL4	1.45818	4.09637	9.38469	4.96329e-11	9.0782e-09	15.1642
57447	NDRG2	1.13908	5.70947	9.38153	5.00544e-11	9.0782e-09	15.1559
25789	TMEM59L	2.14048	3.0395	9.37154	5.14082e-11	9.17088e-09	15.1297
104472717	LINC01224	-1.42521	3.45352	-9.29166	6.36694e-11	1.1175e-08	14.9192
4016	LOXL1	1.27091	5.88927	9.2827	6.522e-11	1.12655e-08	14.8955
9832	JAKMIP2	1.18353	5.8058	9.2679	6.78635e-11	1.15389e-08	14.8564
1641	DCX	1.16508	7.16063	9.22069	7.70517e-11	1.28996e-08	14.7314
1282	COL4A1	-1.22764	5.3546	-9.21417	7.84154e-11	1.2929e-08	14.7142
3382	ICA1	1.34922	5.33359	9.17902	8.62089e-11	1.40019e-08	14.6209
158763	ARHGAP36	1.92611	5.32122	9.13442	9.72427e-11	1.55617e-08	14.5023
101927034	ROR1-AS1	2.94894	3.2242	9.12186	1.00604e-10	1.58663e-08	14.4689
56967	C14orf132	0.703655	7.25678	9.09166	1.09172e-10	1.69716e-08	14.3884
5457	POU4F1	3.37798	1.98401	9.05955	1.19102e-10	1.81698e-08	14.3027
55796	MBNL3	1.40267	4.56663	9.05611	1.20219e-10	1.81698e-08	14.2935
158038	LINGO2	1.33307	5.17404	9.04596	1.23579e-10	1.84218e-08	14.2663
54331	GNG2	1.15161	5.3052	8.98645	1.45278e-10	2.13638e-08	14.107
63908	NAPB	1.52823	3.84919	8.97263	1.50851e-10	2.18875e-08	14.07
5557	PRIM1	-1.20204	5.02957	-8.9435	1.6332e-10	2.33848e-08	13.9917
1277	COL1A1	-1.54635	5.60271	-8.92171	1.73327e-10	2.44954e-08	13.9332
59338	PLEKHA1	0.984816	5.39584	8.89849	1.84681e-10	2.55955e-08	13.8707
64220	STRA6	1.85851	5.13146	8.89255	1.87704e-10	2.55955e-08	13.8547
91404	SESTD1	1.64183	4.43473	8.88807	1.90019e-10	2.55955e-08	13.8426
9156	EXO1	-0.654263	5.19141	-8.8829	1.92728e-10	2.55955e-08	13.8287
10360	NPM3	-0.934394	7.30933	-8.88262	1.92872e-10	2.55955e-08	13.8279
60312	AFAP1	0.918151	5.51767	8.66548	3.50405e-10	4.59411e-08	13.2396
7627	ZNF75A	-1.12563	4.46594	-8.64248	3.7341e-10	4.83744e-08	13.1769
9149	DYRK1B	1.38666	3.77125	8.63184	3.84566e-10	4.9183e-08	13.1479
5274	SERPINI1	2.06577	2.77455	8.62798	3.88692e-10	4.9183e-08	13.1374
348235	SKA2	-0.616777	8.24619	-8.61248	4.05742e-10	5.07504e-08	13.0951
57515	SERINC1	0.982911	6.55401	8.60063	4.19282e-10	5.18481e-08	13.0627
5569	PKIA	0.660741	6.82264	8.56904	4.57673e-10	5.59596e-08	12.9764
55355	HJURP	-0.784687	6.19064	-8.52462	5.17782e-10	6.26056e-08	12.8547
6510	SLC1A5	-1.73017	7.16432	-8.51509	5.31692e-10	6.35811e-08	12.8286
4741	NEFM	1.05063	9.10144	8.50023	5.54146e-10	6.52519e-08	12.7878
126299	ZNF428	0.71049	8.81879	8.49796	5.57658e-10	6.52519e-08	12.7816
29121	CLEC2D	-0.684729	6.81926	-8.48444	5.79054e-10	6.70347e-08	12.7444
5902	RANBP1	-0.633386	7.95282	-8.47346	5.97039e-10	6.83892e-08	12.7143
6415	SELENOW	1.10026	7.62096	8.46617	6.09295e-10	6.90662e-08	12.6942
56731	SLC2A4RG	-1.2678	5.98895	-8.45972	6.20361e-10	6.95956e-08	12.6765
29106	SCG3	1.07803	7.26208	8.42515	6.83196e-10	7.58626e-08	12.5814
26528	DAZAP1	-0.484042	8.30689	-8.42147	6.90251e-10	7.58719e-08	12.5712
79041	TMEM38A	1.55401	3.50498	8.38288	7.68907e-10	8.36725e-08	12.4648
26994	RNF11	0.563817	5.81536	8.3328	8.84714e-10	9.53213e-08	12.3265
10749	KIF1C	-1.13912	5.22005	-8.31977	9.17636e-10	9.78991e-08	12.2904
4558	TRNF	1.52753	10.1861	8.2794	1.0278e-09	1.08588e-07	12.1786
2192	FBLN1	-0.896262	6.52942	-8.2643	1.07241e-09	1.12211e-07	12.1367
9139	CBFA2T2	0.962924	4.60729	8.20859	1.25454e-09	1.30018e-07	11.982
165545	DQX1	1.24305	6.17205	8.19799	1.29261e-09	1.327e-07	11.9525
80830	APOL6	-2.96288	3.60021	-8.18963	1.32346e-09	1.34598e-07	11.9293
64283	ARHGEF28	2.33249	2.89043	8.17654	1.37328e-09	1.37539e-07	11.8928
5800	PTPRO	1.00014	4.89726	8.17541	1.37766e-09	1.37539e-07	11.8897
148266	ZNF569	-1.44653	3.73966	-8.17177	1.39188e-09	1.37695e-07	11.8795
25989	ULK3	0.67752	5.86152	8.15298	1.46779e-09	1.43896e-07	11.8272
116028	RMI2	-0.652959	5.65747	-8.14243	1.5122e-09	1.46926e-07	11.7978
476	ATP1A1	0.945279	8.21632	8.13679	1.53651e-09	1.47968e-07	11.782
80017	C14orf159	0.872103	4.63616	8.12114	1.60606e-09	1.53309e-07	11.7384
221981	THSD7A	1.69865	4.61971	8.1131	1.64304e-09	1.55062e-07	11.7159
84953	MICALCL	1.41258	3.13834	8.11098	1.65293e-09	1.55062e-07	11.71
5888	RAD51	-0.960443	5.01933	-8.08619	1.77319e-09	1.64922e-07	11.6407
8349	HIST2H2BE	1.72391	3.18626	8.07582	1.82606e-09	1.684e-07	11.6117
3015	H2AFZ	-0.551263	10.4957	-8.05927	1.91381e-09	1.75009e-07	11.5654
283120	H19	-3.11753	4.92676	-8.04748	1.97895e-09	1.79458e-07	11.5324
2932	GSK3B	0.579629	6.50082	8.03317	2.06097e-09	1.85351e-07	11.4923
257194	NEGR1	1.60286	3.23441	8.02343	2.11884e-09	1.88994e-07	11.465
166	AES	0.741105	7.82634	8.00961	2.2037e-09	1.94965e-07	11.4263
8933	FAM127A	0.621886	6.92655	8.00107	2.2579e-09	1.98149e-07	11.4023
91775	NXPE3	-0.720678	5.14083	-7.9883	2.34141e-09	2.03834e-07	11.3665
2907	GRINA	0.706579	6.55928	7.9833	2.37498e-09	2.05115e-07	11.3524
113263	GLCCI1	0.893358	6.54	7.96698	2.48787e-09	2.13174e-07	11.3066
3068	HDGF	-0.406834	10.4182	-7.94445	2.65287e-09	2.2549e-07	11.2432
57572	DOCK6	-2.02212	3.07634	-7.94179	2.67306e-09	2.2549e-07	11.2358
51474	LIMA1	0.827466	6.82234	7.9375	2.70596e-09	2.2651e-07	11.2237
9745	ZNF536	1.54738	4.71539	7.90883	2.93657e-09	2.43937e-07	11.143
6627	SNRPA1	-0.652487	6.98963	-7.89339	3.0689e-09	2.52998e-07	11.0995
8531	YBX3	4.22453	3.12	7.86334	3.34417e-09	2.72662e-07	11.0148
27344	PCSK1N	1.60545	4.82097	7.86194	3.35753e-09	2.72662e-07	11.0108
27253	PCDH17	1.06344	6.25507	7.84879	3.48622e-09	2.81015e-07	10.9737
636	BICD1	1.00133	5.31688	7.82922	3.68714e-09	2.95025e-07	10.9184
1265	CNN2	-1.20574	4.99424	-7.81853	3.80181e-09	3.0198e-07	10.8882
2119	ETV5	-1.40482	5.59758	-7.81258	3.8671e-09	3.0494e-07	10.8714
286467	FIRRE	2.5578	2.42761	7.79253	4.0959e-09	3.20659e-07	10.8147
4998	ORC1	-0.966237	4.76631	-7.76602	4.41965e-09	3.43533e-07	10.7396
29763	PACSIN3	-1.52215	4.5651	-7.763	4.45817e-09	3.44069e-07	10.731
7507	XPA	0.627015	5.77386	7.75116	4.61232e-09	3.5346e-07	10.6975
54332	GDAP1	0.667522	5.67463	7.73412	4.84367e-09	3.65584e-07	10.6492
54741	LEPROT	0.700081	5.72453	7.73398	4.84575e-09	3.65584e-07	10.6488
115416	MALSU1	-0.750906	6.08125	-7.73214	4.87132e-09	3.65584e-07	10.6436
151556	GPR155	0.999247	4.53651	7.70223	5.30895e-09	3.95698e-07	10.5587
6490	PMEL	2.42966	3.00197	7.6903	5.4945e-09	4.05248e-07	10.5248
64946	CENPH	-1.1135	5.76195	-7.68922	5.51155e-09	4.05248e-07	10.5217
9747	TCAF1	0.637506	7.35768	7.68579	5.56629e-09	4.06526e-07	10.512
2896	GRN	0.797888	7.31102	7.67879	5.67959e-09	4.12035e-07	10.4921
3280	HES1	2.38877	3.21979	7.66692	5.8772e-09	4.23547e-07	10.4583
55742	PARVA	2.07305	3.20855	7.66418	5.92376e-09	4.24095e-07	10.4506
18	ABAT	1.4032	3.35287	7.64342	6.28923e-09	4.47317e-07	10.3915
10079	ATP9A	1.01746	4.45233	7.63803	6.38763e-09	4.51365e-07	10.3762
23316	CUX2	2.20922	3.44687	7.63029	6.53191e-09	4.58582e-07	10.3541
85443	DCLK3	3.98567	2.53259	7.61006	6.92474e-09	4.83045e-07	10.2965
10728	PTGES3	-0.444767	9.25014	-7.60325	7.06236e-09	4.89507e-07	10.2771
100293516	ZNF587B	-1.62986	2.52101	-7.58658	7.41077e-09	5.10405e-07	10.2295
100506686	IQCH-AS1	1.47282	3.23856	7.57394	7.68662e-09	5.26074e-07	10.1935
238	ALK	2.43889	2.72483	7.54212	8.42797e-09	5.73207e-07	10.1026
56255	TMX4	0.873769	7.29349	7.53447	8.61658e-09	5.82395e-07	10.0808
387640	SKIDA1	-0.983274	4.70489	-7.52834	8.77096e-09	5.8917e-07	10.0632
2618	GART	-0.75211	5.84798	-7.52094	8.96104e-09	5.98245e-07	10.0421
3959	LGALS3BP	1.08021	7.07673	7.5033	9.43108e-09	6.25787e-07	9.99164
445	ASS1	-0.96673	8.57256	-7.4842	9.96808e-09	6.5741e-07	9.93699
60496	AASDHPPT	0.594014	6.52418	7.47809	1.01465e-08	6.62681e-07	9.91948
54386	TERF2IP	0.695914	7.80688	7.4773	1.01698e-08	6.62681e-07	9.91722
6092	ROBO2	2.57164	3.37675	7.47169	1.03368e-08	6.69552e-07	9.90115
83879	CDCA7	-0.832596	6.03277	-7.4665	1.04936e-08	6.75686e-07	9.88629
22850	ADNP2	-0.811469	6.12337	-7.45384	1.08864e-08	6.96858e-07	9.85002
4522	MTHFD1	-0.496373	7.28104	-7.43244	1.15848e-08	7.37227e-07	9.78866
2869	GRK5	0.945487	5.28547	7.4216	1.19559e-08	7.56418e-07	9.75755
84629	TNRC18	1.36409	4.23701	7.40297	1.26214e-08	7.93909e-07	9.70409
6749	SSRP1	-0.436281	9.4166	-7.39609	1.28766e-08	8.05304e-07	9.68434
9588	PRDX6	-0.47507	8.22828	-7.38492	1.3302e-08	8.27159e-07	9.65226
29028	ATAD2	-0.572577	7.36732	-7.37646	1.36339e-08	8.42978e-07	9.62794
4747	NEFL	0.706157	7.12601	7.34519	1.49345e-08	9.14397e-07	9.53803
89797	NAV2	1.13598	4.81024	7.34467	1.49571e-08	9.14397e-07	9.53653
51760	SYT17	1.70269	3.15077	7.30597	1.67449e-08	1.01798e-06	9.42511
8503	PIK3R3	0.959851	7.25026	7.26058	1.91188e-08	1.15584e-06	9.29428
4761	NEUROD2	4.33678	0.781683	7.25302	1.95463e-08	1.17515e-06	9.27246
51263	MRPL30	-0.506966	6.90337	-7.24406	2.00654e-08	1.19973e-06	9.2466
79017	GGCT	-0.669533	7.13868	-7.23304	2.07231e-08	1.23229e-06	9.21477
586	BCAT1	-1.15141	8.39352	-7.22018	2.15175e-08	1.26793e-06	9.17765
3398	ID2	0.887226	8.07522	7.21958	2.15555e-08	1.26793e-06	9.17591
27341	RRP7A	-0.984287	5.16656	-7.21602	2.17815e-08	1.27434e-06	9.16562
51617	HMP19	1.84746	4.18552	7.19689	2.30368e-08	1.34057e-06	9.11033
64847	SPATA20	1.03255	4.02657	7.191	2.3438e-08	1.35666e-06	9.09329
10376	TUBA1B	-0.746859	12.1495	-7.18356	2.39546e-08	1.37488e-06	9.07178
6653	SORL1	1.55739	3.4942	7.18283	2.40055e-08	1.37488e-06	9.06968
8773	SNAP23	-1.51148	4.11665	-7.18079	2.415e-08	1.37592e-06	9.06376
552889	ATXN7L3B	0.529779	6.99618	7.17525	2.45449e-08	1.38401e-06	9.04776
23016	EXOSC7	-0.749384	5.56377	-7.17523	2.45465e-08	1.38401e-06	9.04769
6119	RPA3	-0.683115	6.14529	-7.16763	2.50996e-08	1.40677e-06	9.02571
4313	MMP2	1.06269	4.89361	7.16552	2.52557e-08	1.40677e-06	9.01959
302	ANXA2	-0.699129	8.03901	-7.16441	2.53379e-08	1.40677e-06	9.01638
4884	NPTX1	2.95241	2.16842	7.14676	2.66845e-08	1.47401e-06	8.96529
90362	FAM110B	1.24284	3.85028	7.13223	2.78468e-08	1.53045e-06	8.92322
2956	MSH6	-0.49915	7.72477	-7.09474	3.10887e-08	1.70004e-06	8.81456
283209	PGM2L1	0.855413	5.15876	7.07694	3.2759e-08	1.78242e-06	8.76292
8618	CADPS	2.06261	2.92	7.0662	3.38109e-08	1.8305e-06	8.73174
28514	DLL1	2.12954	1.81741	7.05673	3.47665e-08	1.87292e-06	8.70424
283731	LOC283731	3.23844	-0.564084	7.03763	3.67771e-08	1.97147e-06	8.64877
90321	ZNF766	-1.14461	3.61746	-7.02616	3.80405e-08	2.01936e-06	8.61545
26092	TOR1AIP1	0.858348	5.05319	7.02615	3.80417e-08	2.01936e-06	8.61542
1434	CSE1L	-0.520835	7.80571	-7.01032	3.98574e-08	2.10547e-06	8.56942
151887	CCDC80	-1.57261	5.18468	-7.00694	4.02565e-08	2.10956e-06	8.55959
57690	TNRC6C	0.89152	6.20644	7.00638	4.03224e-08	2.10956e-06	8.55797
7259	TSPYL1	0.672012	6.12044	6.99866	4.12509e-08	2.14781e-06	8.53551
338694	LOC338694	5.16131	-0.948066	6.99634	4.15336e-08	2.15223e-06	8.52877
10436	EMG1	-0.640423	6.13027	-6.99297	4.19492e-08	2.15738e-06	8.51895
10299	MARCH6	0.465724	7.53462	6.99171	4.21049e-08	2.15738e-06	8.51529
351	APP	0.509294	8.0448	6.99072	4.22277e-08	2.15738e-06	8.51242
100505875	LINC01088	2.97479	2.43566	6.98281	4.32242e-08	2.19797e-06	8.48941
6626	SNRPA	-0.477557	7.06416	-6.96135	4.60492e-08	2.33073e-06	8.42695
9734	HDAC9	1.33319	3.91413	6.94891	4.77718e-08	2.40672e-06	8.39072
128553	TSHZ2	1.10251	4.72636	6.93967	4.90938e-08	2.46193e-06	8.36379
10220	GDF11	0.761528	5.72844	6.93761	4.93922e-08	2.46553e-06	8.35782
8829	NRP1	-1.23315	4.37934	-6.93261	5.0127e-08	2.49079e-06	8.34325
3843	IPO5	-0.576509	7.63296	-6.92997	5.05198e-08	2.49889e-06	8.33555
7494	XBP1	-1.45421	6.40966	-6.89113	5.6666e-08	2.79022e-06	8.22229
84722	PSRC1	-0.683856	5.66518	-6.87258	5.98609e-08	2.93426e-06	8.16819
1114	CHGB	1.19594	8.04543	6.87071	6.01938e-08	2.93735e-06	8.16272
6891	TAP2	2.29375	2.12382	6.86671	6.09103e-08	2.94796e-06	8.15105
100505495	PCAT19	3.62319	-0.207095	6.86647	6.0953e-08	2.94796e-06	8.15036
100861468	LINC00492	4.07004	-0.489645	6.85741	6.26093e-08	3.01467e-06	8.12391
63939	FAM217B	0.855485	6.00878	6.8544	6.31698e-08	3.02825e-06	8.11512
642852	LOC642852	0.649769	5.18616	6.8466	6.46457e-08	3.08541e-06	8.09234
5570	PKIB	1.45628	4.66965	6.84151	6.56272e-08	3.11858e-06	8.07747
4175	MCM6	-0.605846	6.86973	-6.8244	6.90396e-08	3.26647e-06	8.02748
11320	MGAT4A	1.89304	1.91486	6.8201	6.99245e-08	3.29402e-06	8.01491
63916	ELMO2	0.701441	4.59294	6.81706	7.05559e-08	3.30944e-06	8.00605
64207	IRF2BPL	-0.663983	7.25541	-6.80241	7.36881e-08	3.44152e-06	7.96321
8208	CHAF1B	-0.944935	4.33889	-6.77938	7.8895e-08	3.66895e-06	7.89587
595	CCND1	1.07947	7.19167	6.77675	7.9513e-08	3.68196e-06	7.88817
3099	HK2	-0.897312	6.42009	-6.77296	8.04136e-08	3.70789e-06	7.87706
55732	C1orf112	-0.769958	4.90374	-6.763	8.28238e-08	3.80291e-06	7.84794
3728	JUP	0.954017	5.49268	6.75711	8.42839e-08	3.85369e-06	7.8307
10009	ZBTB33	0.541255	5.80813	6.75328	8.52489e-08	3.8815e-06	7.81948
5651	TMPRSS15	4.16483	0.611583	6.73711	8.94421e-08	4.05545e-06	7.77212
121268	RHEBL1	-1.57102	3.29434	-6.73502	8.99976e-08	4.06371e-06	7.76602
10535	RNASEH2A	-0.52009	6.62213	-6.69049	1.0273e-07	4.61947e-06	7.63553
94039	ZNF101	-1.22743	3.36033	-6.68027	1.05899e-07	4.73459e-06	7.60557
51621	KLF13	0.715632	4.64085	6.67838	1.06495e-07	4.73459e-06	7.60004
5573	PRKAR1A	0.421253	8.39967	6.67691	1.06962e-07	4.73459e-06	7.59572
554313	HIST2H4B	1.46204	3.63926	6.67669	1.07031e-07	4.73459e-06	7.59509
10095	ARPC1B	-1.08891	4.01722	-6.67519	1.07512e-07	4.73663e-06	7.59066
84986	ARHGAP19	-0.720082	4.30192	-6.67267	1.08319e-07	4.75292e-06	7.58329
79968	WDR76	-0.677113	5.43153	-6.67046	1.09034e-07	4.76508e-06	7.57681
10606	PAICS	-0.757052	8.18687	-6.66481	1.10881e-07	4.82643e-06	7.56024
22822	PHLDA1	-0.978882	6.69391	-6.6558	1.13893e-07	4.9378e-06	7.53381
23657	SLC7A11	-3.8615	4.04159	-6.63574	1.20902e-07	5.22085e-06	7.47493
11340	EXOSC8	-1.03015	5.54521	-6.63363	1.21664e-07	5.23301e-06	7.46873
5984	RFC4	-0.590949	6.40649	-6.62992	1.23015e-07	5.27029e-06	7.45784
10782	ZNF274	-1.70507	2.49791	-6.62793	1.23744e-07	5.28071e-06	7.45202
945	CD33	3.78494	-1.297	6.61062	1.30292e-07	5.53844e-06	7.40118
63827	BCAN	1.76612	3.18595	6.60926	1.30822e-07	5.53934e-06	7.39717
80025	PANK2	-0.62815	5.71304	-6.59783	1.35354e-07	5.70901e-06	7.3636
8848	TSC22D1	0.699187	6.08835	6.59537	1.36348e-07	5.71708e-06	7.35639
2274	FHL2	-0.708779	5.53957	-6.59476	1.36596e-07	5.71708e-06	7.3546
79145	CHCHD7	1.18349	3.98145	6.59194	1.37748e-07	5.74318e-06	7.34632
6856	SYPL1	-0.936002	4.41236	-6.58248	1.41688e-07	5.88491e-06	7.31852
8886	DDX18	-0.348956	8.6001	-6.57718	1.43946e-07	5.95596e-06	7.30293
55388	MCM10	-0.714485	6.83535	-6.57366	1.45461e-07	5.99587e-06	7.2926
347252	IGFBPL1	0.566693	9.31683	6.56995	1.4708e-07	6.03971e-06	7.28169
1655	DDX5	0.818732	8.69362	6.55849	1.52195e-07	6.22626e-06	7.24799
950	SCARB2	0.520625	7.03047	6.54955	1.56307e-07	6.37052e-06	7.22171
4782	NFIC	-0.672858	6.8254	-6.54656	1.57709e-07	6.40369e-06	7.21291
4814	NINJ1	-1.57739	3.49803	-6.52512	1.68129e-07	6.80139e-06	7.14984
155066	ATP6V0E2	0.729519	5.7473	6.50685	1.77549e-07	7.1559e-06	7.0961
342979	PALM3	-1.38573	3.19546	-6.48581	1.89066e-07	7.59192e-06	7.03416
285761	DCBLD1	1.44388	3.50541	6.48394	1.90123e-07	7.60631e-06	7.02866
80319	CXXC4	1.36615	3.47038	6.48197	1.91244e-07	7.62314e-06	7.02287
10694	CCT8	-0.370806	8.83671	-6.46666	2.00198e-07	7.95095e-06	6.97777
10036	CHAF1A	-0.661267	6.90767	-6.45833	2.05243e-07	8.12163e-06	6.95325
22989	MYH15	2.21918	2.4618	6.45617	2.06574e-07	8.14472e-06	6.94687
7132	TNFRSF1A	-0.884529	4.83825	-6.44983	2.10528e-07	8.27063e-06	6.92819
388931	MFSD2B	-1.04633	5.49783	-6.44549	2.13273e-07	8.29084e-06	6.91542
729177	NBAT1	1.82939	2.5794	6.44547	2.13286e-07	8.29084e-06	6.91536
1141	CHRNB2	0.944162	5.06077	6.44541	2.13328e-07	8.29084e-06	6.91517
10460	TACC3	-0.578588	7.29993	-6.43055	2.2302e-07	8.63666e-06	6.87138
94121	SYTL4	1.3893	4.39373	6.42263	2.28362e-07	8.81218e-06	6.84805
25831	HECTD1	0.664008	6.66345	6.42029	2.29971e-07	8.84291e-06	6.84114
84914	ZNF587	-1.22194	3.42373	-6.41808	2.31496e-07	8.87021e-06	6.83462
1136	CHRNA3	0.745523	8.18318	6.41602	2.32927e-07	8.89374e-06	6.82855
10055	SAE1	-0.45784	8.19548	-6.41081	2.36585e-07	9.00181e-06	6.81319
2739	GLO1	-0.499855	7.85958	-6.40823	2.38415e-07	9.03558e-06	6.8056
7769	ZNF226	-0.958897	3.69738	-6.40723	2.39133e-07	9.03558e-06	6.80264
4756	NEO1	0.628746	5.97578	6.4002	2.44216e-07	9.19572e-06	6.78191
1942	EFNA1	1.20746	3.76911	6.3913	2.5081e-07	9.41143e-06	6.75566
94241	TP53INP1	1.3686	4.20939	6.37634	2.6229e-07	9.78924e-06	6.71156
5481	PPID	-0.537999	6.72541	-6.37585	2.62678e-07	9.78924e-06	6.7101
157638	FAM84B	-1.77221	2.41435	-6.37449	2.63749e-07	9.79563e-06	6.70609
11094	CACFD1	1.10947	3.75681	6.37123	2.66339e-07	9.85817e-06	6.69647
9698	PUM1	0.420207	7.35638	6.3645	2.71759e-07	1.00054e-05	6.67662
29959	NRBP1	0.558164	6.43473	6.36401	2.72155e-07	1.00054e-05	6.67518
92609	TIMM50	-0.532781	6.72065	-6.35471	2.79842e-07	1.02265e-05	6.64774
11020	IFT27	0.686566	5.05601	6.35447	2.80049e-07	1.02265e-05	6.64701
4644	MYO5A	1.31581	3.72713	6.34389	2.89066e-07	1.05204e-05	6.61579
7026	NR2F2	0.643346	6.78717	6.34029	2.92198e-07	1.0599e-05	6.60517
11339	OIP5	-0.738835	5.27041	-6.32173	3.0891e-07	1.11474e-05	6.55038
6309	SC5D	0.837811	6.30336	6.32124	3.09364e-07	1.11474e-05	6.54893
10534	SSSCA1	-0.896398	4.23365	-6.30917	3.20761e-07	1.15199e-05	6.51329
7453	WARS	-0.781641	8.34113	-6.30587	3.23953e-07	1.15962e-05	6.50354
56256	SERTAD4	0.99687	4.00763	6.29573	3.33943e-07	1.19146e-05	6.47362
6478	SIAH2	-0.776612	5.34222	-6.29464	3.35038e-07	1.19146e-05	6.47039
23741	EID1	0.468444	9.37606	6.28989	3.39852e-07	1.20465e-05	6.45634
3939	LDHA	-1.23148	6.74826	-6.2885	3.41264e-07	1.20573e-05	6.45225
55038	CDCA4	-0.66188	6.14519	-6.28738	3.42413e-07	1.20587e-05	6.44894
5754	PTK7	-0.791954	5.61692	-6.28274	3.47217e-07	1.21541e-05	6.43522
10614	HEXIM1	0.709781	5.74338	6.2826	3.47355e-07	1.21541e-05	6.43483
55859	BEX1	0.5249	8.92068	6.27725	3.52974e-07	1.22982e-05	6.41902
51201	ZDHHC2	2.51156	2.36536	6.27654	3.53733e-07	1.22982e-05	6.41691
7171	TPM4	-0.505189	7.56156	-6.27413	3.56299e-07	1.23479e-05	6.40979
10150	MBNL2	1.09775	4.43163	6.27064	3.60043e-07	1.2438e-05	6.39949
23568	ARL2BP	0.725132	5.62014	6.26431	3.66946e-07	1.26364e-05	6.38079
9448	MAP4K4	0.580644	8.45501	6.25658	3.75554e-07	1.28921e-05	6.35795
28232	SLCO3A1	-0.718396	4.62916	-6.25397	3.78504e-07	1.29525e-05	6.35024
8941	CDK5R2	1.72909	4.18058	6.25229	3.80423e-07	1.29773e-05	6.34526
23616	SH3BP1	-0.884872	4.79783	-6.24751	3.85918e-07	1.31236e-05	6.33113
5621	PRNP	1.07314	4.31917	6.24598	3.87689e-07	1.31428e-05	6.32662
10581	IFITM2	-1.50986	4.37339	-6.24334	3.90774e-07	1.32062e-05	6.31882
27065	NSG1	1.42379	4.95121	6.2411	3.93413e-07	1.32543e-05	6.31219
54780	NSMCE4A	-0.61598	5.90007	-6.21848	4.21048e-07	1.41415e-05	6.24533
10659	CELF2	1.11943	5.01069	6.20751	4.35149e-07	1.45701e-05	6.21289
9188	DDX21	-0.439348	9.22587	-6.20523	4.38139e-07	1.46252e-05	6.20615
961	CD47	0.648295	6.60638	6.20241	4.4187e-07	1.47047e-05	6.1978
23231	SEL1L3	1.16947	4.05554	6.19842	4.47196e-07	1.48365e-05	6.186
55250	ELP2	-0.611831	5.53601	-6.19658	4.49668e-07	1.48732e-05	6.18057
2887	GRB10	-1.55287	4.91435	-6.18501	4.65573e-07	1.53243e-05	6.14634
2483	FRG1	-0.496944	7.06168	-6.18462	4.66123e-07	1.53243e-05	6.14518
84684	INSM2	1.78154	4.37035	6.18306	4.68304e-07	1.53497e-05	6.14059
81610	FAM83D	-0.743246	5.52698	-6.18078	4.71523e-07	1.54088e-05	6.13384
10681	GNB5	0.933504	3.54563	6.17417	4.80988e-07	1.5671e-05	6.11427
1163	CKS1B	-0.624916	9.16746	-6.17107	4.85491e-07	1.57705e-05	6.1051
29994	BAZ2B	0.667288	7.24751	6.15222	5.1378e-07	1.66397e-05	6.04934
81611	ANP32E	-0.3819	9.44172	-6.14331	5.27718e-07	1.70404e-05	6.02298
11004	KIF2C	-0.585362	6.42026	-6.13932	5.34098e-07	1.71954e-05	6.01115
1337	COX6A1	0.484245	8.80518	6.13562	5.40057e-07	1.7336e-05	6.00023
90649	ZNF486	-2.68933	0.459001	-6.12048	5.65217e-07	1.80513e-05	5.9554
5329	PLAUR	-0.991286	4.63489	-6.12022	5.65657e-07	1.80513e-05	5.95463
25999	CLIP3	0.852095	5.33782	6.11209	5.79663e-07	1.84441e-05	5.93056
5985	RFC5	-0.583599	5.70403	-6.10957	5.84064e-07	1.85264e-05	5.92311
5101	PCDH9	1.06955	4.00716	6.10829	5.86323e-07	1.85264e-05	5.91931
3092	HIP1	-0.810135	4.21582	-6.1077	5.87356e-07	1.85264e-05	5.91758
284309	ZNF776	-1.50703	2.26083	-6.10271	5.9624e-07	1.87523e-05	5.9028
126070	ZNF440	-1.35679	2.97979	-6.09997	6.01169e-07	1.88528e-05	5.8947
64222	TOR3A	-0.97321	4.53196	-6.09092	6.17762e-07	1.93051e-05	5.86789
9735	KNTC1	-0.827075	4.90116	-6.08999	6.1949e-07	1.93051e-05	5.86515
92815	HIST3H2A	1.68647	2.67282	6.08923	6.20912e-07	1.93051e-05	5.86289
55791	LRIF1	-0.590465	6.37856	-6.08449	6.29827e-07	1.95264e-05	5.84886
4038	LRP4	-1.18232	4.17588	-6.08311	6.32453e-07	1.95521e-05	5.84476
5324	PLAG1	3.29502	1.40138	6.07131	6.55305e-07	2.02012e-05	5.80983
653820	FAM72B	-0.920377	5.98389	-6.06966	6.58566e-07	2.0238e-05	5.80494
6616	SNAP25	1.03591	4.08191	6.06883	6.60218e-07	2.0238e-05	5.80247
8202	NCOA3	0.643675	5.06206	6.0637	6.70476e-07	2.04947e-05	5.7873
10131	TRAP1	-0.598957	6.29712	-6.04317	7.13211e-07	2.174e-05	5.72649
3614	IMPDH1	-0.728882	4.95618	-6.03381	7.336e-07	2.22668e-05	5.69875
51083	GAL	-0.976804	7.31559	-6.03336	7.34588e-07	2.22668e-05	5.69743
9550	ATP6V1G1	0.404388	8.46202	6.03238	7.36761e-07	2.22707e-05	5.69452
9631	NUP155	-0.555386	5.04838	-6.02832	7.45821e-07	2.24821e-05	5.68249
541471	MIR4435-2HG	-1.06072	5.15373	-6.02627	7.50426e-07	2.25584e-05	5.67643
8787	RGS9	1.76959	1.94269	6.01744	7.70653e-07	2.31026e-05	5.65026
252995	FNDC5	0.92905	6.52288	6.01311	7.80759e-07	2.33413e-05	5.63744
266812	NAP1L5	0.838298	4.6226	6.00048	8.11013e-07	2.41254e-05	5.60003
51310	SLC22A17	0.678152	5.07436	6.00032	8.11422e-07	2.41254e-05	5.59954
2626	GATA4	2.89484	2.41159	5.99577	8.22618e-07	2.43916e-05	5.58606
6861	SYT5	1.89998	2.75473	5.99422	8.26449e-07	2.44386e-05	5.58148
92482	BBIP1	-0.704799	4.27382	-5.98031	8.61827e-07	2.54157e-05	5.54024
10051	SMC4	-0.53627	9.85576	-5.97705	8.70321e-07	2.55968e-05	5.53059
619208	FAM229B	0.869691	4.40007	5.97151	8.84965e-07	2.59574e-05	5.51418
1719	DHFR	-0.410498	8.53754	-5.96305	9.07802e-07	2.65556e-05	5.48911
60491	NIF3L1	-0.671362	5.56598	-5.96047	9.14886e-07	2.66911e-05	5.48147
22841	RAB11FIP2	0.655683	6.0889	5.95735	9.23544e-07	2.68717e-05	5.4722
1033	CDKN3	-0.785757	5.39969	-5.94446	9.601e-07	2.78608e-05	5.43401
672	BRCA1	-0.529406	6.49076	-5.94066	9.71158e-07	2.81067e-05	5.42275
1870	E2F2	-0.90657	4.96944	-5.93101	9.99821e-07	2.88595e-05	5.39414
9498	SLC4A8	1.15377	5.3277	5.92661	1.01317e-06	2.91676e-05	5.38109
284217	LAMA1	-1.1786	2.8676	-5.92268	1.02522e-06	2.94258e-05	5.36946
9521	EEF1E1	-0.746012	5.10066	-5.92193	1.02755e-06	2.94258e-05	5.36723
54463	FAM134B	1.04224	4.31946	5.90775	1.07243e-06	3.06305e-05	5.32518
100462983	MTRNR2L3	1.09926	4.13716	5.90285	1.08838e-06	3.09946e-05	5.31066
4190	MDH1	0.438947	7.95359	5.90209	1.09088e-06	3.09946e-05	5.30841
26064	RAI14	0.459687	8.54129	5.89973	1.09865e-06	3.1134e-05	5.30143
51506	UFC1	0.552586	7.59925	5.89531	1.11341e-06	3.14704e-05	5.2883
3229	HOXC13	3.25471	-0.0643229	5.89419	1.11718e-06	3.14952e-05	5.28498
84913	ATOH8	1.17079	5.16461	5.89251	1.12283e-06	3.15727e-05	5.28002
9895	TECPR2	0.786454	4.35303	5.89089	1.12833e-06	3.16456e-05	5.27521
114781	BTBD9	0.955663	3.62272	5.8871	1.14131e-06	3.19273e-05	5.26397
7422	VEGFA	-1.66388	5.30858	-5.88541	1.14714e-06	3.2008e-05	5.25896
139411	PTCHD1	-0.928391	3.41792	-5.88076	1.16331e-06	3.23762e-05	5.24519
6328	SCN3A	1.79266	2.68797	5.87524	1.18283e-06	3.28356e-05	5.22883
92667	MGME1	-0.528918	5.15698	-5.87063	1.19939e-06	3.32105e-05	5.21516
6664	SOX11	0.577001	9.29103	5.86468	1.22112e-06	3.37265e-05	5.1975
221150	SKA3	-0.604268	5.39483	-5.85701	1.24968e-06	3.44278e-05	5.17477
56965	PARP6	0.918226	5.69053	5.8525	1.26679e-06	3.48111e-05	5.16139
92979	MARCH9	0.827449	4.38693	5.84687	1.28847e-06	3.53177e-05	5.14471
51435	SCARA3	-0.846364	5.1188	-5.84124	1.31055e-06	3.58326e-05	5.12801
7378	UPP1	1.68073	2.08682	5.83659	1.32906e-06	3.62478e-05	5.11421
9837	GINS1	-0.679102	5.50809	-5.8356	1.33305e-06	3.62656e-05	5.11127
55159	RFWD3	-0.637394	5.60054	-5.83185	1.34821e-06	3.65867e-05	5.10015
64377	CHST8	1.78698	3.49458	5.82832	1.36264e-06	3.68862e-05	5.08968
6666	SOX12	0.435419	7.83611	5.82063	1.39461e-06	3.76579e-05	5.06688
1974	EIF4A2	0.845736	7.35839	5.81973	1.39837e-06	3.76661e-05	5.06423
441531	PGAM4	-0.75734	5.63606	-5.81471	1.41975e-06	3.81474e-05	5.04932
728215	FAM155A	0.579159	5.87414	5.80951	1.44216e-06	3.86541e-05	5.03393
6949	TCOF1	-0.457821	7.78047	-5.79393	1.51157e-06	4.04149e-05	4.98772
51286	CEND1	1.6607	3.55089	5.79195	1.52062e-06	4.05573e-05	4.98185
58190	CTDSP1	-0.699473	5.65136	-5.78963	1.53131e-06	4.07342e-05	4.97496
11127	KIF3A	0.526831	6.45794	5.78889	1.53474e-06	4.07342e-05	4.97277
9700	ESPL1	-0.733699	5.0612	-5.78733	1.54196e-06	4.08262e-05	4.96816
10969	EBNA1BP2	-0.442011	7.70871	-5.77406	1.60494e-06	4.23906e-05	4.92881
400629	TEX19	-1.78269	3.40203	-5.76961	1.62665e-06	4.28038e-05	4.9156
221035	REEP3	0.623639	5.39332	5.76924	1.62845e-06	4.28038e-05	4.91452
10056	FARSB	-0.561372	7.26795	-5.75975	1.67575e-06	4.39411e-05	4.88637
3161	HMMR	-0.736073	5.97988	-5.75607	1.69447e-06	4.42422e-05	4.87546
114932	MRFAP1L1	0.517386	8.60782	5.7559	1.69537e-06	4.42422e-05	4.87494
23052	ENDOD1	-1.30254	3.48286	-5.74999	1.72585e-06	4.49299e-05	4.85743
55254	TMEM39A	-0.669141	4.33754	-5.74846	1.73382e-06	4.50298e-05	4.8529
57167	SALL4	-0.983651	4.60973	-5.74222	1.76679e-06	4.57766e-05	4.83439
5723	PSPH	-2.02731	5.20702	-5.74092	1.77377e-06	4.58484e-05	4.83051
4173	MCM4	-0.546451	7.21522	-5.73975	1.78002e-06	4.5901e-05	4.82705
5433	POLR2D	-0.536328	5.68563	-5.7214	1.88138e-06	4.83131e-05	4.77264
4678	NASP	-0.626388	9.15757	-5.72121	1.88245e-06	4.83131e-05	4.77208
171024	SYNPO2	0.753229	5.96027	5.71596	1.91254e-06	4.897e-05	4.7565
1113	CHGA	1.12801	10.141	5.71195	1.93579e-06	4.93704e-05	4.74463
254427	PROSER2	-1.08254	3.42464	-5.7117	1.93725e-06	4.93704e-05	4.74389
6877	TAF5	-0.74155	5.05301	-5.6962	2.03001e-06	5.16136e-05	4.69794
51659	GINS2	-0.88105	5.30748	-5.6932	2.04851e-06	5.19623e-05	4.68903
57650	KIAA1524	-0.439723	7.03052	-5.68234	2.11677e-06	5.35689e-05	4.65683
8140	SLC7A5	-1.92451	5.78887	-5.67924	2.13667e-06	5.39473e-05	4.64763
10541	ANP32B	-0.487196	9.53946	-5.67571	2.15957e-06	5.43992e-05	4.63716
5362	PLXNA2	1.6212	4.8638	5.67101	2.1904e-06	5.50483e-05	4.62324
348	APOE	2.90138	2.6228	5.66702	2.21696e-06	5.55875e-05	4.6114
2582	GALE	-0.8472	3.58569	-5.65238	2.31709e-06	5.79646e-05	4.56801
27000	DNAJC2	-0.542351	6.95948	-5.6437	2.37865e-06	5.9368e-05	4.54226
6844	VAMP2	0.771735	5.16777	5.64213	2.38995e-06	5.95135e-05	4.53761
10300	KATNB1	-0.66146	5.52848	-5.64023	2.40365e-06	5.97181e-05	4.53199
8451	CUL4A	-0.491193	6.19225	-5.63807	2.4194e-06	5.99725e-05	4.52558
84848	MIR503HG	-1.62456	3.18361	-5.63524	2.44015e-06	6.03493e-05	4.51719
55422	ZNF331	-0.881623	4.57483	-5.63105	2.47122e-06	6.09792e-05	4.50477
27436	EML4	-0.553992	7.72938	-5.62034	2.55239e-06	6.28395e-05	4.47303
64743	WDR13	0.694378	4.80158	5.61877	2.56455e-06	6.29966e-05	4.46836
162967	ZNF320	-1.26323	2.01422	-5.61745	2.57479e-06	6.31055e-05	4.46445
11178	LZTS1	0.970267	6.09246	5.61478	2.59561e-06	6.34729e-05	4.45654
10765	KDM5B	0.668413	8.04798	5.61348	2.60586e-06	6.35808e-05	4.45267
7353	UFD1L	-0.531151	6.67606	-5.60973	2.63552e-06	6.41604e-05	4.44156
5366	PMAIP1	-1.19145	6.43976	-5.60822	2.64753e-06	6.43091e-05	4.43709
7695	ZNF136	-1.85685	2.38522	-5.60189	2.6986e-06	6.54035e-05	4.41834
55319	TMA16	-0.445135	7.68788	-5.60041	2.71072e-06	6.55512e-05	4.41394
4237	MFAP2	1.60468	2.35516	5.58967	2.80007e-06	6.75618e-05	4.3821
57178	ZMIZ1	0.584353	6.83437	5.58569	2.83388e-06	6.82263e-05	4.37031
90338	ZNF160	-0.886934	3.99147	-5.57966	2.88598e-06	6.93272e-05	4.35243
10513	APPBP2	0.586469	6.15759	5.57829	2.89792e-06	6.94606e-05	4.34838
7095	SEC62	0.446944	8.25165	5.57599	2.91805e-06	6.97895e-05	4.34158
91057	CCDC34	-0.392112	7.4264	-5.56723	2.99632e-06	7.13523e-05	4.3156
8828	NRP2	-0.939449	4.45924	-5.56721	2.99651e-06	7.13523e-05	4.31554
7582	ZNF33B	0.810622	4.7284	5.56483	3.01811e-06	7.17098e-05	4.30848
4967	OGDH	0.501598	5.71005	5.56109	3.05239e-06	7.23661e-05	4.2974
9915	ARNT2	0.693439	4.90725	5.55616	3.09809e-06	7.329e-05	4.28281
9212	AURKB	-0.581063	7.24318	-5.55124	3.14446e-06	7.42256e-05	4.26823
8833	GMPS	-0.619136	6.06407	-5.54793	3.1761e-06	7.48102e-05	4.2584
54587	MXRA8	-1.06958	5.097	-5.54423	3.2117e-06	7.54852e-05	4.24746
23530	NNT	0.490465	5.18309	5.5319	3.33351e-06	7.81335e-05	4.21093
2824	GPM6B	0.770865	4.85466	5.53138	3.33873e-06	7.81335e-05	4.20939
84930	MASTL	-0.676027	4.72278	-5.52773	3.3758e-06	7.88315e-05	4.19856
4957	ODF2	-0.683627	4.80601	-5.52257	3.42872e-06	7.98958e-05	4.18329
90843	TCEAL8	0.51886	7.18674	5.51633	3.494e-06	8.1243e-05	4.16479
22920	KIFAP3	0.647658	5.75915	5.50876	3.57468e-06	8.29418e-05	4.14238
84259	DCUN1D5	-0.607329	5.28645	-5.50597	3.60495e-06	8.32952e-05	4.13411
7145	TNS1	-1.08214	3.37652	-5.50595	3.60522e-06	8.32952e-05	4.13404
23177	CEP68	0.644171	4.85459	5.49962	3.67473e-06	8.43515e-05	4.1153
10403	NDC80	-0.480276	6.38941	-5.49871	3.68483e-06	8.43515e-05	4.11261
4664	NAB1	0.575492	4.88464	5.49839	3.68843e-06	8.43515e-05	4.11165
2037	EPB41L2	-0.475874	6.62499	-5.49787	3.6942e-06	8.43515e-05	4.11012
27244	SESN1	0.964005	3.66946	5.49743	3.69915e-06	8.43515e-05	4.1088
1111	CHEK1	-0.620343	5.30461	-5.49721	3.70152e-06	8.43515e-05	4.10817
6940	ZNF354A	-0.771919	4.10306	-5.49688	3.7052e-06	8.43515e-05	4.1072
343637	RSPO4	1.69755	-0.086862	5.49549	3.7208e-06	8.45298e-05	4.10308
9688	NUP93	-0.449284	7.51641	-5.49471	3.72959e-06	8.45529e-05	4.10076
4141	MARS	-0.857313	7.11912	-5.49221	3.75783e-06	8.5016e-05	4.09336
10780	ZNF234	-1.06796	2.74359	-5.48265	3.86793e-06	8.73254e-05	4.06503
65264	UBE2Z	0.54826	6.71214	5.47491	3.95931e-06	8.92033e-05	4.04212
890	CCNA2	-0.81051	4.7759	-5.46806	4.04199e-06	9.07433e-05	4.02185
55706	NDC1	-0.444444	6.52981	-5.46787	4.04434e-06	9.07433e-05	4.02128
537	ATP6AP1	0.475186	7.00999	5.4665	4.06106e-06	9.09309e-05	4.01723
340481	ZDHHC21	0.697529	4.70011	5.4652	4.07702e-06	9.1101e-05	4.01338
88455	ANKRD13A	0.610814	5.36693	5.46297	4.10456e-06	9.15284e-05	4.00678
1602	DACH1	0.398948	7.41237	5.45784	4.16861e-06	9.27665e-05	3.99159
83695	RHNO1	-0.537485	5.51167	-5.45292	4.23108e-06	9.39177e-05	3.977
8428	STK24	-0.462991	6.49632	-5.45241	4.2376e-06	9.39177e-05	3.97549
90417	KNSTRN	-0.502238	6.17658	-5.45043	4.2629e-06	9.42864e-05	3.96965
573	BAG1	0.499503	6.50848	5.44505	4.33275e-06	9.56368e-05	3.95371
84775	ZNF607	-1.12514	2.83438	-5.43854	4.41874e-06	9.72006e-05	3.93444
8727	CTNNAL1	-0.582214	6.08611	-5.43833	4.42146e-06	9.72006e-05	3.93383
64359	NXN	-0.539066	6.37682	-5.42853	4.55422e-06	9.98065e-05	3.90482
9534	ZNF254	-1.27924	2.71357	-5.42795	4.56219e-06	9.98065e-05	3.90311
51406	NOL7	-0.478241	6.62037	-5.42757	4.56751e-06	9.98065e-05	3.90196
60481	ELOVL5	-0.488704	6.78406	-5.42641	4.58345e-06	9.99541e-05	3.89854
1183	CLCN4	0.833255	4.40894	5.42496	4.60351e-06	0.000100064	3.89426
5937	RBMS1	0.437993	7.30483	5.42472	4.60686e-06	0.000100064	3.89355
23595	ORC3	-0.519353	4.77297	-5.42208	4.64379e-06	0.000100665	3.88572
56894	AGPAT3	0.610564	5.74623	5.42091	4.66023e-06	0.00010082	3.88225
55757	UGGT2	-0.65037	4.7681	-5.41964	4.67806e-06	0.000101005	3.87851
7531	YWHAE	-0.315044	9.65894	-5.41666	4.72034e-06	0.000101716	3.86969
51805	COQ3	-0.859106	3.88752	-5.40575	4.87828e-06	0.000104912	3.83741
23389	MED13L	0.691634	5.40518	5.40261	4.92474e-06	0.000105564	3.82812
5577	PRKAR2B	0.574055	5.1829	5.40239	4.92801e-06	0.000105564	3.82747
388662	SLC6A17	1.71278	3.22475	5.40079	4.95184e-06	0.000105866	3.82274
85456	TNKS1BP1	-0.755814	4.86131	-5.40003	4.96324e-06	0.000105868	3.82049
399818	METTL10	-0.842936	4.06218	-5.39949	4.9714e-06	0.000105868	3.81887
5480	PPIC	1.11719	3.24342	5.39763	4.99929e-06	0.000106058	3.81339
4702	NDUFA8	0.332011	7.23311	5.3976	4.9998e-06	0.000106058	3.81329
10159	ATP6AP2	0.40109	6.46023	5.39203	5.08458e-06	0.000107647	3.7968
6059	ABCE1	-0.394292	6.96386	-5.39059	5.10676e-06	0.000107906	3.79254
6628	SNRPB	-0.440349	8.87147	-5.38744	5.15547e-06	0.000108548	3.78323
81620	CDT1	-0.996978	5.33416	-5.38734	5.15707e-06	0.000108548	3.78293
5360	PLTP	-1.06446	2.93199	-5.38165	5.2464e-06	0.000110215	3.76609
11332	ACOT7	-0.546922	6.07902	-5.37026	5.42977e-06	0.000113847	3.73241
3017	HIST1H2BD	1.29369	3.25913	5.3645	5.52493e-06	0.000115472	3.71538
347733	TUBB2B	0.75837	8.66328	5.36429	5.52847e-06	0.000115472	3.71475
5660	PSAP	0.486475	8.17476	5.36361	5.5398e-06	0.000115487	3.71275
441478	NRARP	-1.38424	2.89073	-5.36151	5.57498e-06	0.000115998	3.70654
5157	PDGFRL	2.37205	1.30843	5.35699	5.6516e-06	0.000117368	3.69316
79158	GNPTAB	0.742604	4.67068	5.35442	5.69547e-06	0.000117991	3.68559
23263	MCF2L	1.10361	3.71188	5.35397	5.7033e-06	0.000117991	3.68424
200942	KLHDC8B	0.868237	3.90491	5.3468	5.82808e-06	0.000120344	3.66303
10732	TCFL5	-0.585582	4.38839	-5.3461	5.84024e-06	0.000120366	3.66098
64682	ANAPC1	-0.558866	5.19941	-5.34271	5.90032e-06	0.000121375	3.65095
134429	STARD4	0.787455	5.41108	5.33378	6.06146e-06	0.000124454	3.62455
4094	MAF	2.94015	-0.0772609	5.33041	6.12338e-06	0.000125431	3.61459
5899	RALB	0.641738	5.11959	5.32994	6.13208e-06	0.000125431	3.6132
23564	DDAH2	-0.855504	4.15926	-5.32657	6.19475e-06	0.000126475	3.60323
1153	CIRBP	0.405948	8.3555	5.32339	6.25448e-06	0.000127456	3.59383
153830	RNF145	-0.37835	6.97892	-5.31701	6.37586e-06	0.000129468	3.575
84856	LINC00839	-0.963962	3.67655	-5.31695	6.37701e-06	0.000129468	3.57482
54539	NDUFB11	0.374294	8.32244	5.31481	6.41842e-06	0.000130026	3.56848
57713	SFMBT2	1.64698	2.29061	5.31429	6.42843e-06	0.000130026	3.56695
54897	CASZ1	1.32698	4.03954	5.3129	6.45552e-06	0.000130332	3.56283
394	ARHGAP5	0.569147	6.92445	5.31089	6.49472e-06	0.000130778	3.5569
51761	ATP8A2	1.55315	2.54046	5.31031	6.50608e-06	0.000130778	3.55519
27292	DIMT1	-0.430748	6.72629	-5.30992	6.51367e-06	0.000130778	3.55404
133584	EGFLAM	1.76248	3.02927	5.30897	6.5324e-06	0.000130909	3.55123
64374	SIL1	1.11375	4.10958	5.30837	6.54423e-06	0.000130909	3.54946
55622	TTC27	-0.98546	3.61232	-5.30654	6.58056e-06	0.000131394	3.54403
78986	DUSP26	0.787561	4.68171	5.29901	6.73167e-06	0.000134165	3.52179
1777	DNASE2	-1.41819	4.13676	-5.29203	6.87473e-06	0.000136561	3.50119
79980	DSN1	-0.394448	5.94061	-5.29192	6.87698e-06	0.000136561	3.50087
781	CACNA2D1	0.894891	4.31581	5.29067	6.90304e-06	0.000136829	3.49716
9411	ARHGAP29	1.3477	3.07911	5.28905	6.93687e-06	0.000137249	3.49237
104	ADARB1	1.06322	3.96702	5.28799	6.95909e-06	0.000137439	3.48924
27075	TSPAN13	0.672739	5.33359	5.28308	7.0628e-06	0.000139234	3.47475
3397	ID1	1.19402	6.51333	5.27827	7.16597e-06	0.000141013	3.46054
5576	PRKAR2A	-0.309399	7.36655	-5.27692	7.1953e-06	0.000141334	3.45654
26030	PLEKHG3	-0.844094	4.04759	-5.26591	7.43803e-06	0.000145839	3.42405
4172	MCM3	-0.450349	7.95457	-5.26233	7.51885e-06	0.000147159	3.41346
157922	CAMSAP1	0.427621	5.81617	5.25497	7.68743e-06	0.000150188	3.39175
3831	KLC1	0.390834	7.0205	5.24677	7.87998e-06	0.000153674	3.36752
7832	BTG2	0.659359	4.70302	5.24573	7.9045e-06	0.000153876	3.36448
374928	ZNF773	-1.22325	2.64043	-5.24453	7.93316e-06	0.000154158	3.36093
9397	NMT2	-0.58406	5.2695	-5.23982	8.04668e-06	0.000156086	3.34702
79094	CHAC1	-4.32196	4.41195	-5.23813	8.08765e-06	0.000156601	3.34205
22902	RUFY3	0.506668	6.62435	5.23376	8.19493e-06	0.000158092	3.32914
6198	RPS6KB1	0.422098	5.35932	5.23333	8.20564e-06	0.000158092	3.32786
23637	RABGAP1	0.421304	6.86144	5.23322	8.20824e-06	0.000158092	3.32755
9668	ZNF432	-1.03865	3.23636	-5.23159	8.24876e-06	0.000158592	3.32273
2189	FANCG	-0.588826	5.78586	-5.22921	8.30819e-06	0.000159453	3.3157
8089	YEATS4	-0.511588	6.70191	-5.22505	8.41304e-06	0.000161181	3.30342
26207	PITPNC1	-0.620234	4.48528	-5.22146	8.50452e-06	0.00016245	3.29284
23505	TMEM131	0.540259	4.84543	5.22084	8.52042e-06	0.00016245	3.29101
51114	ZDHHC9	0.599658	5.53643	5.2207	8.52405e-06	0.00016245	3.29059
158471	PRUNE2	1.18632	3.22714	5.21289	8.72686e-06	0.000166024	3.26757
26122	EPC2	0.664792	5.64963	5.20899	8.83012e-06	0.000167695	3.25605
5036	PA2G4	-0.405296	9.80211	-5.20727	8.87594e-06	0.000168272	3.25099
7546	ZIC2	2.73428	0.203558	5.20183	9.02259e-06	0.000170565	3.23494
57593	EBF4	0.942559	3.01336	5.20162	9.02828e-06	0.000170565	3.23433
84706	GPT2	-1.71755	6.47268	-5.20097	9.04601e-06	0.000170604	3.23241
282809	POC1B	-0.936492	4.34787	-5.19527	9.20258e-06	0.000173257	3.21561
9537	TP53I11	0.891087	5.34133	5.19462	9.22074e-06	0.000173299	3.21368
204	AK2	-0.344543	8.43257	-5.18976	9.35681e-06	0.000175311	3.19934
57498	KIDINS220	0.534925	6.97096	5.18964	9.36003e-06	0.000175311	3.199
92344	GORAB	1.01385	3.63629	5.18775	9.41339e-06	0.000176008	3.19344
7976	FZD3	0.533746	6.60333	5.18714	9.43073e-06	0.00017603	3.19164
29796	UQCR10	0.4542	7.49022	5.18269	9.55816e-06	0.000178103	3.1785
113730	KLHDC7B	-3.44653	-0.336982	-5.17576	9.75977e-06	0.000181548	3.15807
8237	USP11	0.407411	7.36923	5.17425	9.80431e-06	0.000182066	3.15362
5634	PRPS2	-0.760374	4.45495	-5.17326	9.83351e-06	0.000182297	3.15071
51013	EXOSC1	-0.501867	5.66498	-5.16657	1.00337e-05	0.000185691	3.13099
8507	ENC1	1.0067	5.40526	5.16535	1.00704e-05	0.000186055	3.12741
201266	SLC39A11	0.913364	5.44681	5.16326	1.01341e-05	0.000186913	3.12124
10213	PSMD14	-0.402101	7.74652	-5.16109	1.02004e-05	0.000187818	3.11486
27131	SNX5	-0.343028	6.96836	-5.15689	1.03304e-05	0.000189885	3.10247
9705	ST18	4.32172	0.0292186	5.15634	1.03475e-05	0.000189885	3.10085
10140	TOB1	0.836523	4.79294	5.15241	1.04707e-05	0.000191822	3.08927
23236	PLCB1	0.542915	6.32734	5.15148	1.04998e-05	0.000192032	3.08655
8887	TAX1BP1	0.432302	7.76736	5.14252	1.07871e-05	0.000196903	3.06014
6240	RRM1	-0.388467	8.45073	-5.14205	1.08023e-05	0.000196903	3.05876
23178	PASK	-0.76515	3.74333	-5.14016	1.08638e-05	0.000197608	3.05321
2631	GBAS	-0.372178	6.24898	-5.13975	1.08773e-05	0.000197608	3.05199
55344	PLCXD1	-1.12938	4.47041	-5.13873	1.09108e-05	0.000197885	3.04899
10900	RUNDC3A	1.10608	4.83271	5.13817	1.09291e-05	0.000197888	3.04734
27246	RNF115	0.452416	7.28524	5.13747	1.09523e-05	0.000197978	3.04527
55591	VEZT	0.352484	6.88206	5.13631	1.09906e-05	0.000198342	3.04185
3396	MRPL58	-0.608016	6.00912	-5.13531	1.10239e-05	0.000198613	3.0389
64170	CARD9	-1.06542	3.30477	-5.13474	1.10425e-05	0.000198619	3.03724
78991	PCYOX1L	0.616005	4.80758	5.13271	1.11103e-05	0.000199508	3.03126
131583	FAM43A	1.01295	3.55396	5.12828	1.12594e-05	0.000201853	3.01822
5530	PPP3CA	0.467957	7.8042	5.12632	1.13261e-05	0.000202715	3.01244
80233	FAAP100	0.558471	4.77861	5.12061	1.15224e-05	0.00020589	2.99563
283987	HID1	1.62321	2.47438	5.11999	1.15438e-05	0.000205934	2.99381
27092	CACNG4	0.906546	4.86066	5.11679	1.16557e-05	0.00020759	2.98438
334	APLP2	0.56622	9.17612	5.11576	1.16919e-05	0.000207893	2.98135
9801	MRPL19	-0.488065	6.0401	-5.11514	1.17136e-05	0.00020794	2.97953
64841	GNPNAT1	-0.678539	5.48255	-5.11179	1.18322e-05	0.000209704	2.96968
408	ARRB1	-0.726806	4.88522	-5.11097	1.18614e-05	0.000209879	2.96727
64121	RRAGC	0.50472	6.27787	5.10908	1.19292e-05	0.000210736	2.96169
100499466	LINC00674	0.4611	6.01405	5.10611	1.20364e-05	0.000212285	2.95294
10957	PNRC1	0.828971	5.71581	5.10364	1.21261e-05	0.000213521	2.94568
80318	GKAP1	-0.770577	7.05759	-5.10248	1.21686e-05	0.000213924	2.94226
54873	PALMD	-0.954155	5.40019	-5.099	1.22966e-05	0.000215826	2.93202
3074	HEXB	-0.675593	4.76183	-5.09612	1.24034e-05	0.000217349	2.92357
100507602	TRIM52-AS1	-0.793548	4.10489	-5.09351	1.25014e-05	0.000218715	2.91587
3433	IFIT2	-2.0445	0.588583	-5.08947	1.26541e-05	0.000221031	2.904
10054	UBA2	-0.314603	7.51508	-5.0868	1.27562e-05	0.000222116	2.89614
10807	SDCCAG3	-0.650214	5.54491	-5.08678	1.27571e-05	0.000222116	2.89607
4571	TRNP	1.72148	6.04006	5.08135	1.29671e-05	0.000225075	2.88011
80179	MYO19	-0.690616	3.93966	-5.08131	1.29684e-05	0.000225075	2.88001
56155	TEX14	-1.20046	4.06994	-5.07974	1.30299e-05	0.000225782	2.87538
10160	FARP1	-0.339257	6.73918	-5.0763	1.31654e-05	0.000227768	2.86526
23368	PPP1R13B	0.655338	4.76075	5.07375	1.3267e-05	0.000229161	2.85775
51022	GLRX2	-0.702588	5.06619	-5.06895	1.34596e-05	0.000232003	2.84366
93474	ZNF670	-0.701381	4.2617	-5.06859	1.34742e-05	0.000232003	2.8426
23043	TNIK	0.787061	4.89007	5.06589	1.35843e-05	0.00023353	2.83464
4171	MCM2	-0.56308	8.31718	-5.06452	1.36401e-05	0.000234119	2.83064
11188	NISCH	0.598013	5.05831	5.06211	1.37394e-05	0.000235141	2.82354
113130	CDCA5	-0.45531	5.72833	-5.06187	1.37492e-05	0.000235141	2.82284
11333	PDAP1	-0.371659	7.27102	-5.0615	1.37644e-05	0.000235141	2.82176
10827	FAM114A2	0.602697	4.50879	5.06058	1.38026e-05	0.000235423	2.81906
183	AGT	-3.13894	-0.916237	-5.06005	1.38245e-05	0.000235428	2.8175
29967	LRP12	0.438258	5.04271	5.05879	1.38772e-05	0.000235956	2.81378
124565	SLC38A10	0.542655	6.12169	5.05825	1.38999e-05	0.000235974	2.81218
140885	SIRPA	2.626	0.624696	5.05279	1.41299e-05	0.000239503	2.79615
147841	SPC24	-0.602757	5.73401	-5.04458	1.44828e-05	0.000245104	2.77203
6659	SOX4	0.534447	9.72863	5.04251	1.45732e-05	0.00024625	2.76595
84628	NTNG2	2.63981	2.04232	5.04191	1.45995e-05	0.000246313	2.76418
3672	ITGA1	0.638275	6.27887	5.03988	1.4689e-05	0.000247303	2.75821
79894	ZNF672	0.632877	4.41601	5.03911	1.47228e-05	0.000247303	2.75596
1017	CDK2	-0.37716	6.88982	-5.03903	1.47264e-05	0.000247303	2.75573
55958	KLHL9	0.486607	6.22327	5.03766	1.4787e-05	0.000247689	2.75171
57502	NLGN4X	0.996059	4.79283	5.03693	1.48198e-05	0.000247689	2.74955
9232	PTTG1	-0.581091	8.23906	-5.03647	1.48401e-05	0.000247689	2.74821
10127	ZNF263	-0.651641	4.7064	-5.03642	1.48424e-05	0.000247689	2.74806
3338	DNAJC4	0.756223	3.79758	5.03575	1.48723e-05	0.000247689	2.74609
643338	C15orf62	2.07718	1.6202	5.03545	1.48859e-05	0.000247689	2.74519
9444	QKI	-0.345974	7.55437	-5.03421	1.49415e-05	0.000248235	2.74155
1902	LPAR1	0.687983	4.23162	5.03274	1.50076e-05	0.000248952	2.73724
3675	ITGA3	1.29447	2.30749	5.03069	1.51002e-05	0.000249818	2.73123
23478	SEC11A	-0.363072	8.35565	-5.03057	1.51057e-05	0.000249818	2.73087
7020	TFAP2A	1.38626	3.12331	5.02646	1.52934e-05	0.000252538	2.7188
8492	PRSS12	-0.603932	6.42505	-5.02513	1.53548e-05	0.000253168	2.71489
113402	SFT2D1	-0.692356	4.172	-5.02429	1.53934e-05	0.000253421	2.71243
389741	GLIDR	0.613648	5.11678	5.02343	1.54331e-05	0.00025369	2.70992
57643	ZSWIM5	0.726176	3.33501	5.01683	1.57423e-05	0.000258382	2.69053
9741	LAPTM4A	0.311702	9.20986	5.00846	1.61434e-05	0.000264567	2.66594
286097	MICU3	0.796692	3.91805	5.00785	1.61729e-05	0.000264652	2.66416
11321	GPN1	-0.429592	5.61912	-5.00715	1.62068e-05	0.000264809	2.66211
6449	SGTA	1.0667	6.18411	5.00588	1.62686e-05	0.00026542	2.6584
84057	MND1	-0.601022	4.8644	-5.00265	1.64272e-05	0.000267606	2.64891
25911	DPCD	-0.716852	4.4809	-5.00101	1.65085e-05	0.000268528	2.64409
1786	DNMT1	-0.512108	8.85925	-4.99858	1.66295e-05	0.000270094	2.63695
6652	SORD	-0.86908	3.97233	-4.99709	1.67042e-05	0.000270902	2.63258
8906	AP1G2	1.13531	3.06234	4.99466	1.68261e-05	0.000272473	2.62547
1749	DLX5	-1.01156	3.83693	-4.99362	1.68789e-05	0.000272921	2.62241
9378	NRXN1	0.900636	2.9964	4.99181	1.6971e-05	0.000274004	2.61709
55745	AP5M1	0.515416	5.16428	4.99119	1.70027e-05	0.000274109	2.61527
23548	TTC33	-0.763104	3.97611	-4.98851	1.71398e-05	0.000275911	2.60743
23199	GSE1	0.663178	6.96542	4.98731	1.7202e-05	0.000276502	2.60389
84570	COL25A1	-1.07918	2.63294	-4.98534	1.73037e-05	0.000277726	2.59813
1717	DHCR7	0.776207	6.53173	4.98463	1.73408e-05	0.000277912	2.59604
79794	C12orf49	0.524277	5.33002	4.98223	1.74662e-05	0.00027951	2.589
8894	EIF2S2	-0.814893	9.39965	-4.97938	1.76161e-05	0.000281495	2.58065
554282	FAM72C	-0.775352	6.20324	-4.97509	1.78448e-05	0.000284732	2.56805
83696	TRAPPC9	0.879967	3.38529	4.97419	1.78929e-05	0.000285081	2.56543
6854	SYN2	0.672029	4.54887	4.97241	1.79889e-05	0.000286192	2.56019
3376	IARS	-0.987385	7.1045	-4.96771	1.82441e-05	0.000289829	2.54643
8565	YARS	-0.924465	7.134	-4.96556	1.83626e-05	0.000291285	2.54011
128	ADH5	-0.416835	7.27295	-4.96415	1.84406e-05	0.000292096	2.53598
79230	ZNF557	-0.730484	4.74449	-4.96209	1.85545e-05	0.000293474	2.52996
5770	PTPN1	0.411212	8.0375	4.95912	1.87206e-05	0.000295671	2.52126
26260	FBXO25	0.682317	4.91768	4.95529	1.89374e-05	0.000298661	2.51001
4597	MVD	0.943303	3.96632	4.95246	1.90987e-05	0.00030077	2.50173
1523	CUX1	0.59561	6.26671	4.94743	1.93889e-05	0.000304899	2.487
79623	GALNT14	-0.788819	4.08173	-4.94516	1.95218e-05	0.000306545	2.48033
10891	PPARGC1A	0.805923	4.31069	4.94465	1.95515e-05	0.00030657	2.47885
5702	PSMC3	-0.446446	7.26752	-4.94132	1.97478e-05	0.000309202	2.46909
7916	PRRC2A	0.948555	4.75431	4.93665	2.00265e-05	0.000313115	2.45541
55143	CDCA8	-0.408804	6.98956	-4.93501	2.01253e-05	0.000314209	2.4506
4232	MEST	-1.76197	4.49438	-4.9334	2.02224e-05	0.000315272	2.4459
23287	AGTPBP1	-0.527309	6.29539	-4.92845	2.05253e-05	0.000319536	2.43139
64105	CENPK	-0.520422	5.64539	-4.92692	2.06194e-05	0.000320544	2.42692
23204	ARL6IP1	0.515434	8.03282	4.9258	2.0689e-05	0.000321167	2.42363
7564	ZNF16	-1.00185	3.5666	-4.91993	2.1056e-05	0.000326398	2.40647
23354	HAUS5	-0.629132	4.39567	-4.91813	2.117e-05	0.000327041	2.4012
2030	SLC29A1	-0.506575	6.07675	-4.918	2.11783e-05	0.000327041	2.40081
23122	CLASP2	0.462264	4.95718	4.91785	2.11876e-05	0.000327041	2.40038
127833	SYT2	-1.30088	3.31858	-4.91612	2.12982e-05	0.000328282	2.3953
4833	NME4	-0.424215	8.01064	-4.90572	2.19723e-05	0.000338193	2.36488
10635	RAD51AP1	-0.587146	6.07263	-4.90426	2.20687e-05	0.000339197	2.36061
23254	KAZN	0.861026	4.47243	4.90266	2.21752e-05	0.000340354	2.35591
57038	RARS2	-0.426087	5.76923	-4.89857	2.24483e-05	0.000343767	2.34396
6541	SLC7A1	-1.04867	6.59009	-4.89813	2.24782e-05	0.000343767	2.34266
401	PHOX2A	0.499661	7.61313	4.89792	2.24924e-05	0.000343767	2.34205
567	B2M	0.554375	9.80392	4.89651	2.25877e-05	0.000344572	2.33792
2644	GCHFR	1.45584	4.03327	4.89581	2.2635e-05	0.000344572	2.33588
8318	CDC45	-0.690849	5.08715	-4.8951	2.26831e-05	0.000344572	2.33381
1479	CSTF3	-0.416263	6.37361	-4.89498	2.26915e-05	0.000344572	2.33345
1031	CDKN2C	0.476223	5.80262	4.8948	2.27034e-05	0.000344572	2.33294
150468	CKAP2L	-0.423666	6.71582	-4.89308	2.28207e-05	0.000345473	2.32791
2799	GNS	0.411341	5.89763	4.893	2.28263e-05	0.000345473	2.32767
23522	KAT6B	0.594431	5.78301	4.88791	2.31769e-05	0.000350293	2.31279
158	ADSL	-0.309996	7.36357	-4.88347	2.34876e-05	0.000354496	2.2998
8914	TIMELESS	-0.397126	6.56902	-4.88255	2.35526e-05	0.000354985	2.2971
3845	KRAS	-0.394351	6.94847	-4.87461	2.41191e-05	0.000363021	2.27391
80018	NAA25	-0.427548	5.75113	-4.8738	2.41777e-05	0.000363321	2.27154
147694	ZNF548	-2.12923	1.29459	-4.87341	2.42059e-05	0.000363321	2.27041
92691	TMEM169	0.890277	4.33878	4.87154	2.43419e-05	0.00036486	2.26494
55083	KIF26B	1.08752	2.98172	4.87063	2.44086e-05	0.000365356	2.26227
91373	UAP1L1	1.28009	2.99283	4.87006	2.44505e-05	0.000365481	2.26059
7398	USP1	-0.340385	7.9341	-4.86809	2.4595e-05	0.000367137	2.25484
5202	PFDN2	-0.565703	8.70049	-4.86205	2.50439e-05	0.000373238	2.2372
51514	DTL	-0.380264	7.06293	-4.86167	2.50723e-05	0.000373238	2.23609
10013	HDAC6	0.6314	4.99053	4.86084	2.5135e-05	0.000373659	2.23366
27235	COQ2	-0.532755	5.17243	-4.85943	2.52407e-05	0.00037472	2.22956
4791	NFKB2	-1.12576	3.29811	-4.85865	2.53003e-05	0.000375093	2.22726
152485	ZNF827	0.551614	6.06174	4.85687	2.54353e-05	0.000376581	2.22207
3927	LASP1	-0.510674	6.81706	-4.85207	2.58033e-05	0.000381133	2.20806
113246	C12orf57	0.479775	7.72444	4.85195	2.58128e-05	0.000381133	2.2077
5878	RAB5C	-0.442057	6.79533	-4.84955	2.59989e-05	0.000382872	2.20069
3491	CYR61	-1.89882	2.20996	-4.84952	2.60009e-05	0.000382872	2.20061
100505687	LINC00888	0.466932	4.73509	4.84788	2.6129e-05	0.000384238	2.19582
100170217	SNAR-B2	-2.35414	3.12168	-4.84184	2.66058e-05	0.000390722	2.17818
9820	CUL7	0.845801	4.27688	4.83905	2.68286e-05	0.000393462	2.17005
6950	TCP1	-0.65148	5.84575	-4.83374	2.72584e-05	0.000399227	2.15455
5412	UBL3	0.602945	4.29941	4.83232	2.73745e-05	0.000400275	2.1504
114971	PTPMT1	-0.494021	5.96232	-4.83197	2.74035e-05	0.000400275	2.14937
9669	EIF5B	-0.285327	10.1589	-4.82245	2.81948e-05	0.000411282	2.12161
65220	NADK	-0.526473	4.61386	-4.821	2.83176e-05	0.000412519	2.11737
5393	EXOSC9	-0.558156	6.23355	-4.81148	2.91354e-05	0.000423865	2.08961
79801	SHCBP1	-0.57761	4.64334	-4.8107	2.92033e-05	0.000424286	2.08734
84154	RPF2	-0.439322	6.95833	-4.80891	2.93602e-05	0.000425997	2.08211
9902	MRC2	-0.866355	5.20919	-4.80585	2.96298e-05	0.000429337	2.0732
92312	MEX3A	0.441946	9.69309	4.80426	2.97707e-05	0.000430805	2.06858
9230	RAB11B	0.3701	6.80939	4.80184	2.9987e-05	0.000433357	2.06152
27330	RPS6KA6	0.667982	4.35989	4.79743	3.0385e-05	0.000438527	2.04867
81887	LAS1L	-0.393813	5.68148	-4.79638	3.04807e-05	0.000438899	2.0456
55744	COA1	-0.57401	6.28351	-4.79626	3.04914e-05	0.000438899	2.04526
79682	CENPU	-0.47026	6.29814	-4.79426	3.06746e-05	0.000440953	2.03942
9459	ARHGEF6	-0.906817	3.29289	-4.79156	3.09235e-05	0.000443944	2.03154
1595	CYP51A1	0.402769	6.89392	4.788	3.12538e-05	0.000448095	2.02118
163049	ZNF791	-0.675114	4.53952	-4.78596	3.14448e-05	0.000449754	2.01524
10781	ZNF266	-0.893133	3.2319	-4.78546	3.14918e-05	0.000449754	2.01379
4174	MCM5	-0.469009	6.60758	-4.78544	3.14935e-05	0.000449754	2.01374
143884	CWF19L2	-0.483613	6.18171	-4.782	3.18189e-05	0.000453805	2.00372
7108	TM7SF2	0.570501	5.61804	4.78016	3.19949e-05	0.000455719	1.99834
7693	ZNF134	-1.74381	1.69393	-4.77802	3.22001e-05	0.000458041	1.99211
84804	MFSD9	0.610622	3.43949	4.77741	3.22586e-05	0.000458274	1.99034
10949	HNRNPA0	0.366931	8.84236	4.77436	3.2554e-05	0.000461868	1.98146
730051	ZNF814	-1.32999	2.21967	-4.7668	3.32976e-05	0.000471803	1.95944
1995	ELAVL3	0.636057	8.35259	4.76599	3.33787e-05	0.000472337	1.95707
54461	FBXW5	0.49154	4.99372	4.76282	3.36961e-05	0.000475711	1.94785
54832	VPS13C	0.696202	5.61902	4.76273	3.37046e-05	0.000475711	1.94761
51142	CHCHD2	-0.361038	10.5994	-4.76218	3.37599e-05	0.000475875	1.94601
1846	DUSP4	0.639671	5.53141	4.7613	3.38495e-05	0.000476521	1.94343
3196	TLX2	0.501858	7.94315	4.7525	3.47499e-05	0.000488564	1.91785
23241	PACS2	0.552625	5.40397	4.75088	3.49192e-05	0.000490311	1.91311
80003	PCNX2	0.73914	4.86302	4.74867	3.51499e-05	0.000492914	1.90669
28951	TRIB2	0.509455	7.05464	4.74462	3.55779e-05	0.000498274	1.8949
51377	UCHL5	-0.380353	7.18739	-4.74268	3.57835e-05	0.000500509	1.88929
112574	SNX18	0.719326	4.57386	4.73898	3.61813e-05	0.000505423	1.87852
84726	PRRC2B	0.447588	7.33256	4.73607	3.64973e-05	0.000509184	1.87005
100463486	MTRNR2L8	1.09766	10.1936	4.73416	3.67058e-05	0.000511193	1.8645
2324	FLT4	-0.968264	3.46153	-4.73389	3.67353e-05	0.000511193	1.86372
23077	MYCBP2	0.679361	6.57427	4.73198	3.69452e-05	0.000513459	1.85816
7168	TPM1	0.799639	7.12882	4.73108	3.70442e-05	0.000514178	1.85556
892	CCNC	-0.407331	6.21475	-4.72975	3.71916e-05	0.000515566	1.85169
51191	HERC5	0.785744	4.36669	4.72678	3.75223e-05	0.000519488	1.84307
23142	DCUN1D4	-0.424635	4.96565	-4.72388	3.7849e-05	0.000523346	1.83462
5629	PROX1	0.674964	5.71542	4.72279	3.7972e-05	0.00052438	1.83146
51660	MPC1	0.45191	5.86887	4.72199	3.80624e-05	0.000524961	1.82915
10884	MRPS30	-0.504523	5.81861	-4.71947	3.83503e-05	0.000528263	1.82181
6496	SIX3	0.9373	4.91172	4.71815	3.85007e-05	0.000529665	1.818
29097	CNIH4	-0.425242	7.55754	-4.71587	3.87639e-05	0.000532197	1.81136
51439	FAM8A1	0.515561	4.64909	4.71571	3.87826e-05	0.000532197	1.81089
26999	CYFIP2	0.592321	5.66441	4.71327	3.90657e-05	0.000535101	1.80381
55630	SLC39A4	-0.915914	4.31136	-4.71304	3.90926e-05	0.000535101	1.80314
23032	USP33	0.380439	6.33164	4.71204	3.92093e-05	0.000536024	1.80024
55320	MIS18BP1	-0.405383	6.14597	-4.71087	3.93457e-05	0.000537215	1.79685
7741	ZSCAN26	-0.783619	2.93839	-4.70624	3.98925e-05	0.000543998	1.78341
9133	CCNB2	-0.423902	6.92723	-4.70465	4.00823e-05	0.000545428	1.77879
55226	NAT10	-0.516781	6.75816	-4.70452	4.00976e-05	0.000545428	1.77842
389158	PLSCR5	-2.61074	-0.163159	-4.70378	4.01864e-05	0.000545953	1.77626
90233	ZNF551	-2.01862	2.04834	-4.70025	4.06124e-05	0.000551053	1.766
6632	SNRPD1	-0.383704	8.61895	-4.69912	4.07489e-05	0.000552217	1.76273
53358	SHC3	-0.761	4.56896	-4.69863	4.08086e-05	0.000552337	1.76131
4085	MAD2L1	-0.515556	6.35637	-4.6962	4.11049e-05	0.000555214	1.75426
5426	POLE	-0.517709	5.33459	-4.69605	4.11232e-05	0.000555214	1.75383
1462	VCAN	-0.80897	6.78136	-4.69358	4.14273e-05	0.000558059	1.74665
284406	ZFP82	-0.561738	4.91358	-4.69351	4.14365e-05	0.000558059	1.74644
5602	MAPK10	0.90311	4.64757	4.69283	4.15198e-05	0.000558491	1.74448
9879	DDX46	-0.374159	8.52024	-4.69109	4.17356e-05	0.00056003	1.73943
51111	KMT5B	0.3964	6.40267	4.69108	4.17372e-05	0.00056003	1.7394
6228	RPS23	-0.345292	12.1613	-4.68957	4.19249e-05	0.000561855	1.73503
6233	RPS27A	-0.464103	11.5567	-4.68826	4.20895e-05	0.000563367	1.73121
25978	CHMP2B	0.394315	6.06455	4.68767	4.21629e-05	0.000563657	1.72952
990	CDC6	-0.543476	5.97988	-4.68454	4.2558e-05	0.000568241	1.72044
51023	MRPS18C	-0.807834	4.06626	-4.6835	4.26905e-05	0.000569311	1.71741
579	NKX3-2	2.56755	0.76891	4.68282	4.27766e-05	0.000569761	1.71545
6901	TAZ	-0.725129	3.63763	-4.68203	4.28779e-05	0.000570413	1.71315
7216	TRO	0.535581	5.86514	4.68133	4.29677e-05	0.00057091	1.71111
79642	ARSJ	-1.50066	2.64854	-4.67912	4.32515e-05	0.000573979	1.7047
54801	HAUS6	-0.452423	6.54925	-4.67657	4.35806e-05	0.000577361	1.69732
9538	EI24	-0.314939	7.40958	-4.67633	4.36125e-05	0.000577361	1.69661
375444	C5orf34	-1.04625	2.87159	-4.67216	4.41575e-05	0.000583866	1.68452
1634	DCN	2.41393	1.75921	4.66477	4.51403e-05	0.000596136	1.6631
34	ACADM	0.437695	6.21502	4.66428	4.5205e-05	0.000596268	1.6617
9911	TMCC2	0.622797	3.98181	4.65735	4.61472e-05	0.000607958	1.64163
23560	GTPBP4	-0.340081	7.45327	-4.65548	4.6405e-05	0.000610615	1.63621
187	APLNR	2.08716	1.54222	4.6528	4.67764e-05	0.000614759	1.62845
23023	TMCC1	0.690744	4.74426	4.65027	4.71313e-05	0.000618676	1.62109
80305	TRABD	-0.488467	5.97438	-4.64887	4.73272e-05	0.0006205	1.61706
51690	LSM7	0.468348	7.07362	4.64689	4.76076e-05	0.000623425	1.61131
57696	DDX55	-0.436344	6.48527	-4.64557	4.77944e-05	0.000625118	1.6075
5571	PRKAG1	0.697014	5.10663	4.64477	4.7909e-05	0.000625865	1.60517
81849	ST6GALNAC5	0.979836	4.86341	4.64409	4.80046e-05	0.000626362	1.60323
84858	ZNF503	0.620052	6.70878	4.64323	4.81287e-05	0.000627229	1.60072
10868	USP20	0.632701	3.45901	4.63786	4.89031e-05	0.000636165	1.58519
51566	ARMCX3	0.471358	6.77019	4.63767	4.89312e-05	0.000636165	1.58463
192683	SCAMP5	0.585967	6.69338	4.63672	4.90697e-05	0.000637203	1.58188
6262	RYR2	1.64973	2.98489	4.63491	4.9335e-05	0.000639885	1.57663
148254	ZNF555	-0.974796	3.21907	-4.63141	4.98502e-05	0.000645798	1.56652
55627	SMPD4	-0.609714	6.95063	-4.63007	5.00502e-05	0.000647617	1.56263
374383	NCR3LG1	0.811735	4.1821	4.62938	5.01527e-05	0.000648174	1.56064
9053	MAP7	1.85139	2.01897	4.62874	5.02484e-05	0.00064864	1.55878
4199	ME1	-0.793428	3.75363	-4.62663	5.0565e-05	0.000651954	1.55267
2589	GALNT1	0.353022	6.00127	4.62613	5.06396e-05	0.000652142	1.55124
1912	PHC2	0.368967	6.14942	4.62518	5.07835e-05	0.000653223	1.54848
490	ATP2B1	0.468839	6.8908	4.62277	5.11482e-05	0.000657136	1.54152
23326	USP22	0.439271	7.95222	4.62229	5.12213e-05	0.0006573	1.54013
50632	CALY	1.0531	3.87131	4.62174	5.13045e-05	0.000657592	1.53855
112483	SAT2	0.617132	4.86027	4.61799	5.18804e-05	0.000664192	1.52769
6857	SYT1	0.614626	8.22074	4.61736	5.19767e-05	0.000664643	1.52589
84787	KMT5C	-0.483517	5.31131	-4.61538	5.22836e-05	0.000667782	1.52016
79776	ZFHX4	0.552145	5.76639	4.61427	5.24573e-05	0.000669215	1.51694
3977	LIFR	0.654511	5.56172	4.61337	5.25973e-05	0.000669705	1.51435
23127	COLGALT2	-1.153	2.98314	-4.61323	5.26188e-05	0.000669705	1.51395
1373	CPS1	2.11441	1.87075	4.61271	5.2701e-05	0.000669967	1.51243
2355	FOSL2	-0.8487	4.64321	-4.6118	5.28429e-05	0.000670987	1.50981
7317	UBA1	0.453424	7.75045	4.60973	5.317e-05	0.000674354	1.50381
55536	CDCA7L	-1.10069	3.43767	-4.60906	5.32756e-05	0.000674907	1.50188
6586	SLIT3	0.472606	6.71274	4.60787	5.34641e-05	0.000676507	1.49845
26227	PHGDH	-1.27191	7.57038	-4.60457	5.39907e-05	0.000682377	1.48892
29941	PKN3	-0.97894	3.64124	-4.60391	5.40969e-05	0.000682927	1.487
10927	SPIN1	0.445196	7.14207	4.60255	5.43169e-05	0.000684908	1.48306
389668	XKR9	1.3917	2.93989	4.60092	5.45799e-05	0.000687428	1.47836
122769	LRR1	-0.459234	6.02353	-4.59957	5.47995e-05	0.000689397	1.47446
9215	LARGE1	0.565219	3.925	4.59589	5.54014e-05	0.000696165	1.46383
10529	NEBL	-0.966644	2.92469	-4.59416	5.56861e-05	0.000698934	1.45885
57110	HRASLS	-1.35547	4.51906	-4.59155	5.61203e-05	0.000702656	1.4513
202181	LOC202181	2.32083	0.660511	4.59126	5.6168e-05	0.000702656	1.45047
6835	SURF2	-0.422075	5.28723	-4.59121	5.61763e-05	0.000702656	1.45033
23625	FAM89B	0.591487	5.87778	4.59082	5.62422e-05	0.000702672	1.44919
11124	FAF1	-0.469894	7.09619	-4.58716	5.68564e-05	0.000709464	1.43863
54800	KLHL24	0.884932	4.94193	4.58681	5.69162e-05	0.000709464	1.43761
10579	TACC2	0.643846	4.15	4.58495	5.72311e-05	0.000711779	1.43224
6812	STXBP1	0.76823	5.07403	4.58494	5.72328e-05	0.000711779	1.43221
83692	CD99L2	0.665068	5.06398	4.58338	5.74975e-05	0.000713996	1.42773
258010	SVIP	0.502627	5.85535	4.58301	5.75623e-05	0.000713996	1.42663
80314	EPC1	0.642144	6.4302	4.58274	5.76078e-05	0.000713996	1.42586
6046	BRD2	0.418891	6.8925	4.58209	5.77197e-05	0.000714568	1.42398
4487	MSX1	1.03379	3.66545	4.58109	5.78912e-05	0.000715878	1.42109
57019	CIAPIN1	0.392109	6.43138	4.57999	5.80803e-05	0.000717401	1.41792
1909	EDNRA	-1.48202	3.07713	-4.5772	5.85622e-05	0.000721895	1.40989
3598	IL13RA2	-2.33024	2.13076	-4.57681	5.86309e-05	0.000721895	1.40875
3020	H3F3A	0.38562	8.12279	4.57674	5.86432e-05	0.000721895	1.40854
25886	POC1A	-0.661828	4.62601	-4.57622	5.87344e-05	0.0007222	1.40703
5198	PFAS	-0.510855	5.77633	-4.57068	5.97076e-05	0.000733339	1.39106
25798	BRI3	0.510651	6.37515	4.56871	6.00573e-05	0.000736803	1.38538
1788	DNMT3A	0.361619	7.34747	4.56754	6.02665e-05	0.000738333	1.382
10099	TSPAN3	0.34104	8.1792	4.56725	6.03177e-05	0.000738333	1.38118
10549	PRDX4	-0.396228	6.6817	-4.56562	6.06108e-05	0.000741086	1.37647
9650	MTFR1	-0.672149	4.76413	-4.56486	6.0748e-05	0.00074193	1.37427
1613	DAPK3	0.905361	4.23993	4.56288	6.11061e-05	0.000745012	1.36856
4920	ROR2	0.725982	4.06601	4.5627	6.11373e-05	0.000745012	1.36806
11164	NUDT5	-0.804706	5.06669	-4.56166	6.13259e-05	0.000746475	1.36507
768206	PRCD	0.853674	4.79038	4.56095	6.14563e-05	0.000747159	1.363
9213	XPR1	0.4362	6.23796	4.5606	6.15194e-05	0.000747159	1.362
9244	CRLF1	2.30082	0.908804	4.54567	6.43056e-05	0.000780127	1.31896
8544	PIR	-0.673337	4.92275	-4.543	6.48167e-05	0.000785451	1.31127
11189	CELF3	1.09149	5.90553	4.54143	6.51194e-05	0.000788241	1.30674
11230	PRAF2	0.486107	5.80442	4.53656	6.60648e-05	0.000798796	1.29274
381	ARF5	0.528769	6.80686	4.53409	6.65501e-05	0.000803706	1.28562
23214	XPO6	-0.396278	6.61909	-4.5334	6.66871e-05	0.000803706	1.28363
5933	RBL1	-0.645737	4.37975	-4.53337	6.66924e-05	0.000803706	1.28355
831	CAST	0.563502	6.07851	4.52821	6.772e-05	0.000814933	1.26869
10465	PPIH	-0.395226	6.14994	-4.52794	6.77738e-05	0.000814933	1.26792
9824	ARHGAP11A	-0.410135	5.10501	-4.52097	6.91885e-05	0.000831026	1.24786
9221	NOLC1	-0.298561	8.33556	-4.52044	6.92979e-05	0.000831422	1.24632
101928626	LOC101928626	1.01618	8.53734	4.51911	6.95716e-05	0.000833786	1.24249
222537	HS3ST5	1.12189	2.81855	4.51672	7.00645e-05	0.00083877	1.23563
10206	TRIM13	0.399047	6.44497	4.51183	7.10865e-05	0.00085007	1.22157
4488	MSX2	1.17563	3.18595	4.50991	7.14927e-05	0.000853988	1.21604
6405	SEMA3F	-1.4914	2.40268	-4.50727	7.20519e-05	0.000859725	1.20847
23229	ARHGEF9	-0.643056	4.10167	-4.50325	7.2915e-05	0.00086907	1.1969
3094	HINT1	-0.465964	10.0742	-4.50186	7.32167e-05	0.000871711	1.19289
22880	MORC2	-0.994422	4.64965	-4.49815	7.40253e-05	0.000880213	1.18223
55215	FANCI	-0.49014	5.26215	-4.49784	7.40925e-05	0.000880213	1.18135
4869	NPM1	-0.265303	10.1361	-4.49274	7.52196e-05	0.000892628	1.16669
9935	MAFB	1.27729	3.9133	4.49187	7.54128e-05	0.000893946	1.1642
7514	XPO1	-0.354362	7.2582	-4.49088	7.56339e-05	0.000895591	1.16136
51019	CCDC53	0.644103	4.31655	4.4896	7.59202e-05	0.000897362	1.15769
54863	TOR4A	-0.924133	2.28299	-4.48935	7.59763e-05	0.000897362	1.15697
132001	TAMM41	-0.530931	4.8204	-4.48911	7.60308e-05	0.000897362	1.15627
90861	HN1L	-0.343431	7.04692	-4.48806	7.62668e-05	0.000897406	1.15327
201895	SMIM14	0.66337	5.4466	4.48804	7.62709e-05	0.000897406	1.15321
29109	FHOD1	-0.806081	5.37217	-4.488	7.6282e-05	0.000897406	1.15307
84318	CCDC77	-0.534477	5.54921	-4.48536	7.68783e-05	0.000903444	1.14551
8648	NCOA1	0.661846	4.87822	4.48471	7.70276e-05	0.000904223	1.14363
81853	TMEM14B	-0.402848	6.30982	-4.48392	7.72071e-05	0.000905353	1.14137
3727	JUND	0.381541	7.59903	4.48322	7.73681e-05	0.000905779	1.13935
5763	PTMS	0.601784	8.52695	4.48303	7.74099e-05	0.000905779	1.13882
92335	STRADA	0.508872	5.33268	4.48069	7.79487e-05	0.000911104	1.13209
9585	KIF20B	-0.499968	7.863	-4.47967	7.81826e-05	0.000912857	1.12918
1509	CTSD	0.430545	5.75048	4.47725	7.87443e-05	0.00091843	1.12223
6223	RPS19	-0.259657	11.192	-4.47536	7.91864e-05	0.000922418	1.1168
57186	RALGAPA2	0.737876	4.07686	4.47506	7.92557e-05	0.000922418	1.11595
256364	EML3	-0.800217	4.09177	-4.47432	7.94296e-05	0.000923454	1.11382
80218	NAA50	-0.406843	6.4904	-4.47258	7.98393e-05	0.000925873	1.10882
1471	CST3	0.563354	6.1838	4.47257	7.98419e-05	0.000925873	1.10879
966	CD59	0.642902	5.39222	4.47235	7.98929e-05	0.000925873	1.10817
9266	CYTH2	0.503549	5.52402	4.46794	8.09412e-05	0.000936554	1.09552
152006	RNF38	0.723973	4.31544	4.46775	8.09867e-05	0.000936554	1.09498
56992	KIF15	-0.528134	6.1831	-4.46471	8.17182e-05	0.00094401	1.08625
347735	SERINC2	0.840447	3.98392	4.46423	8.18339e-05	0.000944344	1.08488
468	ATF4	-1.05256	8.97354	-4.46349	8.20131e-05	0.000945409	1.08275
7023	TFAP4	-0.58344	5.42241	-4.46109	8.25976e-05	0.000950184	1.07586
10916	MAGED2	0.455795	6.98192	4.46107	8.26019e-05	0.000950184	1.07581
8737	RIPK1	0.902012	3.80011	4.46016	8.28242e-05	0.000951735	1.0732
22836	RHOBTB3	0.349893	8.19886	4.4584	8.32572e-05	0.000955701	1.06814
199221	DZIP1L	-0.793576	3.30722	-4.45776	8.34129e-05	0.00095648	1.06633
11065	UBE2C	-0.521193	7.2963	-4.4564	8.37487e-05	0.000959319	1.06243
6547	SLC8A3	1.57776	2.98225	4.45388	8.43744e-05	0.00096547	1.05521
6804	STX1A	1.51292	2.62886	4.45337	8.45017e-05	0.000965912	1.05374
90592	ZNF700	-0.979998	2.97779	-4.45178	8.48999e-05	0.000969444	1.04918
10856	RUVBL2	-0.360587	6.51775	-4.45124	8.50356e-05	0.000969508	1.04763
90141	EFCAB11	-0.866308	3.62216	-4.45105	8.50837e-05	0.000969508	1.04708
340526	RGAG4	0.956136	4.70152	4.44786	8.58889e-05	0.00097766	1.03794
7846	TUBA1A	0.517937	10.4516	4.44729	8.6033e-05	0.000978277	1.03632
2114	ETS2	0.452446	5.35971	4.44685	8.61465e-05	0.000978546	1.03504
1789	DNMT3B	-0.646527	3.56187	-4.44434	8.67855e-05	0.000984775	1.02787
4259	MGST3	0.804736	7.86056	4.44188	8.74179e-05	0.000990918	1.02082
5707	PSMD1	-0.373609	8.96093	-4.43943	8.80534e-05	0.000997084	1.01379
5126	PCSK2	2.63509	1.92367	4.43787	8.8461e-05	0.00100066	1.00931
11169	WDHD1	-0.561867	5.47019	-4.4368	8.87389e-05	0.00100276	1.00627
6827	SUPT4H1	0.564073	4.56199	4.43446	8.93544e-05	0.00100867	0.999566
29080	CCDC59	-0.435938	7.41534	-4.43331	8.96587e-05	0.00101105	0.996268
283464	GXYLT1	-0.493494	5.97248	-4.43209	8.99819e-05	0.00101287	0.992777
7328	UBE2H	0.441527	6.47274	4.43191	9.00303e-05	0.00101287	0.992255
4291	MLF1	-0.538482	4.95222	-4.43165	9.00994e-05	0.00101287	0.991511
7301	TYRO3	-0.631974	4.62789	-4.43067	9.0361e-05	0.00101477	0.988699
728661	SLC35E2B	0.499921	6.3288	4.43007	9.05203e-05	0.00101551	0.98699
5981	RFC1	-0.359432	7.87872	-4.42943	9.06902e-05	0.00101608	0.985171
5295	PIK3R1	0.6752	5.59922	4.42918	9.07582e-05	0.00101608	0.984444
9361	LONP1	-0.548527	6.44573	-4.4254	9.1777e-05	0.00102643	0.973617
3399	ID3	0.76892	6.77135	4.42505	9.18716e-05	0.00102643	0.972617
6897	TARS	-0.549563	8.53299	-4.42204	9.26904e-05	0.00103452	0.964011
55818	KDM3A	-0.686001	5.56156	-4.41761	9.3909e-05	0.00104705	0.951343
4212	MEIS2	0.542345	6.24147	4.41713	9.4042e-05	0.00104746	0.949971
1052	CEBPD	-1.02634	3.98152	-4.41625	9.42865e-05	0.00104911	0.947453
4301	AFDN	0.427159	6.77796	4.41555	9.44815e-05	0.0010502	0.945449
80157	CWH43	-0.69142	4.9455	-4.4145	9.4774e-05	0.00105238	0.942451
10459	MAD2L2	0.521971	5.5879	4.41282	9.52445e-05	0.00105652	0.937648
9401	RECQL4	-0.561746	5.91395	-4.41221	9.54173e-05	0.00105736	0.935891
83473	KATNAL2	0.857653	3.60743	4.4111	9.57286e-05	0.00105973	0.932732
10112	KIF20A	-0.524661	6.42008	-4.40999	9.60418e-05	0.00106212	0.929564
128414	NKAIN4	1.88364	1.13429	4.4093	9.62393e-05	0.00106322	0.927573
10867	TSPAN9	0.570312	5.46406	4.40697	9.69001e-05	0.00106882	0.920937
3757	KCNH2	-0.581524	5.37049	-4.40683	9.69422e-05	0.00106882	0.920515
7323	UBE2D3	-0.253239	9.01304	-4.40448	9.76163e-05	0.00107516	0.913797
10455	ECI2	-0.536877	5.31024	-4.40351	9.78944e-05	0.00107665	0.911038
10382	TUBB4A	-1.02728	2.91862	-4.40332	9.7949e-05	0.00107665	0.910497
6197	RPS6KA3	-0.500253	5.33897	-4.40275	9.81149e-05	0.00107738	0.908856
59284	CACNG7	1.48556	0.726907	4.40141	9.85025e-05	0.00108055	0.905033
55839	CENPN	-0.528046	5.60984	-4.39776	9.95662e-05	0.00109014	0.894619
84634	KISS1R	2.21861	0.716324	4.39773	9.95768e-05	0.00109014	0.894516
10396	ATP8A1	0.715718	5.34146	4.39526	0.000100304	0.00109699	0.887461
387103	CENPW	-0.488917	6.41163	-4.39449	0.000100531	0.0010977	0.885266
5831	PYCR1	-0.801886	7.43872	-4.39436	0.00010057	0.0010977	0.884894
10922	FASTK	0.503853	5.86931	4.39125	0.000101494	0.00110667	0.876025
412	STS	1.09759	2.60459	4.38854	0.000102309	0.00111444	0.868277
6050	RNH1	-0.442257	5.22164	-4.38791	0.000102498	0.00111538	0.866488
6647	SOD1	-0.31563	8.69697	-4.38522	0.000103314	0.00112314	0.858799
995	CDC25C	-0.674088	4.90003	-4.3838	0.000103746	0.00112572	0.854753
1936	EEF1D	-0.415198	7.45649	-4.38376	0.000103758	0.00112572	0.854639
55646	LYAR	-0.328357	6.84114	-4.38292	0.000104017	0.0011274	0.852226
3419	IDH3A	0.415469	5.7298	4.37742	0.000105713	0.00114464	0.83655
6860	SYT4	1.1981	5.59658	4.37532	0.000106368	0.00115059	0.830562
967	CD63	0.323927	9.82135	4.37347	0.00010695	0.00115574	0.82527
23062	GGA2	-0.421816	6.25774	-4.37046	0.000107903	0.00116392	0.816679
54790	TET2	0.583602	5.23111	4.3704	0.000107921	0.00116392	0.816514
9746	CLSTN3	1.21959	2.62298	4.36921	0.000108299	0.00116685	0.813122
4684	NCAM1	0.469237	7.21612	4.36802	0.000108679	0.00116978	0.809731
23275	POFUT2	-0.618653	3.63902	-4.36626	0.000109243	0.00117469	0.804714
57456	KIAA1143	-0.441515	5.37735	-4.36451	0.000109809	0.00117961	0.799709
51147	ING4	0.589184	3.98331	4.36411	0.000109938	0.00117982	0.798573
421	ARVCF	1.30236	2.69364	4.35736	0.000112142	0.0012023	0.779335
91694	LONRF1	-0.68163	5.05908	-4.35433	0.000113144	0.00121066	0.770722
54470	ARMCX6	0.499651	4.64947	4.35433	0.000113145	0.00121066	0.77071
24140	FTSJ1	-0.502597	5.22148	-4.34862	0.000115061	0.00122995	0.754444
151194	METTL21A	-0.554449	4.49699	-4.34786	0.000115316	0.00123147	0.752295
56654	NPDC1	0.472139	5.69643	4.34626	0.000115862	0.00123461	0.747724
127687	C1orf122	0.651369	5.69099	4.3461	0.000115915	0.00123461	0.74728
83931	STK40	-0.64387	5.2451	-4.346	0.00011595	0.00123461	0.746983
161436	EML5	0.960224	4.75849	4.34109	0.000117635	0.00125132	0.733008
8697	CDC23	-0.39686	5.60922	-4.34033	0.0001179	0.00125291	0.730832
5110	PCMT1	-0.26785	7.24511	-4.33962	0.000118143	0.00125428	0.728831
388	RHOB	0.605415	5.32614	4.33735	0.000118936	0.00126146	0.722355
348995	NUP43	-0.325805	6.60463	-4.33556	0.000119563	0.00126688	0.717263
25759	SHC2	0.809198	3.74864	4.33425	0.000120023	0.00126976	0.713545
16	AARS	-0.967343	7.2677	-4.33412	0.000120068	0.00126976	0.713178
10929	SRSF8	0.47764	6.23072	4.32992	0.000121559	0.00128329	0.701229
55345	ZGRF1	-0.733849	4.4996	-4.32985	0.000121584	0.00128329	0.70103
22924	MAPRE3	0.731862	3.95563	4.32783	0.000122307	0.00128968	0.695284
84080	ENKD1	-0.635461	4.41198	-4.32168	0.000124535	0.00131189	0.677808
90427	BMF	0.884664	2.99556	4.32011	0.000125112	0.0013167	0.673331
51573	GDE1	0.485008	6.89845	4.3196	0.000125299	0.0013174	0.67188
11104	KATNA1	-0.502246	6.06368	-4.31693	0.000126285	0.00132648	0.664291
10607	TBL3	-0.557475	3.91213	-4.31566	0.000126757	0.00133015	0.66068
440	ASNS	-1.80025	6.31674	-4.31423	0.000127289	0.0013329	0.656624
8898	MTMR2	-0.350614	5.65162	-4.31401	0.000127372	0.0013329	0.65599
55584	CHRNA9	-1.44143	3.30089	-4.31397	0.000127386	0.0013329	0.655889
1740	DLG2	2.08516	1.75693	4.31321	0.000127672	0.00133461	0.653718
55342	STRBP	0.384521	6.64733	4.31119	0.000128428	0.00134122	0.648
10097	ACTR2	0.344298	7.96102	4.30576	0.000130491	0.00136146	0.632571
348093	RBPMS2	-1.26502	3.1861	-4.30197	0.00013195	0.00137537	0.621808
6809	STX3	0.698269	3.69285	4.30053	0.000132508	0.00137948	0.617725
55771	PRR11	-0.461202	7.57815	-4.30023	0.000132627	0.00137948	0.616858
2961	GTF2E2	-0.393226	6.30033	-4.29998	0.000132725	0.00137948	0.616141
140735	DYNLL2	0.368533	7.51667	4.29484	0.000134738	0.00139906	0.60157
9258	MFHAS1	0.479576	6.52393	4.2939	0.000135111	0.0014016	0.598891
93081	TEX30	-0.544281	4.43525	-4.29049	0.000136466	0.00141364	0.589237
53826	FXYD6	0.388915	7.86825	4.29033	0.000136532	0.00141364	0.588769
10409	BASP1	0.38767	9.45352	4.28919	0.000136987	0.00141701	0.585547
150946	GAREM2	-0.664536	4.30463	-4.28822	0.000137377	0.00141969	0.582799
10795	ZNF268	-0.610412	4.39168	-4.28786	0.000137526	0.00141988	0.58175
9093	DNAJA3	-0.65955	4.43437	-4.28674	0.000137977	0.00142319	0.578579
10133	OPTN	0.700651	5.35991	4.27734	0.000141829	0.00146101	0.551933
50717	DCAF8	0.371069	7.4374	4.2771	0.000141929	0.00146101	0.551249
6472	SHMT2	-0.864741	6.96461	-4.27682	0.000142046	0.00146101	0.550452
23270	TSPYL4	0.55319	5.9765	4.27537	0.00014265	0.00146583	0.546349
163786	SASS6	-0.435767	5.83161	-4.27027	0.000144795	0.00148647	0.531911
58476	TP53INP2	1.22304	4.24511	4.26972	0.000145028	0.00148746	0.530353
5900	RALGDS	0.459665	7.23247	4.26295	0.000147932	0.00151412	0.511176
10498	CARM1	-0.403088	6.92691	-4.26288	0.00014796	0.00151412	0.510989
387893	KMT5A	-0.562824	5.26432	-4.26269	0.000148045	0.00151412	0.510436
55052	MRPL20	-0.571671	5.93457	-4.26116	0.000148708	0.00151948	0.506109
342945	ZSCAN22	-0.818084	3.32898	-4.26035	0.000149063	0.00152167	0.503807
220042	DDIAS	-0.643653	3.91298	-4.25553	0.000151179	0.00154182	0.490173
79744	ZNF419	-0.81263	3.23099	-4.25477	0.000151513	0.00154379	0.488034
55723	ASF1B	-0.504571	5.84987	-4.25427	0.000151739	0.00154465	0.486594
57583	TMEM181	0.301249	6.51051	4.25362	0.000152026	0.00154612	0.484768
90293	KLHL13	-0.302663	7.04712	-4.25262	0.00015247	0.00154919	0.481944
9118	INA	0.697511	6.52656	4.25037	0.00015348	0.001558	0.475559
3251	HPRT1	-0.499062	5.16758	-4.24974	0.000153764	0.00155942	0.473775
3480	IGF1R	0.451433	6.62402	4.24721	0.000154902	0.0015695	0.46664
129531	MITD1	-0.589675	4.83478	-4.24233	0.00015713	0.00159059	0.452832
57492	ARID1B	0.373522	6.85873	4.24085	0.000157811	0.00159601	0.448648
8031	NCOA4	0.325888	6.20937	4.2403	0.000158065	0.0015965	0.447094
79863	RBFA	-0.622937	4.28014	-4.24011	0.000158154	0.0015965	0.446553
10527	IPO7	-0.261857	7.50912	-4.23589	0.000160114	0.00161479	0.43464
2617	GARS	-1.06045	8.05931	-4.23377	0.000161109	0.00162332	0.428653
56475	RPRM	-0.7302	5.02454	-4.2334	0.000161287	0.00162361	0.427582
54811	ZNF562	-0.704369	4.19996	-4.22958	0.000163093	0.00164028	0.416815
55074	OXR1	0.577498	5.30524	4.22834	0.000163686	0.00164472	0.413306
84667	HES7	-1.0722	2.77679	-4.22801	0.000163846	0.00164481	0.412362
5978	REST	-0.484734	6.26205	-4.22505	0.000165268	0.00165755	0.404011
374291	NDUFS7	0.444077	6.58648	4.22334	0.000166096	0.00166432	0.399179
134553	C5orf24	0.380113	7.15748	4.22261	0.000166451	0.00166635	0.397114
284058	KANSL1	0.429589	5.07313	4.22076	0.00016735	0.00167381	0.391908
196385	DNAH10	0.839104	2.85888	4.2203	0.000167575	0.00167452	0.390609
79191	IRX3	0.636897	5.31963	4.21879	0.000168315	0.00168022	0.386348
10956	OS9	0.453993	6.4464	4.21851	0.000168455	0.00168022	0.385549
7263	TST	0.678011	4.73961	4.21707	0.000169165	0.00168577	0.38148
158358	KIAA2026	0.56315	4.89294	4.21584	0.000169771	0.00169025	0.378026
100506054	RNASEH1-AS1	-0.530136	4.87798	-4.21447	0.000170452	0.00169548	0.374155
11335	CBX3	0.28506	9.29079	4.21159	0.000171893	0.00170708	0.366017
4897	NRCAM	0.721375	3.6242	4.21151	0.000171931	0.00170708	0.365804
64860	ARMCX5	-0.933578	3.42277	-4.21034	0.000172523	0.00171139	0.362483
7074	TIAM1	0.497076	5.88588	4.20968	0.000172854	0.00171276	0.360633
6731	SRP72	-0.233096	8.4893	-4.20944	0.000172976	0.00171276	0.359952
55279	ZNF654	0.728158	3.39461	4.20731	0.000174053	0.00172186	0.35395
66000	TMEM108	0.614047	5.79075	4.20312	0.000176195	0.00174147	0.342131
3084	NRG1	-0.734203	3.52189	-4.20105	0.000177259	0.00175039	0.336312
1108	CHD4	0.351182	8.95306	4.19935	0.000178144	0.00175753	0.331503
57116	ZNF695	-1.15349	2.47485	-4.19681	0.000179469	0.00176901	0.32434
116238	TLCD1	-1.10762	2.73584	-4.19455	0.000180652	0.00177906	0.31799
64839	FBXL17	0.600123	4.86455	4.19404	0.000180923	0.00178011	0.316546
51101	ZC2HC1A	0.456871	6.03873	4.19261	0.000181677	0.00178546	0.312528
6192	RPS4Y1	-2.95994	4.09342	-4.19239	0.000181794	0.00178546	0.311902
191	AHCY	-0.434476	7.87744	-4.19088	0.000182598	0.00179173	0.307641
8540	AGPS	-0.369026	5.80875	-4.18904	0.000183578	0.00179973	0.302468
9857	CEP350	0.555879	7.61347	4.18869	0.000183765	0.00179994	0.301486
90874	ZNF697	0.66846	4.00119	4.18688	0.000184739	0.00180738	0.296379
168850	ZNF800	0.450509	4.62565	4.18666	0.000184857	0.00180738	0.295762
50859	SPOCK3	1.10667	1.85464	4.18318	0.000186743	0.00182419	0.285954
2280	FKBP1A	0.316682	8.76314	4.17781	0.000189686	0.00185127	0.270851
252983	STXBP4	0.664797	4.5517	4.17588	0.000190755	0.00186003	0.265424
80331	DNAJC5	0.418941	7.10378	4.17485	0.000191326	0.00186393	0.262538
6335	SCN9A	1.13388	3.40649	4.17426	0.000191658	0.0018655	0.260861
1203	CLN5	0.626556	3.59213	4.17352	0.000192069	0.00186783	0.258793
598	BCL2L1	0.596551	5.00699	4.17178	0.000193046	0.00187563	0.253892
25923	ATL3	-0.637405	4.29438	-4.17148	0.000193217	0.00187563	0.253041
50640	PNPLA8	0.520439	4.16649	4.16964	0.000194253	0.00188401	0.247875
2553	GABPB1	-0.422166	4.73429	-4.16804	0.00019516	0.00189113	0.243374
6855	SYP	0.767321	4.9122	4.16481	0.000197003	0.00190728	0.2343
283820	NOMO2	0.565723	6.32068	4.16407	0.000197427	0.0019081	0.232225
145270	PRIMA1	-0.80144	2.78121	-4.16405	0.000197438	0.0019081	0.232168
4125	MAN2B1	-0.502854	5.10442	-4.1627	0.000198216	0.00191358	0.228371
8720	MBTPS1	0.306288	5.93506	4.16246	0.000198357	0.00191358	0.227686
79048	SECISBP2	-0.346942	6.393	-4.16188	0.000198694	0.00191514	0.226046
121053	C12orf45	-0.409102	5.43987	-4.15885	0.000200451	0.00193037	0.217544
546	ATRX	0.513052	8.57755	4.15709	0.000201478	0.00193854	0.212611
83940	TATDN1	-0.644991	4.78086	-4.15513	0.000202634	0.00194794	0.207087
7360	UGP2	0.437893	5.12943	4.15397	0.000203318	0.00195279	0.203833
284565	NBPF15	0.533744	5.42126	4.14857	0.000206534	0.00198104	0.188684
64921	CASD1	0.577917	3.94439	4.14842	0.000206623	0.00198104	0.188266
8527	DGKD	0.414089	5.6718	4.14384	0.000209398	0.00200587	0.17539
5689	PSMB1	-0.351807	8.9038	-4.14265	0.000210124	0.00201036	0.172047
54813	KLHL28	0.545528	4.9131	4.14246	0.000210236	0.00201036	0.171534
22950	SLC4A1AP	-0.323313	6.65573	-4.14133	0.000210932	0.00201525	0.168343
7046	TGFBR1	0.546189	5.32624	4.13997	0.000211764	0.00202141	0.164547
55157	DARS2	-0.457801	5.29858	-4.13952	0.000212041	0.00202229	0.163281
11062	DUS4L	-0.698072	3.61226	-4.1389	0.000212422	0.00202415	0.161549
1650	DDOST	-0.451333	4.86199	-4.13626	0.00021406	0.00203797	0.154137
678	ZFP36L2	-0.487871	5.35087	-4.1345	0.000215156	0.00204662	0.149208
2675	GFRA2	0.662208	5.617	4.13125	0.000217201	0.00206359	0.140079
2063	NR2F6	-0.36052	6.49701	-4.13106	0.000217319	0.00206359	0.139553
79903	NAA60	-0.519505	4.06932	-4.13001	0.000217982	0.00206807	0.136617
55384	MEG3	-1.35044	5.7625	-4.1288	0.000218752	0.00207112	0.133213
3797	KIF3C	0.525829	5.07771	4.1288	0.000218752	0.00207112	0.133211
1956	EGFR	-0.701563	4.36421	-4.12861	0.000218874	0.00207112	0.132673
222008	VSTM2A	1.19144	3.16368	4.12701	0.000219895	0.00207759	0.128185
81929	SEH1L	-0.64493	5.25776	-4.12693	0.00021994	0.00207759	0.127986
23295	MGRN1	0.559124	5.22161	4.12462	0.000221425	0.0020898	0.121494
342184	FMN1	1.37151	2.65646	4.12391	0.000221877	0.00209226	0.119525
1746	DLX2	3.02089	0.417323	4.12238	0.000222866	0.00209891	0.115236
9557	CHD1L	0.281852	7.66724	4.12223	0.000222968	0.00209891	0.114791
1382	CRABP2	-1.01673	7.93578	-4.12099	0.000223771	0.00210465	0.111322
256643	CXorf23	0.640096	3.44548	4.11689	0.000226448	0.00212523	0.0998515
79077	DCTPP1	-0.433333	6.77622	-4.11664	0.00022661	0.00212523	0.0991593
51075	TMX2	0.409992	7.22437	4.1166	0.000226638	0.00212523	0.0990438
4285	MIPEP	-0.547605	4.00675	-4.11645	0.000226741	0.00212523	0.098605
81856	ZNF611	-0.971465	2.61554	-4.11571	0.000227223	0.00212792	0.0965527
6871	TADA2A	-0.487008	5.14513	-4.11502	0.000227683	0.0021304	0.094602
5074	PAWR	0.552188	4.71182	4.1124	0.000229419	0.0021448	0.0872741
642	BLMH	-0.374023	7.00559	-4.11092	0.000230407	0.00215218	0.0831316
79616	CCNJL	0.726542	3.88597	4.10956	0.000231315	0.0021588	0.0793387
51447	IP6K2	0.389694	6.4979	4.10901	0.000231684	0.00216039	0.077801
91300	R3HDM4	0.508533	5.18704	4.10674	0.000233217	0.00217179	0.0714358
57494	RIMKLB	2.39013	1.86577	4.10661	0.000233305	0.00217179	0.0710756
6118	RPA2	-0.410146	6.58397	-4.10573	0.000233905	0.00217551	0.0685981
56915	EXOSC5	-0.527395	6.26154	-4.10518	0.000234276	0.00217711	0.0670665
23649	POLA2	-0.499143	5.25221	-4.10483	0.000234512	0.00217744	0.0660975
6520	SLC3A2	-1.28997	6.92775	-4.10446	0.000234767	0.00217795	0.0650478
10901	DHRS4	0.607898	4.08257	4.10256	0.000236062	0.00218809	0.0597447
55219	TMEM57	0.292987	6.76347	4.1014	0.000236855	0.00219358	0.0565076
254552	NUDT8	-1.21284	2.03634	-4.09928	0.000238318	0.00220525	0.0505713
117583	PARD3B	0.746773	3.43432	4.09885	0.000238612	0.0022061	0.0493792
9779	TBC1D5	0.455292	6.40922	4.09646	0.000240276	0.0022185	0.0426779
56983	POGLUT1	0.437748	5.58357	4.09613	0.000240504	0.0022185	0.0417644
122953	JDP2	-2.23698	2.95411	-4.09604	0.000240565	0.0022185	0.041519
151176	ERFE	-1.10142	2.39258	-4.09523	0.000241133	0.00222185	0.0392455
387	RHOA	-0.233378	8.40389	-4.0901	0.000244745	0.00225322	0.0249096
57017	COQ9	0.408047	5.49382	4.08942	0.000245229	0.00225578	0.023002
4137	MAPT	1.24671	2.07134	4.08743	0.000246648	0.00226691	0.0174401
10302	SNAPC5	-0.444639	4.8282	-4.08608	0.000247613	0.00227386	0.0136758
81614	NIPA2	-0.357199	6.20828	-4.08317	0.000249709	0.00229118	0.00554661
29063	ZCCHC4	-0.527896	3.80092	-4.08088	0.000251373	0.0023045	-0.000854968
441212	RP9P	-0.509357	4.47858	-4.0791	0.000252669	0.00231443	-0.00581388
23598	PATZ1	0.356523	6.65267	4.07395	0.000256466	0.00234724	-0.0201916
1968	EIF2S3	-0.358402	8.01005	-4.0732	0.000257024	0.00235036	-0.0222861
27145	FILIP1	1.39238	1.9019	4.07171	0.000258136	0.00235855	-0.0264485
9921	RNF10	-0.302968	6.78677	-4.06891	0.000260231	0.0023757	-0.0342393
2537	IFI6	0.531333	6.74206	4.06356	0.000264293	0.00241076	-0.0491667
64853	AIDA	-0.566327	5.27553	-4.06188	0.000265578	0.00242045	-0.0538409
8624	PSMG1	-0.407446	5.55449	-4.05764	0.000268858	0.00244829	-0.065668
8563	THOC5	-0.363233	5.70111	-4.05716	0.00026923	0.00244915	-0.0670031
22992	KDM2A	0.469181	6.64844	4.05683	0.000269491	0.00244915	-0.067934
60468	BACH2	0.854619	3.40107	4.05665	0.000269627	0.00244915	-0.0684208
4524	MTHFR	0.711996	3.47385	4.056	0.000270136	0.00245173	-0.0702386
1478	CSTF2	-0.461044	5.17454	-4.05284	0.000272617	0.00247218	-0.0790492
6746	SSR2	0.257599	8.57773	4.05182	0.000273418	0.00247738	-0.0818747
4799	NFX1	-0.292023	6.14609	-4.0502	0.000274706	0.00248698	-0.0864033
79817	MOB3B	-1.56535	2.30485	-4.04841	0.000276129	0.00249778	-0.0913801
7517	XRCC3	-0.52651	3.55844	-4.04781	0.000276606	0.00250002	-0.0930432
9677	PPIP5K1	0.741525	2.96056	4.0467	0.000277497	0.00250599	-0.0961421
165055	CCDC138	-0.484763	4.42789	-4.04574	0.000278265	0.00251046	-0.0988052
7425	VGF	1.30534	6.4933	4.04551	0.000278453	0.00251046	-0.0994549
441024	MTHFD2L	0.536395	4.62559	4.04457	0.000279209	0.00251519	-0.102066
54602	NDFIP2	0.637576	4.79653	4.04157	0.000281638	0.00253497	-0.11041
10098	TSPAN5	0.370688	6.32197	4.03945	0.000283372	0.00254847	-0.116324
9923	ZBTB40	0.687265	4.43205	4.03819	0.000284404	0.00255565	-0.119827
8872	CDC123	-0.320957	7.18608	-4.03577	0.0002864	0.00257146	-0.126562
10402	ST3GAL6	-0.590009	5.32809	-4.035	0.000287037	0.00257505	-0.128701
1387	CREBBP	0.56474	6.52357	4.0345	0.000287452	0.00257665	-0.130093
124540	MSI2	0.384985	7.01091	4.03166	0.000289816	0.0025957	-0.137982
25865	PRKD2	-0.466162	4.47837	-4.02962	0.000291529	0.0026089	-0.143659
55084	SOBP	0.472991	5.45646	4.02928	0.000291817	0.00260933	-0.14461
29767	TMOD2	0.607596	4.78868	4.0285	0.000292469	0.00261207	-0.146757
79699	ZYG11B	0.360556	5.99182	4.02834	0.000292604	0.00261207	-0.147203
2120	ETV6	0.436732	5.46565	4.02725	0.000293528	0.00261625	-0.150238
163486	DENND1B	0.484633	4.5418	4.02681	0.000293901	0.00261625	-0.151461
55800	SCN3B	1.00659	3.91829	4.02667	0.000294017	0.00261625	-0.15184
23373	CRTC1	0.789812	3.24927	4.02665	0.000294034	0.00261625	-0.151898
5498	PPOX	0.380061	4.63088	4.02605	0.000294545	0.00261696	-0.153571
342892	ZNF850	-1.13864	2.53038	-4.02599	0.000294594	0.00261696	-0.153731
4776	NFATC4	0.538997	6.37281	4.02309	0.00029707	0.0026368	-0.161788
51306	FAM13B	1.12175	3.49641	4.02113	0.00029876	0.00264926	-0.167253
51649	MRPS23	-0.426468	6.59643	-4.02077	0.000299066	0.00264926	-0.168237
5163	PDK1	-1.17544	4.7981	-4.02061	0.000299204	0.00264926	-0.168682
146909	KIF18B	-0.652974	5.51426	-4.01616	0.000303072	0.00268133	-0.18105
9252	RPS6KA5	0.845348	3.36206	4.01414	0.000304841	0.0026938	-0.186651
7818	DAP3	-0.246068	7.80201	-4.01399	0.000304977	0.0026938	-0.187082
27072	VPS41	0.464522	5.5513	4.013	0.000305846	0.00269928	-0.189821
8644	AKR1C3	-1.93238	1.49504	-4.0117	0.000306992	0.0027072	-0.193421
4659	PPP1R12A	0.308815	7.83862	4.01093	0.000307675	0.00271103	-0.195562
6341	SCO1	-0.389516	4.816	-4.0106	0.000307973	0.00271146	-0.196494
50814	NSDHL	0.626446	5.66268	4.00962	0.000308837	0.00271687	-0.199189
55170	PRMT6	0.670909	5.18634	4.00839	0.000309942	0.00272439	-0.202628
196528	ARID2	0.413678	5.55568	4.00413	0.000313767	0.00275578	-0.214435
100133941	CD24	0.340041	7.84319	4.00113	0.000316488	0.00277744	-0.222745
29101	SSU72	-0.339948	6.07323	-3.99996	0.00031756	0.00278274	-0.225999
9143	SYNGR3	1.07106	2.69523	3.99991	0.000317604	0.00278274	-0.226133
10124	ARL4A	-0.624383	3.70212	-3.99786	0.000319482	0.00279695	-0.231808
79672	FN3KRP	-0.486223	4.78088	-3.99712	0.000320169	0.00280071	-0.233875
25895	METTL21B	-1.29898	2.21416	-3.99664	0.000320611	0.00280232	-0.235202
5063	PAK3	0.989964	3.94918	3.99616	0.000321054	0.00280394	-0.23653
10078	TSSC4	0.447129	4.93547	3.99524	0.000321902	0.00280909	-0.239069
5889	RAD51C	-0.314303	6.02311	-3.99437	0.000322718	0.00281395	-0.241505
57404	CYP20A1	0.431713	5.03691	3.99316	0.000323837	0.00282145	-0.244837
80232	WDR26	0.415478	6.01663	3.99088	0.00032597	0.00283555	-0.251155
54874	FNBP1L	0.520779	5.82441	3.99081	0.000326038	0.00283555	-0.251357
54467	ANKIB1	0.567007	4.75687	3.99035	0.00032647	0.00283555	-0.25263
699	BUB1	-0.45225	5.78676	-3.99032	0.000326497	0.00283555	-0.252709
80110	ZNF614	-0.945935	2.61742	-3.98987	0.000326926	0.0028357	-0.253974
2487	FRZB	-1.05569	3.92317	-3.98949	0.000327283	0.0028357	-0.255023
6605	SMARCE1	0.297371	8.1721	3.98947	0.000327297	0.0028357	-0.255064
26049	FAM169A	0.739102	4.31993	3.98717	0.000329475	0.0028523	-0.261446
318	NUDT2	-0.445318	4.51113	-3.98639	0.000330217	0.00285646	-0.26361
50512	PODXL2	0.689933	4.73242	3.98502	0.000331521	0.00286546	-0.267402
102724023	LOC102724023	0.316115	6.75895	3.98401	0.000332478	0.00287145	-0.270176
79031	PDCL3	0.879164	4.01653	3.98363	0.000332846	0.00287235	-0.271239
9901	SRGAP3	0.947964	2.42288	3.9807	0.000335663	0.00289275	-0.279348
65125	WNK1	0.378234	6.06184	3.98062	0.000335741	0.00289275	-0.279573
114825	PWWP2A	0.373515	6.05087	3.97837	0.000337923	0.00290924	-0.285803
7412	VCAM1	-2.8117	0.731219	-3.97721	0.000339052	0.00291665	-0.289012
7416	VDAC1	-0.309986	7.72552	-3.9765	0.000339747	0.00292032	-0.290982
3835	KIF22	-0.36397	6.3778	-3.97471	0.000341494	0.00293302	-0.295917
7072	TIA1	0.472422	6.13651	3.97377	0.000342425	0.0029387	-0.298535
57556	SEMA6A	0.474246	6.31736	3.97313	0.000343049	0.00294173	-0.300285
384	ARG2	-0.836219	4.30542	-3.97072	0.000345438	0.00295989	-0.306963
8997	KALRN	0.675818	4.17431	3.97025	0.000345902	0.00296153	-0.308254
6772	STAT1	0.33608	7.8705	3.96788	0.000348267	0.00297796	-0.314807
63934	ZNF667	-0.637993	3.32748	-3.96778	0.000348368	0.00297796	-0.315086
349136	WDR86	0.984343	2.04977	3.96706	0.00034909	0.00298179	-0.317077
1058	CENPA	-1.14368	4.4217	-3.96589	0.000350265	0.00298948	-0.320308
5871	MAP4K2	-0.759786	2.7952	-3.96444	0.000351733	0.00299965	-0.32433
54512	EXOSC4	-0.838585	3.35028	-3.96416	0.000352017	0.00299973	-0.325107
5432	POLR2C	-0.399027	6.29977	-3.96183	0.000354377	0.00301747	-0.331532
51078	THAP4	-0.455203	5.69589	-3.9609	0.000355325	0.00302318	-0.334103
22837	COBLL1	1.04197	2.75091	3.96007	0.000356175	0.00302804	-0.3364
79918	SETD6	-0.627	4.41118	-3.95947	0.00035679	0.00303091	-0.33806
3308	HSPA4	-0.262031	7.75839	-3.95905	0.000357222	0.0030322	-0.339221
100506930	LINC00665	-1.95336	2.20212	-3.95832	0.000357964	0.00303614	-0.341218
84280	BTBD10	0.481805	4.51634	3.95788	0.000358425	0.00303768	-0.342455
467	ATF3	-1.8524	3.15498	-3.95352	0.000362941	0.00307356	-0.354494
123016	TTC8	0.602976	5.20609	3.95205	0.000364478	0.00308367	-0.358557
80023	NRSN2	0.796528	2.94926	3.95183	0.000364701	0.00308367	-0.359147
89891	WDR34	-0.429504	5.73073	-3.94765	0.00036911	0.00311852	-0.370699
51106	TFB1M	-0.650572	4.95686	-3.946	0.000370857	0.00313074	-0.375239
64208	POPDC3	-0.790879	5.27349	-3.94574	0.000371132	0.00313074	-0.375951
23279	NUP160	-0.387032	5.34242	-3.94184	0.000375312	0.00316355	-0.386718
9422	ZNF264	-2.52879	1.90444	-3.94128	0.000375917	0.0031662	-0.388266
57561	ARRDC3	-0.805188	5.08245	-3.9404	0.00037686	0.0031715	-0.390674
440957	SMIM4	-0.538686	5.67604	-3.94013	0.000377158	0.0031715	-0.391433
4594	MUT	0.389915	5.14685	3.93989	0.00037742	0.0031715	-0.392101
10469	TIMM44	-0.65954	5.74401	-3.93804	0.00037942	0.00318584	-0.39718
5683	PSMA2	-0.404093	7.50548	-3.93766	0.000379843	0.00318693	-0.398251
3207	HOXA11	2.10439	-1.01946	3.93481	0.000382957	0.00321059	-0.4061
26137	ZBTB20	0.903032	3.67338	3.93437	0.00038344	0.00321215	-0.407309
10785	WDR4	-0.552537	5.37923	-3.93357	0.00038432	0.00321605	-0.409513
54149	C21orf91	0.489039	5.06376	3.93341	0.000384495	0.00321605	-0.409952
23173	METAP1	-0.418235	6.12464	-3.93266	0.000385325	0.00322051	-0.412022
54806	AHI1	0.416208	5.86764	3.92946	0.000388879	0.00324585	-0.420845
285590	SH3PXD2B	-0.6793	4.47395	-3.92939	0.000388953	0.00324585	-0.421029
10771	ZMYND11	0.36141	6.1546	3.92811	0.000390386	0.00325433	-0.424563
84140	FAM161A	-0.417577	5.26475	-3.92795	0.000390568	0.00325433	-0.425011
9961	MVP	1.09937	2.98673	3.92687	0.000391772	0.00325815	-0.427968
89832	CHRFAM7A	1.0367	2.15999	3.92682	0.000391835	0.00325815	-0.428123
23566	LPAR3	-0.777838	4.13566	-3.92674	0.000391924	0.00325815	-0.428341
10238	DCAF7	0.297745	9.51586	3.92465	0.000394269	0.00327514	-0.434073
146542	ZNF688	0.615618	3.43561	3.9218	0.000397512	0.00329721	-0.441944
10644	IGF2BP2	-0.394391	5.78829	-3.92178	0.000397532	0.00329721	-0.441991
9918	NCAPD2	-0.418015	6.81896	-3.92149	0.000397855	0.00329738	-0.442773
9419	CRIPT	0.365047	5.69729	3.91884	0.000400894	0.00332004	-0.450085
219927	MRPL21	-0.369582	8.04142	-3.91682	0.000403215	0.00333672	-0.455629
57630	SH3RF1	0.717959	4.6558	3.91581	0.000404383	0.00334384	-0.458408
127703	C1orf216	0.559606	4.82111	3.91516	0.00040514	0.00334465	-0.460206
2653	GCSH	-0.626958	3.73061	-3.91499	0.000405338	0.00334465	-0.460675
51053	GMNN	-0.457015	6.18088	-3.91493	0.000405403	0.00334465	-0.460828
57161	PELI2	0.453748	5.62493	3.91464	0.000405738	0.00334488	-0.461622
10539	GLRX3	-0.420125	6.39722	-3.91353	0.000407031	0.003353	-0.46468
9892	SNAP91	1.36829	2.71549	3.91284	0.000407837	0.0033571	-0.46658
51504	TRMT112	-0.320102	8.76875	-3.91247	0.000408269	0.00335812	-0.467597
84283	TMEM79	-0.55798	4.5638	-3.91052	0.000410555	0.00337436	-0.472959
79187	FSD1	0.354505	5.23762	3.90947	0.000411792	0.00338198	-0.475849
201780	SLC10A4	-0.733824	4.94937	-3.9077	0.000413887	0.00339513	-0.480723
55509	BATF3	0.767664	3.55506	3.90759	0.000414018	0.00339513	-0.481028
30832	ZNF354C	-0.584359	4.40891	-3.90676	0.000414997	0.0034006	-0.483297
745	MYRF	-0.678998	4.41275	-3.90517	0.000416889	0.00341354	-0.487666
11130	ZWINT	-0.392896	6.02401	-3.90453	0.000417658	0.00341726	-0.489435
90134	KCNH7	1.82535	0.255483	3.90402	0.00041826	0.00341961	-0.490817
9569	GTF2IRD1	-0.387846	5.24259	-3.90105	0.000421831	0.00344557	-0.498984
2170	FABP3	1.47939	2.10596	3.90086	0.000422068	0.00344557	-0.499524
387763	C11orf96	0.471829	5.56082	3.89593	0.000428059	0.00349186	-0.513057
9415	FADS2	0.754132	8.08791	3.89547	0.00042862	0.0034938	-0.514315
4811	NID1	-1.02312	3.31017	-3.89521	0.00042894	0.0034938	-0.515031
1621	DBH	0.869086	5.32122	3.89476	0.000429494	0.0034957	-0.516271
9054	NFS1	-0.543535	4.16754	-3.89388	0.000430574	0.00350057	-0.518682
55729	ATF7IP	-0.511267	5.88106	-3.89375	0.000430736	0.00350057	-0.519044
2104	ESRRG	0.512538	6.24467	3.89207	0.000432804	0.00351475	-0.523643
8542	APOL1	-1.20743	3.20715	-3.8918	0.000433146	0.00351491	-0.5244
7381	UQCRB	0.24695	9.5677	3.88536	0.000441181	0.00357745	-0.542048
10713	USP39	-0.359254	6.17762	-3.88458	0.000442176	0.0035814	-0.544211
1978	EIF4EBP1	-0.86891	6.26898	-3.88408	0.000442806	0.0035814	-0.545577
51371	POMP	-0.308448	8.91359	-3.88383	0.000443125	0.0035814	-0.546268
8364	HIST1H4C	-0.695917	9.15437	-3.88372	0.000443263	0.0035814	-0.546568
10485	C1orf61	-0.623735	4.95109	-3.88368	0.000443315	0.0035814	-0.546679
664	BNIP3	-1.1287	7.79583	-3.88302	0.000444142	0.00358543	-0.54847
506	ATP5B	0.278193	9.671	3.88266	0.000444609	0.00358653	-0.549478
400720	ZNF772	-1.13332	1.95099	-3.88223	0.000445147	0.00358746	-0.550638
81624	DIAPH3	-0.499632	5.79446	-3.88205	0.000445383	0.00358746	-0.551148
79053	ALG8	-0.414297	5.7757	-3.88091	0.000446837	0.00359651	-0.554277
8500	PPFIA1	0.37958	6.70542	3.87919	0.00044903	0.00361149	-0.558976
6709	SPTAN1	0.427746	5.4045	3.87832	0.000450144	0.00361777	-0.561354
414777	HCG18	0.708146	3.43094	3.87666	0.000452287	0.00363232	-0.565914
56961	SHD	0.549107	6.87293	3.87549	0.000453799	0.00364177	-0.569116
55062	WIPI1	0.696957	4.2677	3.87436	0.000455273	0.00365091	-0.572229
2909	ARHGAP35	0.306629	6.38037	3.87222	0.000458057	0.00367053	-0.578079
56977	STOX2	0.440608	5.02885	3.87043	0.000460397	0.00368656	-0.582969
27249	MMADHC	0.330764	6.57643	3.86991	0.000461084	0.00368935	-0.584401
7752	ZNF200	-0.891566	3.19866	-3.8696	0.000461495	0.00368993	-0.585257
5080	PAX6	2.02468	1.13691	3.86755	0.000464201	0.00370884	-0.590866
3836	KPNA1	0.305793	5.96245	3.8663	0.000465859	0.00371935	-0.594288
57688	ZSWIM6	0.388546	5.95273	3.86519	0.000467342	0.00372846	-0.597337
2263	FGFR2	-0.615515	3.98583	-3.86445	0.00046833	0.00373092	-0.599363
3801	KIFC3	-0.963257	2.85261	-3.86444	0.000468336	0.00373092	-0.599377
10766	TOB2	0.37279	6.24545	3.86389	0.000469072	0.00373405	-0.600883
51251	NT5C3A	-0.427985	5.06055	-3.85954	0.000474937	0.00377797	-0.612804
11214	AKAP13	0.538417	6.33046	3.8588	0.000475931	0.00378311	-0.61481
50813	COPS7A	-0.538731	5.5094	-3.85607	0.000479647	0.00380875	-0.622273
1869	E2F1	-0.377384	6.46496	-3.85592	0.000479857	0.00380875	-0.622692
26472	PPP1R14B	-0.332891	6.95156	-3.85413	0.000482314	0.00382546	-0.627591
57584	ARHGAP21	0.544553	5.1602	3.85384	0.000482708	0.00382581	-0.628376
23328	SASH1	0.401377	5.19683	3.85258	0.000484452	0.00383615	-0.631834
55628	ZNF407	0.702365	3.24282	3.85225	0.000484904	0.00383615	-0.632729
55668	GPATCH2L	0.450637	6.17515	3.85213	0.000485071	0.00383615	-0.63306
9168	TMSB10	0.489876	10.3643	3.85126	0.000486271	0.00384285	-0.63543
1852	DUSP9	-0.982248	3.30234	-3.84823	0.000490483	0.00387332	-0.643703
8038	ADAM12	-0.533609	4.56941	-3.84552	0.000494295	0.00390059	-0.651128
7157	TP53	-0.479175	6.09927	-3.845	0.000495021	0.00390349	-0.652536
7343	UBTF	0.412315	6.9373	3.84306	0.00049777	0.0039205	-0.657846
100128881	VPS9D1-AS1	-1.19065	2.14578	-3.84297	0.000497899	0.0039205	-0.658095
8702	B4GALT4	-0.67323	3.53178	-3.84107	0.00050059	0.00393706	-0.663265
2241	FER	0.745952	4.02449	3.84098	0.000500726	0.00393706	-0.663525
23318	ZCCHC11	0.420644	6.33854	3.83528	0.000508913	0.00399638	-0.679076
55585	UBE2Q1	0.2834	8.16166	3.83522	0.000509004	0.00399638	-0.679248
84146	ZNF644	0.376759	6.39033	3.83321	0.000511915	0.00401561	-0.684717
401115	C4orf48	0.632357	4.92367	3.83303	0.000512191	0.00401561	-0.685234
84928	TMEM209	-0.717312	3.12529	-3.8309	0.000515293	0.00403684	-0.691023
56940	DUSP22	0.993136	3.51243	3.83067	0.000515641	0.00403684	-0.691669
26000	TBC1D10B	0.408841	4.79462	3.83032	0.00051615	0.00403792	-0.692616
11161	C14orf1	0.42458	5.76938	3.82916	0.000517856	0.00404835	-0.695779
55753	OGDHL	0.746837	3.85702	3.82849	0.000518843	0.00405316	-0.697605
23597	ACOT9	-0.443544	3.89095	-3.82706	0.000520952	0.00406671	-0.701494
64403	CDH24	0.979923	3.42027	3.82431	0.000525044	0.00409279	-0.708996
84311	MRPL45	-0.50728	5.24641	-3.82431	0.000525044	0.00409279	-0.708996
56928	SPPL2B	0.709221	4.31689	3.82038	0.000530947	0.00413584	-0.719712
7799	PRDM2	0.517035	5.04349	3.81945	0.000532349	0.00414379	-0.72224
9540	TP53I3	0.588276	5.53862	3.81788	0.000534742	0.00415945	-0.726539
56853	CELF4	1.28662	2.79372	3.81677	0.000536419	0.00416951	-0.729539
138162	C9orf116	-0.785892	3.73724	-3.81572	0.000538031	0.00417905	-0.732415
7465	WEE1	-0.457269	4.62675	-3.80843	0.000549279	0.00426338	-0.752244
90780	PYGO2	0.284299	7.06648	3.80594	0.000553183	0.00428867	-0.759031
27173	SLC39A1	-0.253655	7.46085	-3.80585	0.000553326	0.00428867	-0.759277
22933	SIRT2	0.486819	4.19942	3.80487	0.000554875	0.00429681	-0.761956
80063	ATF7IP2	-0.913544	2.75585	-3.80468	0.000555166	0.00429681	-0.762459
83540	NUF2	-0.33722	8.18201	-3.80339	0.000557209	0.00430956	-0.765978
7357	UGCG	-0.460981	5.5263	-3.80298	0.000557848	0.00431144	-0.767077
2954	GSTZ1	0.547245	4.26475	3.80231	0.00055891	0.0043155	-0.768899
2074	ERCC6	0.674595	3.46686	3.80215	0.000559167	0.0043155	-0.769339
9466	IL27RA	-0.724777	2.7262	-3.80145	0.000560274	0.00432098	-0.771234
79711	IPO4	-0.934662	3.27144	-3.80027	0.000562159	0.00433245	-0.774452
7991	TUSC3	0.254382	6.5805	3.79856	0.000564889	0.00435041	-0.779093
51430	SUCO	0.326119	7.4981	3.79746	0.000566659	0.00436095	-0.782089
5664	PSEN2	0.58319	4.23425	3.79493	0.000570741	0.0043876	-0.788965
51552	RAB14	0.310698	6.75258	3.79482	0.000570928	0.0043876	-0.789279
137964	GPAT4	0.394407	6.78733	3.79337	0.000573278	0.00440255	-0.793215
5427	POLE2	-0.541734	5.07012	-3.79291	0.000574029	0.00440521	-0.794469
126298	IRGQ	0.519835	5.11552	3.79069	0.000577646	0.00442984	-0.800484
197322	ACSF3	-1.09561	2.34339	-3.79002	0.000578745	0.00443514	-0.802305
85453	TSPYL5	-2.02195	1.62897	-3.78867	0.000580967	0.00444904	-0.805975
10073	SNUPN	0.555112	4.43874	3.78831	0.000581554	0.0044504	-0.806943
143686	SESN3	0.551883	7.20033	3.78624	0.00058498	0.00447347	-0.812568
10042	HMGXB4	-0.354036	6.8302	-3.78238	0.000591428	0.00451705	-0.823067
6712	SPTBN2	0.678232	5.22253	3.78233	0.000591508	0.00451705	-0.823197
55973	BCAP29	0.342323	5.29497	3.77924	0.000596705	0.00454783	-0.831573
79902	NUP85	-0.343707	7.11922	-3.77913	0.00059689	0.00454783	-0.83187
138255	C9orf135	1.40639	2.83919	3.77906	0.000597009	0.00454783	-0.832061
6878	TAF6	-0.549251	4.63593	-3.77894	0.00059721	0.00454783	-0.832383
6161	RPL32	0.296348	11.4961	3.77627	0.000601745	0.00457849	-0.839626
55556	ENOSF1	-0.815842	3.8773	-3.77608	0.000602079	0.00457849	-0.840157
83729	INHBE	-2.56867	4.54817	-3.77569	0.000602732	0.00458026	-0.841196
51274	KLF3	-0.626223	5.17691	-3.77401	0.000605606	0.0045986	-0.84575
89944	GLB1L2	1.53406	2.19361	3.77379	0.000605991	0.0045986	-0.846358
100189384	TRE-CTC1-1	-1.62337	1.72675	-3.77234	0.000608491	0.00461243	-0.8503
11030	RBPMS	-0.444308	5.51363	-3.77224	0.000608661	0.00461243	-0.850567
64968	MRPS6	-0.358417	6.5043	-3.77174	0.000609514	0.00461328	-0.851908
79929	MAP6D1	-0.846524	3.01879	-3.77168	0.000609621	0.00461328	-0.852076
84826	SFT2D3	0.514735	4.36684	3.76954	0.000613332	0.00463505	-0.857886
79073	TMEM109	-0.468468	6.24805	-3.76953	0.00061335	0.00463505	-0.857914
970	CD70	-2.95189	-0.195417	-3.76816	0.000615733	0.00464983	-0.861627
54840	APTX	-0.350627	5.89485	-3.76581	0.00061983	0.00467752	-0.867974
4001	LMNB1	-0.276815	7.94231	-3.76398	0.000623046	0.00469854	-0.872929
57658	CALCOCO1	0.968705	2.59894	3.76143	0.000627565	0.00472934	-0.879845
10797	MTHFD2	-1.02934	7.94837	-3.7588	0.000632249	0.0047589	-0.886962
2004	ELK3	-0.41099	4.97728	-3.75874	0.000632363	0.0047589	-0.887135
655	BMP7	0.501588	5.24947	3.75604	0.000637212	0.00478976	-0.894446
51182	HSPA14	-0.346414	6.24136	-3.75596	0.000637343	0.00478976	-0.894643
29128	UHRF1	-0.528236	6.53432	-3.75362	0.00064158	0.00481827	-0.900984
54962	TIPIN	-0.480327	4.72789	-3.75229	0.000643993	0.00483306	-0.904575
4300	MLLT3	0.521385	4.81261	3.75169	0.000645084	0.00483791	-0.906195
6988	TCTA	0.967407	2.79829	3.75042	0.000647413	0.00485203	-0.909643
112597	CYTOR	-1.15292	2.54702	-3.74863	0.00065069	0.00487324	-0.914475
728855	LINC00623	1.87423	1.29337	3.74637	0.000654858	0.00489806	-0.920583
4015	LOX	-0.827986	3.23891	-3.74635	0.000654905	0.00489806	-0.920652
23244	PDS5A	-0.321869	6.69261	-3.7451	0.000657217	0.00491197	-0.924023
6830	SUPT6H	0.467926	5.72419	3.74362	0.000659967	0.00492914	-0.928018
7022	TFAP2C	-1.77432	-0.217674	-3.74267	0.000661748	0.00493642	-0.930596
2237	FEN1	-0.492639	7.93941	-3.74262	0.000661849	0.00493642	-0.930743
5213	PFKM	0.477285	5.72854	3.74042	0.00066597	0.00496334	-0.936681
59353	TMEM35A	0.579777	5.15924	3.74021	0.00066637	0.00496334	-0.937255
7272	TTK	-0.38116	5.35261	-3.73957	0.000667557	0.00496878	-0.938957
57124	CD248	-1.24015	2.35103	-3.73892	0.000668802	0.00497191	-0.940739
28962	OSTM1	0.545457	4.75824	3.73887	0.000668892	0.00497191	-0.940868
23443	SLC35A3	-0.650065	3.52559	-3.73531	0.000675644	0.00501867	-0.950475
79188	TMEM43	0.43211	5.54905	3.73397	0.000678203	0.00503144	-0.954091
27352	SGSM3	0.510462	3.81123	3.73393	0.000678287	0.00503144	-0.954209
11259	FILIP1L	1.21889	3.03406	3.73328	0.000679533	0.00503655	-0.955965
7291	TWIST1	0.683644	6.69054	3.73308	0.000679902	0.00503655	-0.956484
4201	MEA1	-0.471739	4.48754	-3.73243	0.00068116	0.00504206	-0.958252
9265	CYTH3	0.569813	4.75169	3.73221	0.000681573	0.00504206	-0.958831
51315	KRCC1	0.514017	5.44785	3.73021	0.000685432	0.00506393	-0.964232
90317	ZNF616	-0.685048	2.97916	-3.7302	0.000685459	0.00506393	-0.964269
57482	KIAA1211	0.354239	5.06646	3.72929	0.000687221	0.0050735	-0.966724
55000	TUG1	0.311122	7.6547	3.72804	0.000689641	0.00508791	-0.970085
646817	SETSIP	-0.408237	8.14186	-3.72676	0.000692144	0.00510292	-0.97355
6650	CAPN15	-0.592256	5.16648	-3.72329	0.000698941	0.00514954	-0.982895
57472	CNOT6	-0.316322	6.67333	-3.72301	0.000699496	0.00515014	-0.983653
2186	BPTF	0.473397	8.69364	3.72023	0.000705002	0.0051861	-0.99115
55751	TMEM184C	0.500657	4.20862	3.72007	0.000705332	0.0051861	-0.991597
57835	SLC4A5	-0.926718	4.53844	-3.71953	0.000706396	0.00519041	-0.993039
51564	HDAC7	-0.500727	7.51956	-3.71833	0.000708793	0.00520451	-0.996277
11017	SNRNP27	0.317038	7.73562	3.71685	0.000711753	0.00522272	-1.00026
2970	GTF2IP1	0.372581	8.32596	3.71657	0.00071232	0.00522336	-1.00102
6634	SNRPD3	-0.377003	7.88356	-3.71394	0.000717618	0.00525867	-1.00811
353	APRT	-0.450879	5.94717	-3.71351	0.000718479	0.00526144	-1.00925
175	AGA	-0.664294	4.19466	-3.71311	0.00071929	0.00526383	-1.01033
1495	CTNNA1	0.327116	6.57914	3.71217	0.000721204	0.00527429	-1.01287
64147	KIF9	-0.558798	3.93349	-3.71173	0.000722101	0.0052773	-1.01406
23179	RGL1	0.57826	4.58703	3.71139	0.000722797	0.00527884	-1.01498
134637	ADAT2	-0.803997	3.96882	-3.71044	0.000724719	0.00528933	-1.01752
57619	SHROOM3	0.432322	5.59473	3.70622	0.000733389	0.00534902	-1.02889
5872	RAB13	-0.313539	7.40509	-3.70335	0.000739334	0.00538877	-1.0366
2027	ENO3	-0.583122	4.79548	-3.69974	0.000746896	0.00544024	-1.04633
5692	PSMB4	-0.229451	9.39242	-3.69755	0.000751502	0.00547013	-1.0522
22929	SEPHS1	-0.278385	7.48291	-3.69281	0.000761592	0.00553987	-1.06494
81559	TRIM11	-0.370932	7.13607	-3.69253	0.000762204	0.00554061	-1.06571
9833	MELK	-0.517383	5.61802	-3.69204	0.000763255	0.00554455	-1.06703
8614	STC2	-2.10439	4.61132	-3.6915	0.00076442	0.00554931	-1.06848
1796	DOK1	-0.832013	4.22038	-3.69107	0.000765325	0.00555218	-1.06962
22834	ZNF652	0.329665	5.95124	3.68927	0.000769219	0.00556966	-1.07446
55787	TXLNG	-0.347064	6.52494	-3.68915	0.000769482	0.00556966	-1.07479
90007	MIDN	0.496437	8.31489	3.6889	0.000770016	0.00556966	-1.07545
113026	PLCD3	-0.739376	3.95268	-3.68886	0.00077011	0.00556966	-1.07557
4257	MGST1	-0.739185	5.66051	-3.68864	0.000770592	0.00556966	-1.07617
102723508	KANTR	0.716753	3.78913	3.68854	0.000770806	0.00556966	-1.07643
4792	NFKBIA	0.30332	6.43688	3.68752	0.000773008	0.00558187	-1.07916
23225	NUP210	-0.438678	5.74194	-3.68682	0.000774535	0.0055831	-1.08104
283635	FAM177A1	0.355984	5.9448	3.68675	0.000774683	0.0055831	-1.08123
54877	ZCCHC2	0.707231	3.89195	3.68665	0.000774897	0.0055831	-1.08149
8877	SPHK1	-1.22679	1.86608	-3.6865	0.00077523	0.0055831	-1.0819
23191	CYFIP1	0.529907	4.77646	3.68498	0.000778543	0.00560325	-1.08597
6769	STAC	-0.424557	4.9539	-3.68446	0.000779682	0.00560773	-1.08737
29904	EEF2K	-0.427077	5.14176	-3.68076	0.000787831	0.0056626	-1.0973
390980	ZNF805	-0.860266	2.68104	-3.68029	0.000788877	0.00566637	-1.09857
1723	DHODH	-1.03585	2.95329	-3.67905	0.000791637	0.0056816	-1.1019
51646	YPEL5	0.612784	5.17243	3.67887	0.00079204	0.0056816	-1.10239
246778	IL27	0.932277	3.59872	3.67815	0.000793631	0.00568925	-1.1043
8405	SPOP	0.314834	8.31552	3.67751	0.000795074	0.00569574	-1.10604
5690	PSMB2	-0.389365	8.18807	-3.67728	0.000795581	0.00569574	-1.10665
10521	DDX17	0.467614	8.84359	3.67648	0.000797368	0.00570478	-1.10879
10175	CNIH1	-0.39422	6.23313	-3.67588	0.000798707	0.0057106	-1.11039
56005	MYDGF	-0.41809	7.19178	-3.67317	0.000804812	0.0057488	-1.11766
9709	HERPUD1	-1.13472	5.60963	-3.67304	0.000805107	0.0057488	-1.11801
767585	SNORD114-9	-2.06006	1.21199	-3.67183	0.00080784	0.0057628	-1.12125
51096	UTP18	-0.260758	6.19985	-3.67171	0.000808126	0.0057628	-1.12159
4528	MTIF2	-0.408067	6.24155	-3.67024	0.000811463	0.00577948	-1.12552
1207	CLNS1A	-0.372183	7.30962	-3.67021	0.000811528	0.00577948	-1.1256
139341	FUNDC1	0.32959	5.22516	3.66894	0.000814426	0.00579633	-1.129
7077	TIMP2	0.361665	7.73009	3.66783	0.000816976	0.00581068	-1.13199
54542	RC3H2	0.522171	4.94339	3.66613	0.000820881	0.00583464	-1.13654
27319	BHLHE22	-1.82285	1.68466	-3.66444	0.000824771	0.00585846	-1.14105
51299	NRN1	2.42407	0.678199	3.66415	0.000825448	0.00585944	-1.14184
57231	SNX14	0.31116	5.63666	3.66366	0.000826578	0.00586364	-1.14314
374875	HSD11B1L	0.648109	3.41019	3.66321	0.000827621	0.00586721	-1.14435
723972	ANP32AP1	-0.668066	4.60757	-3.66185	0.000830793	0.0058841	-1.148
51067	YARS2	-0.352874	6.31918	-3.66146	0.000831709	0.0058841	-1.14905
55793	FAM63A	0.580439	3.68312	3.66105	0.000832659	0.0058841	-1.15014
91869	RFT1	-0.522066	4.5729	-3.66103	0.000832692	0.0058841	-1.15018
59345	GNB4	-0.409626	6.27595	-3.66094	0.000832916	0.0058841	-1.15044
102724159	LOC102724159	-0.497406	5.00691	-3.66077	0.000833303	0.0058841	-1.15088
100189410	TRR-TCG2-1	0.40356	8.41851	3.66056	0.000833788	0.0058841	-1.15143
4093	SMAD9	0.469916	6.67006	3.65926	0.000836855	0.00590192	-1.15494
3720	JARID2	0.330579	7.57972	3.65812	0.000839514	0.00591683	-1.15797
199731	CADM4	0.954807	3.59359	3.65742	0.000841178	0.00592472	-1.15986
4704	NDUFA9	0.32752	7.26134	3.65613	0.000844214	0.00594058	-1.1633
6645	SNTB2	-0.51441	4.83661	-3.656	0.000844521	0.00594058	-1.16364
646127	LOC646127	-0.493451	4.83272	-3.65531	0.000846168	0.00594832	-1.1655
9652	TTC37	0.407235	6.17801	3.65412	0.000848998	0.00596294	-1.16869
8776	MTMR1	0.512633	4.61279	3.65397	0.000849343	0.00596294	-1.16908
56265	CPXM1	0.727613	3.41001	3.65241	0.000853058	0.00598516	-1.17324
128272	ARHGEF19	-0.740267	3.20653	-3.65152	0.000855193	0.0059945	-1.17563
8499	PPFIA2	0.999275	2.27881	3.6514	0.000855492	0.0059945	-1.17596
55166	CENPQ	-0.435697	5.18308	-3.64924	0.000860687	0.00602702	-1.18174
374659	HDDC3	-0.593648	4.22664	-3.64839	0.000862739	0.00603387	-1.18401
26086	GPSM1	-0.399298	6.13562	-3.64837	0.000862774	0.00603387	-1.18405
701	BUB1B	-0.460979	6.26074	-3.64441	0.000872401	0.00609728	-1.19464
5931	RBBP7	-0.332432	7.32975	-3.64367	0.000874212	0.00610602	-1.19662
57132	CHMP1B	0.621336	4.38109	3.64303	0.000875781	0.00611305	-1.19833
8019	BRD3	0.296892	8.26192	3.64216	0.000877912	0.006124	-1.20065
134266	GRPEL2	-0.971324	5.17466	-3.64091	0.000881002	0.00614008	-1.204
9392	TGFBRAP1	0.51703	4.91026	3.64077	0.000881346	0.00614008	-1.20437
10058	ABCB6	-0.428043	5.93153	-3.63889	0.00088599	0.00616517	-1.20938
4853	NOTCH2	1.53448	3.05008	3.63885	0.000886081	0.00616517	-1.20948
6637	SNRPG	-0.477088	8.35614	-3.63853	0.000886882	0.0061668	-1.21034
728833	FAM72D	-0.987475	2.53156	-3.63564	0.000894079	0.00621288	-1.21805
390916	NUDT19	-0.646515	3.50464	-3.63521	0.000895165	0.00621646	-1.21921
8310	ACOX3	-0.595489	4.00706	-3.63399	0.000898209	0.00623362	-1.22245
2625	GATA3	0.375945	9.66914	3.63192	0.000903427	0.00626583	-1.22797
41	ASIC1	0.57985	4.05518	3.63018	0.000907853	0.00629252	-1.23264
126282	TNFAIP8L1	-0.555477	3.95299	-3.62852	0.000912074	0.00631775	-1.23706
117177	RAB3IP	0.526841	4.9456	3.62357	0.000924765	0.00640158	-1.25024
100287932	TIMM23	-0.329525	6.18275	-3.62297	0.000926334	0.00640442	-1.25185
29923	HILPDA	-0.504855	6.49307	-3.62296	0.000926351	0.00640442	-1.25187
55596	ZCCHC8	-0.660293	4.91828	-3.62246	0.000927643	0.00640698	-1.2532
4914	NTRK1	0.652822	5.19614	3.62236	0.000927899	0.00640698	-1.25346
100462981	MTRNR2L2	0.860342	8.39997	3.62117	0.000931005	0.00642435	-1.25665
10973	ASCC3	-0.386628	5.59552	-3.6205	0.000932735	0.00643221	-1.25842
84299	MIEN1	0.451885	5.55057	3.6175	0.000940584	0.00648222	-1.26641
9928	KIF14	-0.398873	6.49952	-3.61683	0.000942361	0.00649036	-1.26821
7316	UBC	0.263578	9.53326	3.61556	0.000945713	0.00650933	-1.2716
23348	DOCK9	0.827836	3.28562	3.614	0.000949827	0.00653352	-1.27573
23039	XPO7	-0.239262	7.03529	-3.61243	0.000954016	0.00655818	-1.27993
659	BMPR2	0.317131	5.72017	3.61155	0.000956346	0.00657005	-1.28225
9079	LDB2	-0.596926	4.07233	-3.60916	0.000962757	0.00660992	-1.28862
22974	TPX2	-0.332408	7.96499	-3.60874	0.000963871	0.00661169	-1.28972
535	ATP6V0A1	0.409669	6.02882	3.60861	0.00096423	0.00661169	-1.29008
150	ADRA2A	0.978163	2.12684	3.60797	0.000965957	0.00661936	-1.29178
8412	BCAR3	-0.967828	2.58987	-3.6073	0.00096777	0.00662351	-1.29357
64398	MPP5	0.398107	4.95911	3.60729	0.00096778	0.00662351	-1.29358
83475	DOHH	0.640439	4.31409	3.60613	0.000970925	0.00664046	-1.29667
28966	SNX24	0.603623	4.05	3.60593	0.000971477	0.00664046	-1.29722
65005	MRPL9	-0.261268	8.02386	-3.60523	0.000973378	0.00664928	-1.29908
26031	OSBPL3	0.53637	3.71891	3.60493	0.000974176	0.00665056	-1.29986
80854	SETD7	-0.705095	5.36373	-3.60348	0.000978148	0.00667348	-1.30374
2011	MARK2	0.345863	5.49636	3.60244	0.000980973	0.00668856	-1.30649
5106	PCK2	-1.67741	5.41848	-3.599	0.000990434	0.00674884	-1.31563
87178	PNPT1	-0.454629	5.4295	-3.5981	0.000992926	0.00676159	-1.31803
513	ATP5D	0.529807	6.06639	3.59757	0.000994393	0.00676352	-1.31943
5717	PSMD11	-0.518653	7.80719	-3.59755	0.000994452	0.00676352	-1.31949
367	AR	1.58698	1.00471	3.59498	0.00100158	0.00680776	-1.3263
147923	ZNF420	-0.495033	4.34984	-3.59252	0.00100848	0.00685037	-1.33284
157313	CDCA2	-0.32449	6.67364	-3.59179	0.00101055	0.00685909	-1.33479
401010	NOC2LP2	-0.62027	3.3592	-3.59162	0.00101103	0.00685909	-1.33524
5325	PLAGL1	0.764907	3.15983	3.59089	0.00101309	0.0068688	-1.33718
90550	MCU	-0.548533	4.09393	-3.58969	0.00101646	0.00688006	-1.34034
91663	MYADM	0.391787	5.95077	3.58967	0.00101651	0.00688006	-1.3404
28227	PPP2R3B	-0.529739	3.62225	-3.58963	0.00101665	0.00688006	-1.34052
55924	FAM212B	0.937779	2.87912	3.58931	0.00101753	0.00688179	-1.34135
51368	TEX264	0.833421	3.17607	3.58785	0.00102169	0.00690562	-1.34524
10283	CWC27	-0.255588	7.57184	-3.58748	0.00102274	0.00690838	-1.34621
168544	ZNF467	1.06899	2.39517	3.58713	0.00102373	0.00691083	-1.34714
2308	FOXO1	-0.737057	3.25242	-3.58544	0.00102856	0.00693912	-1.35162
10980	COPS6	-0.309269	6.61945	-3.58319	0.00103503	0.00697842	-1.35759
3955	LFNG	0.792618	3.24903	3.5826	0.00103673	0.00698559	-1.35916
79109	MAPKAP1	-0.360932	6.5423	-3.57947	0.0010458	0.00704235	-1.36745
2735	GLI1	-1.44999	1.13771	-3.57845	0.00104877	0.00705029	-1.37015
8189	SYMPK	0.361033	6.70015	3.57831	0.0010492	0.00705029	-1.37055
4835	NQO2	-1.25031	3.29842	-3.5782	0.00104952	0.00705029	-1.37083
83856	FSD1L	0.561931	3.34632	3.57818	0.00104957	0.00705029	-1.37088
55841	WWC3	-0.476673	4.53282	-3.57741	0.00105181	0.00706098	-1.37291
22895	RPH3A	-2.31476	0.43113	-3.57602	0.00105589	0.00708395	-1.37659
100616345	MIR4426	-0.482464	6.61428	-3.57557	0.00105723	0.00708858	-1.3778
5347	PLK1	-0.676614	5.50906	-3.57481	0.00105946	0.00709914	-1.37981
797	CALCB	-2.01251	1.54355	-3.57368	0.00106279	0.00711396	-1.3828
80817	CEP44	-0.328157	7.98036	-3.57362	0.00106298	0.00711396	-1.38296
4899	NRF1	-0.479053	3.84924	-3.56788	0.00108006	0.00722216	-1.39815
2122	MECOM	1.90745	2.39847	3.56775	0.00108047	0.00722216	-1.39851
148252	DIRAS1	0.679842	3.54966	3.56716	0.00108223	0.00722947	-1.40005
4610	MYCL	-0.959508	3.44177	-3.5668	0.00108331	0.00723228	-1.40101
151011	SEPT10	-0.474899	4.8172	-3.5661	0.00108543	0.00723516	-1.40287
10866	HCP5	2.078	-0.60832	3.56598	0.0010858	0.00723516	-1.40319
255758	TCTEX1D2	-0.435929	5.4632	-3.56595	0.00108589	0.00723516	-1.40327
22894	DIS3	-0.307059	6.03445	-3.56552	0.0010872	0.00723516	-1.40441
3065	HDAC1	-0.325917	6.75628	-3.5655	0.00108726	0.00723516	-1.40447
7004	TEAD4	-0.741687	3.48378	-3.56534	0.00108773	0.00723516	-1.40488
79618	HMBOX1	0.465996	5.31427	3.56499	0.00108879	0.00723522	-1.40581
55749	CCAR1	0.301721	8.81467	3.5649	0.00108907	0.00723522	-1.40606
79713	IGFLR1	-0.766904	3.33128	-3.56425	0.00109102	0.00724371	-1.40775
114088	TRIM9	-0.465711	4.87505	-3.56372	0.00109264	0.00725005	-1.40917
9985	REC8	0.477803	6.40153	3.56326	0.00109403	0.00725484	-1.41038
2072	ERCC4	0.335082	5.45466	3.56212	0.00109749	0.0072734	-1.41339
7001	PRDX2	0.412838	7.74389	3.56096	0.00110106	0.00729258	-1.41647
7553	ZNF7	-0.474406	3.59648	-3.56055	0.00110231	0.00729646	-1.41756
126375	ZNF792	-0.878719	2.90634	-3.55911	0.00110671	0.00732108	-1.42134
10815	CPLX1	0.927296	4.66297	3.5581	0.00110982	0.00733719	-1.42401
51524	TMEM138	-0.587467	4.6455	-3.55528	0.00111854	0.0073904	-1.43147
23139	MAST2	-0.454566	4.40563	-3.55129	0.001131	0.00746582	-1.44201
54765	TRIM44	0.296276	6.98503	3.55119	0.00113133	0.00746582	-1.44229
2523	FUT1	-3.93238	-0.459042	-3.54979	0.00113573	0.00748604	-1.44598
25915	NDUFAF3	-0.357092	6.01004	-3.54978	0.00113577	0.00748604	-1.44601
153733	CCDC112	0.313362	6.76689	3.54751	0.00114293	0.00752865	-1.45199
8548	BLZF1	0.524421	4.28398	3.54695	0.0011447	0.00753578	-1.45347
102157402	AK6	-0.393097	5.57689	-3.54624	0.00114698	0.0075442	-1.45536
373156	GSTK1	0.535629	4.97679	3.54612	0.00114737	0.0075442	-1.45568
7469	NELFA	-0.290947	5.83593	-3.54346	0.00115586	0.00759548	-1.4627
53615	MBD3	0.422102	5.32893	3.54131	0.00116276	0.00763615	-1.46835
79822	ARHGAP28	-0.969962	2.46716	-3.54089	0.00116411	0.00764047	-1.46946
4082	MARCKS	0.221778	9.45386	3.53982	0.00116758	0.00765862	-1.47229
54517	PUS7	-0.583658	4.34548	-3.53952	0.00116856	0.00766041	-1.47309
100507316	MINCR	-0.932843	2.77151	-3.53859	0.00117157	0.00767554	-1.47554
6176	RPLP1	0.29845	11.76	3.53811	0.00117314	0.00768116	-1.47681
5747	PTK2	-0.320148	5.87602	-3.53771	0.00117441	0.00768487	-1.47784
3778	KCNMA1	0.741596	4.13117	3.53709	0.00117645	0.00769362	-1.47949
57326	PBXIP1	0.440254	5.3123	3.53658	0.00117812	0.0076999	-1.48084
6721	SREBF2	0.325645	6.73296	3.53602	0.00117995	0.00770721	-1.48232
9812	KIAA0141	0.395711	5.61845	3.53443	0.00118516	0.00773659	-1.48651
9543	IGDCC3	-0.651373	6.36039	-3.5341	0.00118625	0.00773907	-1.48738
55601	DDX60	-1.44388	2.57941	-3.53352	0.00118815	0.00774681	-1.4889
7918	GPANK1	-0.542359	3.79191	-3.53291	0.00119014	0.00775516	-1.4905
26022	TMEM98	0.347394	6.38418	3.53167	0.00119425	0.00777728	-1.49377
51728	POLR3K	-0.47036	5.93797	-3.53104	0.00119634	0.007783	-1.49544
2899	GRIK3	0.851416	2.951	3.53097	0.00119656	0.007783	-1.49561
7763	ZFAND5	0.315904	7.12264	3.53043	0.00119835	0.00779001	-1.49703
2547	XRCC6	-0.268566	7.33606	-3.52971	0.00120075	0.00780074	-1.49893
2548	GAA	0.513213	5.06775	3.5295	0.00120144	0.00780074	-1.49948
10476	ATP5H	0.333151	8.12757	3.52851	0.00120473	0.00781748	-1.50208
83990	BRIP1	-0.41205	5.16896	-3.52705	0.00120962	0.00784453	-1.50594
57234	LINC00869	0.902434	2.35558	3.52641	0.00121177	0.00785374	-1.50762
81889	FAHD1	0.485132	4.94625	3.52497	0.0012166	0.00788023	-1.5114
10426	TUBGCP3	-0.442964	5.40851	-3.52477	0.0012173	0.00788023	-1.51195
23361	ZNF629	0.370786	5.98878	3.52421	0.00121918	0.00788767	-1.51341
56944	OLFML3	1.78926	2.00886	3.52269	0.0012243	0.00791611	-1.5174
85360	SYDE1	-0.798178	3.52137	-3.52164	0.00122788	0.00793457	-1.52018
81609	SNX27	0.267058	7.08864	3.52077	0.00123084	0.00794896	-1.52247
833	CARS	-0.984994	4.71235	-3.51932	0.00123578	0.00797612	-1.52627
23632	CA14	-0.867164	3.13029	-3.51625	0.00124633	0.00803946	-1.53436
84816	RTN4IP1	-0.384366	3.70335	-3.51359	0.00125553	0.00809402	-1.54135
90381	TICRR	-0.616129	4.05519	-3.51299	0.0012576	0.00809954	-1.54292
91860	CALML4	-0.812051	3.31435	-3.51291	0.00125788	0.00809954	-1.54312
79660	PPP1R3B	-0.786716	3.80563	-3.51207	0.00126082	0.00811366	-1.54534
2542	SLC37A4	-0.463409	4.42438	-3.51077	0.00126535	0.00813802	-1.54875
83857	TMTC1	0.868956	2.28136	3.51048	0.00126636	0.00813827	-1.54951
23392	KIAA0368	-0.357194	6.94507	-3.51033	0.00126688	0.00813827	-1.5499
4354	MPP1	-0.610789	3.80119	-3.50951	0.00126978	0.00815206	-1.55207
1050	CEBPA	1.01076	2.32858	3.50768	0.0012762	0.00818846	-1.55687
494513	DFNB59	-0.483432	4.9161	-3.50734	0.00127742	0.00819145	-1.55777
54821	ERCC6L	-0.709621	3.6426	-3.50643	0.0012806	0.00820701	-1.56014
153090	DAB2IP	0.394397	5.08395	3.50582	0.00128279	0.0082157	-1.56176
3897	L1CAM	1.04316	5.70815	3.50563	0.00128347	0.0082157	-1.56226
80005	DOCK5	0.586619	3.53844	3.50448	0.00128755	0.00823698	-1.56528
5682	PSMA1	-0.45604	6.74983	-3.5029	0.00129316	0.00826801	-1.56941
2023	ENO1	-0.383274	10.5916	-3.50202	0.00129633	0.00828343	-1.57174
51520	LARS	-0.42239	7.40815	-3.50125	0.00129907	0.00829604	-1.57374
57205	ATP10D	0.667866	3.74798	3.49928	0.00130617	0.0083329	-1.57892
4677	NARS	-0.399139	7.58295	-3.49922	0.00130637	0.0083329	-1.57907
9910	RABGAP1L	0.630106	4.02934	3.499	0.00130716	0.00833303	-1.57964
51253	MRPL37	-0.272353	7.3625	-3.49852	0.00130892	0.00833717	-1.58092
4302	MLLT6	0.356356	5.37816	3.49833	0.00130958	0.00833717	-1.5814
54556	ING3	0.4441	4.93245	3.49819	0.0013101	0.00833717	-1.58178
51729	WBP11	-0.290978	7.24532	-3.49784	0.00131137	0.00834032	-1.58269
4204	MECP2	0.311912	5.56483	3.4973	0.00131332	0.0083479	-1.58411
261726	TIPRL	0.314925	7.78396	3.49615	0.00131751	0.00836905	-1.58713
23549	DNPEP	-0.503997	5.67886	-3.49596	0.00131819	0.00836905	-1.58762
63967	CLSPN	-0.403465	7.6089	-3.49203	0.00133255	0.00845472	-1.59791
29803	REPIN1	0.296656	5.52682	3.49173	0.00133365	0.00845472	-1.5987
2054	STX2	0.280385	5.62721	3.49163	0.00133402	0.00845472	-1.59896
9507	ADAMTS4	-0.854524	3.09732	-3.49107	0.0013361	0.00846298	-1.60044
2289	FKBP5	-0.385731	6.17418	-3.4908	0.00133709	0.00846437	-1.60115
729739	LOC729739	-0.43452	6.50894	-3.4902	0.00133931	0.00846954	-1.60272
64781	CERK	0.342768	6.04682	3.49016	0.00133947	0.00846954	-1.60283
29789	OLA1	-0.262418	7.32819	-3.4883	0.00134634	0.00850804	-1.60769
10904	BLCAP	0.430015	5.17089	3.48797	0.00134756	0.00851079	-1.60855
10955	SERINC3	0.364344	4.94314	3.48565	0.00135622	0.00856056	-1.61464
8516	ITGA8	1.72892	1.19435	3.48369	0.00136354	0.00859794	-1.61975
54345	SOX18	-2.23126	1.91347	-3.48365	0.00136372	0.00859794	-1.61988
285704	RGMB	-0.530127	4.96366	-3.48331	0.00136501	0.00860106	-1.62077
3159	HMGA1	-0.2674	9.36043	-3.48186	0.00137046	0.00862645	-1.62456
84304	NUDT22	0.451229	5.25982	3.48182	0.00137062	0.00862645	-1.62467
3145	HMBS	-0.504626	4.3536	-3.48144	0.00137203	0.0086303	-1.62564
100505876	CEBPZOS	-0.394375	4.92162	-3.47915	0.00138074	0.00868007	-1.63165
7700	ZNF141	0.394998	8.50776	3.47853	0.00138308	0.0086898	-1.63326
9882	TBC1D4	-0.424919	4.83464	-3.4771	0.00138854	0.00871903	-1.637
125988	C19orf70	0.415927	4.34539	3.47566	0.00139406	0.00874868	-1.64077
4241	MELTF	-0.821069	3.58278	-3.47366	0.00140177	0.00879194	-1.646
6418	SET	-0.231994	9.8858	-3.47317	0.00140366	0.00879449	-1.64728
83595	SOX7	-0.837851	3.15681	-3.47314	0.00140379	0.00879449	-1.64737
3033	HADH	-0.379476	6.22411	-3.47261	0.00140583	0.00880222	-1.64875
123	PLIN2	-0.582361	5.85208	-3.47204	0.00140805	0.00881102	-1.65024
11276	SYNRG	0.341277	6.16424	3.47089	0.00141249	0.00883376	-1.65323
158234	TRMT10B	0.538671	3.97576	3.46875	0.00142084	0.00888089	-1.65883
64422	ATG3	-0.409097	5.44495	-3.46397	0.00143965	0.00899328	-1.67131
11155	LDB3	1.86406	2.01226	3.46306	0.00144327	0.00900939	-1.67369
5728	PTEN	0.393744	5.6613	3.4629	0.00144389	0.00900939	-1.6741
6301	SARS	-0.719297	8.07578	-3.46226	0.00144643	0.00902007	-1.67577
55031	USP47	0.300603	6.49288	3.45803	0.00146338	0.00912056	-1.68682
80036	TRPM3	-0.687256	4.23801	-3.45745	0.00146568	0.00912965	-1.68831
64710	NUCKS1	-0.2166	11.9659	-3.4567	0.00146873	0.00914344	-1.69029
153364	MBLAC2	0.663248	4.39604	3.45604	0.0014714	0.00915481	-1.69201
326625	MMAB	0.361365	5.70864	3.45557	0.00147327	0.00916122	-1.69321
80128	TRIM46	0.704653	3.46872	3.45462	0.00147714	0.00918002	-1.6957
10961	ERP29	-0.409938	7.42997	-3.45418	0.00147893	0.00918266	-1.69685
1662	DDX10	-0.326018	6.6997	-3.4541	0.00147925	0.00918266	-1.69706
6253	RTN2	0.628209	3.81903	3.45111	0.00149144	0.00924607	-1.70484
10234	LRRC17	0.919675	3.97543	3.45111	0.00149147	0.00924607	-1.70486
84515	MCM8	-0.493609	4.44446	-3.45097	0.00149201	0.00924607	-1.70521
53	ACP2	0.375305	5.3201	3.45014	0.00149545	0.00926211	-1.70739
7840	ALMS1	-0.411271	4.83748	-3.44893	0.00150041	0.00928751	-1.71053
54622	ARL15	0.751031	3.38771	3.44661	0.00151002	0.00934171	-1.71659
9158	FIBP	0.281655	7.2326	3.44582	0.00151328	0.00935657	-1.71863
25793	FBXO7	0.232101	6.90617	3.44521	0.00151582	0.00936432	-1.72022
26147	PHF19	-0.365374	6.67056	-3.4451	0.00151626	0.00936432	-1.7205
55605	KIF21A	0.311177	8.91383	3.44464	0.00151818	0.00937086	-1.7217
6919	TCEA2	0.474248	5.73169	3.43921	0.00154098	0.0095062	-1.73583
54974	THG1L	-0.528387	4.79796	-3.43809	0.00154575	0.00953021	-1.73876
10615	SPAG5	-0.310204	5.55967	-3.43637	0.00155302	0.00956964	-1.74321
81533	ITFG1	0.337298	5.02492	3.43568	0.00155599	0.00958248	-1.74502
54969	HPF1	-0.343972	6.30538	-3.43309	0.00156706	0.00964521	-1.75174
2767	GNA11	0.296721	6.68005	3.4316	0.00157348	0.00967926	-1.75562
51596	CUTA	0.2872	7.30192	3.43003	0.00158027	0.00971555	-1.7597
1948	EFNB2	0.63275	3.801	3.42816	0.00158839	0.00975994	-1.76456
1903	S1PR3	-1.42231	2.44782	-3.4274	0.00159169	0.00977467	-1.76652
10297	APC2	0.597318	5.49147	3.42676	0.00159447	0.00978627	-1.76818
1209	CLPTM1	0.536107	5.36546	3.42652	0.00159552	0.00978719	-1.76881
441108	C5orf56	1.02643	3.07069	3.42601	0.00159776	0.0097954	-1.77014
5033	P4HA1	-0.722385	6.5433	-3.42476	0.00160325	0.00982179	-1.77338
7554	ZNF8	-0.653847	2.85701	-3.42462	0.00160387	0.00982179	-1.77375
4550	RNR2	0.695264	12.032	3.42382	0.00160738	0.00983777	-1.77583
89978	DPH6	-0.943707	2.40051	-3.42257	0.00161289	0.00986591	-1.77907
11329	STK38	0.500933	5.58574	3.42179	0.00161636	0.00988159	-1.7811
10061	ABCF2	-0.284696	5.5704	-3.41998	0.00162439	0.00992512	-1.7858
440093	H3F3C	0.362984	8.65976	3.4196	0.00162607	0.00992982	-1.78678
164832	LONRF2	1.01996	3.50753	3.419	0.00162876	0.00994065	-1.78835
9324	HMGN3	0.296408	7.15158	3.41676	0.00163874	0.00999597	-1.79414
1466	CSRP2	-0.451627	5.7325	-3.41496	0.00164684	0.0100397	-1.7988
53340	SPA17	-0.522586	3.68303	-3.41271	0.00165703	0.0100962	-1.80465
5441	POLR2L	0.345252	7.57689	3.4124	0.00165841	0.010099	-1.80544
51296	SLC15A3	2.18997	0.000736958	3.41062	0.0016665	0.0101425	-1.81005
93621	MRFAP1	0.234341	9.34386	3.41037	0.00166767	0.010144	-1.81071
10458	BAIAP2	0.39917	5.44952	3.40905	0.00167368	0.0101721	-1.81412
150776	LOC150776	-0.411793	6.01726	-3.40895	0.00167417	0.0101721	-1.8144
57549	IGSF9	0.696301	6.08619	3.4085	0.00167619	0.0101787	-1.81554
51433	ANAPC5	-0.199085	6.8695	-3.40778	0.0016795	0.0101931	-1.81741
5208	PFKFB2	0.777963	2.65031	3.40693	0.00168344	0.0102114	-1.81963
5993	RFX5	0.488726	6.67908	3.40545	0.00169023	0.0102451	-1.82344
79137	FAM134A	0.324842	5.80686	3.40531	0.00169088	0.0102451	-1.8238
1820	ARID3A	-0.494303	4.91175	-3.40505	0.00169209	0.0102467	-1.82449
8642	DCHS1	0.650772	4.56332	3.40431	0.00169552	0.0102617	-1.8264
5332	PLCB4	0.55476	4.60734	3.40378	0.00169797	0.0102709	-1.82777
3236	HOXD10	0.531567	4.54829	3.39779	0.00172601	0.0104347	-1.84328
54972	TMEM132A	0.479426	4.70475	3.39699	0.00172976	0.0104474	-1.84534
4907	NT5E	1.57229	1.71097	3.39693	0.00173004	0.0104474	-1.84549
10212	DDX39A	-0.32211	6.97589	-3.39598	0.00173457	0.010469	-1.84796
92154	MTSS1L	-0.640308	4.02241	-3.39367	0.00174551	0.0105292	-1.85392
993	CDC25A	-0.403423	6.83838	-3.39305	0.00174848	0.0105413	-1.85553
3735	KARS	-0.235026	7.78173	-3.39063	0.00176008	0.0106053	-1.86179
9583	ENTPD4	0.369918	4.44598	3.38971	0.00176449	0.010626	-1.86416
3475	IFRD1	-0.780179	4.73678	-3.38461	0.00178923	0.010769	-1.87733
84817	TXNDC17	-0.343613	5.93268	-3.38382	0.00179308	0.0107862	-1.87937
9493	KIF23	-0.361072	5.5748	-3.38125	0.00180569	0.0108561	-1.886
2107	ETF1	-0.279668	7.16465	-3.38007	0.00181149	0.010884	-1.88904
81848	SPRY4	-1.62355	2.68716	-3.3799	0.00181233	0.010884	-1.88947
22937	SCAP	0.313924	6.4069	3.37624	0.00183048	0.0109869	-1.8989
11163	NUDT4	-0.51107	5.05666	-3.37596	0.00183191	0.0109894	-1.89964
8883	NAE1	-0.24447	7.53005	-3.37485	0.00183745	0.0110166	-1.9025
65260	COA7	-0.549582	4.38894	-3.37433	0.00184003	0.011026	-1.90383
23218	NBEAL2	-0.778303	2.19338	-3.37299	0.00184676	0.0110602	-1.90728
124790	HEXIM2	0.464569	3.53109	3.37224	0.00185055	0.0110768	-1.90922
4750	NEK1	0.260212	6.992	3.3719	0.00185226	0.011081	-1.91009
5420	PODXL	0.730135	3.43583	3.37021	0.0018608	0.011126	-1.91445
219402	MTIF3	0.34	5.82576	3.36912	0.00186633	0.0111529	-1.91725
1982	EIF4G2	0.339155	10.0736	3.36811	0.00187148	0.0111764	-1.91986
6487	ST3GAL3	0.763368	3.28818	3.36795	0.00187232	0.0111764	-1.92029
649	BMP1	0.50523	3.14504	3.36672	0.00187859	0.0112077	-1.92345
2878	GPX3	-0.52006	3.99412	-3.36547	0.001885	0.0112397	-1.92667
146691	TOM1L2	0.84114	3.59389	3.36391	0.00189298	0.0112812	-1.93067
9200	HACD1	-0.439939	4.90679	-3.36301	0.00189765	0.0113028	-1.933
22820	COPG1	0.387415	5.64312	3.36259	0.00189979	0.0113087	-1.93406
25983	NGDN	-0.301789	6.72613	-3.36241	0.00190072	0.0113087	-1.93452
79870	BAALC	-0.946176	2.76257	-3.36162	0.00190485	0.0113271	-1.93658
1649	DDIT3	-1.76323	3.24905	-3.36114	0.00190729	0.0113354	-1.93779
23623	RUSC1	-0.325349	6.19269	-3.36039	0.00191124	0.0113527	-1.93974
54929	TMEM161A	-0.340029	5.16302	-3.35938	0.00191649	0.0113772	-1.94234
3142	HLX	-0.453926	5.10186	-3.35919	0.00191746	0.0113772	-1.94282
6884	TAF13	0.628518	4.3288	3.35878	0.0019196	0.0113837	-1.94387
79709	COLGALT1	-0.413938	6.32895	-3.35704	0.00192868	0.0114313	-1.94833
10444	ZER1	0.573455	4.07803	3.35678	0.00193004	0.0114332	-1.949
54520	CCDC93	0.427149	4.80129	3.3546	0.00194156	0.0114951	-1.95463
55559	HAUS7	-0.385865	4.94033	-3.35362	0.00194671	0.0115194	-1.95713
10195	ALG3	-0.360188	6.69014	-3.3527	0.00195158	0.0115419	-1.95949
23350	U2SURP	-0.235705	8.71498	-3.35155	0.00195772	0.0115719	-1.96246
3146	HMGB1	-0.308321	11.1384	-3.34682	0.00198298	0.0117149	-1.97458
51077	FCF1	-0.516625	4.89093	-3.34563	0.00198945	0.0117467	-1.97766
1327	COX4I1	0.238743	9.05019	3.34406	0.00199792	0.0117903	-1.98168
54187	NANS	-0.33743	5.84618	-3.34365	0.00200013	0.0117969	-1.98272
83742	MARVELD1	0.501023	4.84672	3.34336	0.00200175	0.0118001	-1.98349
6491	STIL	-0.41501	5.11289	-3.34288	0.00200434	0.011809	-1.98471
9456	HOMER1	-0.298619	5.95076	-3.34264	0.00200564	0.0118103	-1.98532
154043	CNKSR3	1.2412	2.54112	3.341	0.00201458	0.0118559	-1.98953
339324	ZNF260	-0.298879	5.0988	-3.34082	0.00201557	0.0118559	-1.98999
84811	BUD13	-0.679439	4.28823	-3.33695	0.00203682	0.0119744	-1.9999
65998	C11orf95	0.541622	4.94882	3.336	0.00204211	0.011999	-2.00235
115701	ALPK2	-1.92548	2.08398	-3.33566	0.002044	0.0120037	-2.00323
728758	PIN4P1	-0.576157	4.69321	-3.33486	0.00204841	0.01201	-2.00526
65003	MRPL11	-0.263193	6.85247	-3.33483	0.00204856	0.01201	-2.00533
8543	LMO4	-0.541249	8.59016	-3.33476	0.00204895	0.01201	-2.00551
6790	AURKA	-0.415721	7.26615	-3.33467	0.00204949	0.01201	-2.00576
114885	OSBPL11	0.395284	4.96895	3.33311	0.00205818	0.0120544	-2.00976
26118	WSB1	0.305997	6.42144	3.33256	0.00206126	0.0120659	-2.01117
57182	ANKRD50	0.546068	4.49487	3.33064	0.002072	0.0121201	-2.01608
79022	TMEM106C	0.320638	5.82137	3.33051	0.00207273	0.0121201	-2.01641
51204	TACO1	-0.34009	5.63506	-3.32956	0.00207808	0.0121448	-2.01885
3329	HSPD1	-0.280669	9.95768	-3.32667	0.00209443	0.0122288	-2.02625
389	RHOC	0.321155	5.51015	3.32662	0.0020947	0.0122288	-2.02637
102465432	MIR6723	0.642787	8.80157	3.32638	0.00209604	0.0122301	-2.02698
3133	HLA-E	-1.77432	0.335927	-3.32511	0.00210327	0.0122657	-2.03023
54475	NLE1	-0.500185	3.81271	-3.32455	0.00210647	0.0122772	-2.03167
63973	NEUROG2	1.30614	3.35786	3.32437	0.0021075	0.0122772	-2.03213
92399	MRRF	-0.469384	4.60229	-3.32387	0.00211034	0.0122835	-2.0334
2222	FDFT1	0.384908	8.59733	3.32344	0.00211281	0.0122835	-2.0345
84838	ZNF496	-0.317674	5.09076	-3.32325	0.00211388	0.0122835	-2.03498
2009	EML1	0.645249	3.07558	3.32321	0.00211411	0.0122835	-2.03508
1917	EEF1A2	0.413064	9.21139	3.32319	0.00211422	0.0122835	-2.03513
64065	PERP	-2.40044	2.4021	-3.32275	0.00211676	0.0122917	-2.03627
26009	ZZZ3	0.393619	6.19903	3.32231	0.00211928	0.0122997	-2.03739
83693	HSDL1	0.38965	4.85696	3.32098	0.00212694	0.0123376	-2.0408
10892	MALT1	-0.719985	2.96077	-3.31974	0.00213408	0.0123678	-2.04396
196074	METTL15	-0.442418	4.2247	-3.31968	0.00213443	0.0123678	-2.04412
533	ATP6V0B	0.279967	7.70538	3.31932	0.00213653	0.0123734	-2.04504
54867	TMEM214	-0.482248	4.6042	-3.31903	0.00213818	0.0123765	-2.04578
23001	WDFY3	0.443373	4.59748	3.31832	0.00214232	0.0123938	-2.0476
463	ZFHX3	0.387392	5.8664	3.31775	0.00214562	0.0124063	-2.04906
84957	RELT	-0.649447	3.32874	-3.31563	0.00215796	0.012471	-2.05447
29980	DONSON	-0.359031	5.01183	-3.31516	0.00216068	0.0124801	-2.05566
55607	PPP1R9A	1.91832	1.4867	3.31432	0.00216561	0.012502	-2.05781
7267	TTC3	0.361262	8.46062	3.31254	0.00217608	0.0125557	-2.06237
51177	PLEKHO1	0.403043	8.51621	3.31215	0.00217834	0.0125578	-2.06335
57578	UNC79	0.962515	2.40342	3.31208	0.00217875	0.0125578	-2.06352
57677	ZFP14	-0.441354	4.14441	-3.30979	0.00219233	0.0126294	-2.06939
23397	NCAPH	-0.363208	6.14355	-3.30888	0.00219769	0.0126513	-2.07169
388962	BOLA3	-0.532901	6.62869	-3.30875	0.00219846	0.0126513	-2.07203
51303	FKBP11	-0.948837	4.03063	-3.30739	0.00220656	0.0126912	-2.07549
84263	HSDL2	-0.348332	5.57871	-3.30665	0.00221097	0.0127099	-2.07738
6732	SRPK1	-0.22315	7.58827	-3.30588	0.00221559	0.0127297	-2.07935
6601	SMARCC2	0.305798	6.41783	3.30425	0.0022254	0.0127793	-2.08352
84924	ZNF566	-0.606457	3.71816	-3.30384	0.00222785	0.0127866	-2.08456
9785	DHX38	-0.371524	5.80942	-3.30258	0.00223543	0.0128234	-2.08776
6741	SSB	-0.296137	8.40731	-3.30006	0.0022507	0.0129042	-2.09419
23329	TBC1D30	1.375	2.10142	3.29986	0.0022519	0.0129043	-2.09469
79717	PPCS	0.408877	5.60702	3.29932	0.00225519	0.0129163	-2.09607
93185	IGSF8	0.61626	3.70191	3.29907	0.00225673	0.0129183	-2.09671
5099	PCDH7	2.13516	2.34852	3.29869	0.00225905	0.0129248	-2.09768
5983	RFC3	-0.321461	6.54796	-3.2982	0.00226202	0.012935	-2.09892
987	LRBA	0.410968	4.93095	3.29792	0.00226376	0.0129381	-2.09965
24141	LAMP5	-1.60483	2.01221	-3.29732	0.00226742	0.0129523	-2.10117
51665	ASB1	-0.369292	5.00942	-3.29575	0.00227706	0.0130005	-2.10518
5164	PDK2	0.424391	4.4746	3.29496	0.00228193	0.0130157	-2.10719
92799	SHKBP1	-0.404194	4.8858	-3.29493	0.00228211	0.0130157	-2.10727
6624	FSCN1	-0.22126	9.39127	-3.29347	0.0022911	0.0130601	-2.11098
101927279	EP300-AS1	-0.725821	2.78332	-3.29199	0.00230027	0.0131055	-2.11474
5994	RFXAP	-0.465623	4.13959	-3.29142	0.0023038	0.0131187	-2.11619
949	SCARB1	-0.587908	4.94466	-3.28941	0.00231634	0.0131833	-2.12131
10907	TXNL4A	-0.182862	7.4574	-3.28913	0.00231809	0.0131863	-2.12202
8805	TRIM24	0.328662	5.9558	3.28836	0.00232288	0.0132059	-2.12397
1838	DTNB	-0.512639	4.3734	-3.28819	0.00232398	0.0132059	-2.12442
9532	BAG2	-0.445291	5.15853	-3.288	0.00232516	0.0132059	-2.1249
23262	PPIP5K2	0.290287	5.63008	3.28505	0.00234373	0.0133044	-2.1324
1062	CENPE	-0.403353	7.65023	-3.28443	0.00234766	0.0133097	-2.13398
9061	PAPSS1	0.374003	6.87248	3.28438	0.00234798	0.0133097	-2.13411
57405	SPC25	-0.591494	3.24835	-3.28432	0.00234834	0.0133097	-2.13425
4134	MAP4	-0.2738	6.37134	-3.28376	0.00235187	0.0133228	-2.13567
54505	DHX29	0.251613	7.01658	3.28327	0.002355	0.0133237	-2.13692
9849	ZNF518A	0.521558	4.88776	3.28326	0.00235506	0.0133237	-2.13694
56259	CTNNBL1	-0.249278	6.62834	-3.28316	0.00235571	0.0133237	-2.13721
219931	TPCN2	0.530814	4.59531	3.28282	0.00235783	0.0133288	-2.13806
728689	EIF3CL	-0.247283	9.21857	-3.28258	0.00235939	0.0133307	-2.13868
100462977	MTRNR2L1	0.627321	9.98944	3.28191	0.00236366	0.0133479	-2.14038
84265	POLR3GL	0.450694	6.54659	3.28083	0.00237056	0.0133688	-2.14313
57616	TSHZ3	0.586318	4.42044	3.28076	0.00237101	0.0133688	-2.14331
25832	NBPF14	0.459009	5.04343	3.28075	0.00237104	0.0133688	-2.14332
79412	KREMEN2	-0.931727	2.40002	-3.28045	0.00237299	0.0133728	-2.1441
23641	LDOC1	0.462223	5.84646	3.27647	0.00239857	0.01351	-2.15421
64759	TNS3	-0.78116	2.84355	-3.27624	0.0024	0.013511	-2.15477
7813	EVI5	0.426261	5.14162	3.27384	0.00241557	0.0135916	-2.16087
2820	GPD2	-0.433646	4.74133	-3.2733	0.00241913	0.0136046	-2.16225
29883	CNOT7	0.182569	8.1091	3.27231	0.00242558	0.0136339	-2.16476
51512	GTSE1	-0.330599	6.60482	-3.27195	0.0024279	0.0136399	-2.16567
53371	NUP54	-0.507338	4.86721	-3.2695	0.00244397	0.013717	-2.17188
8861	LDB1	0.698576	4.51002	3.26947	0.00244415	0.013717	-2.17195
1876	E2F6	-0.356447	5.9941	-3.26829	0.00245193	0.0137535	-2.17495
60681	FKBP10	0.400198	7.15326	3.2678	0.0024552	0.0137648	-2.17621
118	ADD1	0.281476	6.45095	3.26702	0.00246035	0.0137822	-2.17818
126792	B3GALT6	0.495659	5.47552	3.26694	0.00246083	0.0137822	-2.17837
57534	MIB1	0.392487	5.92016	3.26537	0.00247128	0.0138336	-2.18236
55486	PARL	-0.254256	6.78971	-3.26452	0.0024769	0.0138527	-2.1845
5223	PGAM1	-0.769212	4.01753	-3.26447	0.00247724	0.0138527	-2.18463
3281	HSBP1	0.254448	7.97128	3.26343	0.00248421	0.0138845	-2.18728
64785	GINS3	-0.445473	5.50288	-3.26308	0.00248651	0.0138903	-2.18815
22	ABCB7	-0.326865	5.41492	-3.26257	0.00248995	0.0138909	-2.18945
140578	CHODL	0.598347	4.05689	3.26253	0.0024902	0.0138909	-2.18955
10550	ARL6IP5	0.369827	7.23244	3.26249	0.00249046	0.0138909	-2.18964
8677	STX10	-0.500074	4.44009	-3.26059	0.00250323	0.0139507	-2.19446
55832	CAND1	-0.23387	6.98436	-3.26052	0.00250374	0.0139507	-2.19466
55280	CWF19L1	-0.435449	4.29186	-3.25945	0.00251093	0.0139836	-2.19735
139886	SPIN4	-0.436762	6.03501	-3.25761	0.00252339	0.0140458	-2.20202
8450	CUL4B	0.274534	5.95342	3.2571	0.00252684	0.0140578	-2.20331
81892	SLIRP	-0.303236	9.5945	-3.25635	0.00253191	0.0140787	-2.2052
60558	GUF1	-0.372171	5.3441	-3.25617	0.00253318	0.0140787	-2.20567
57509	MTUS1	0.91047	3.92362	3.25572	0.00253619	0.0140882	-2.20679
51537	MTFP1	-0.643785	5.26413	-3.25303	0.00255458	0.0141831	-2.21359
754	PTTG1IP	0.204664	7.75886	3.25199	0.00256171	0.0142155	-2.21622
23135	KDM6B	0.429157	5.58619	3.24936	0.00257988	0.014309	-2.22288
84273	NOA1	-0.447078	5.30399	-3.24891	0.00258304	0.0143192	-2.22403
50809	HP1BP3	0.320346	6.93994	3.24838	0.00258667	0.014332	-2.22535
7764	ZNF217	-0.348995	5.28505	-3.2465	0.00259979	0.0143974	-2.23012
129787	TMEM18	-0.307296	6.47988	-3.24596	0.00260352	0.0144107	-2.23147
8550	MAPKAPK5	-0.324133	5.99198	-3.24519	0.00260893	0.0144314	-2.23342
5532	PPP3CB	0.246647	6.18332	3.24505	0.0026099	0.0144314	-2.23377
373	TRIM23	0.388993	4.58821	3.24326	0.00262249	0.0144867	-2.2383
23405	DICER1	0.340804	7.00725	3.24325	0.00262257	0.0144867	-2.23833
8816	DCAF5	0.346338	6.45633	3.24282	0.00262553	0.0144957	-2.2394
23266	ADGRL2	0.323782	4.85734	3.24182	0.00263265	0.0145276	-2.24194
267020	ATP5L2	-0.71089	3.49463	-3.24116	0.00263727	0.0145458	-2.2436
221037	JMJD1C	0.42086	5.50489	3.23864	0.00265518	0.0146371	-2.24997
10966	RAB40B	0.602854	3.76359	3.23756	0.00266285	0.0146719	-2.25268
54892	NCAPG2	-0.651055	5.29151	-3.23678	0.0026684	0.0146951	-2.25464
54431	DNAJC10	0.260236	6.10848	3.23571	0.0026761	0.0147301	-2.25736
100419583	LOC100419583	0.508964	3.98456	3.23521	0.00267971	0.0147425	-2.25862
26065	LSM14A	-0.653414	5.40873	-3.23367	0.00269078	0.0147959	-2.2625
488	ATP2A2	-0.295318	7.61147	-3.23298	0.00269573	0.0148156	-2.26423
51186	TCEAL9	0.285325	7.70131	3.23221	0.00270128	0.0148386	-2.26617
221491	C6orf1	0.461475	4.48734	3.23185	0.00270392	0.0148456	-2.26709
7112	TMPO	-0.252542	8.15302	-3.23093	0.00271055	0.0148745	-2.26939
26054	SENP6	0.340221	5.91804	3.22998	0.0027175	0.0149028	-2.27181
84300	UQCC2	-0.465321	5.22183	-3.22985	0.00271844	0.0149028	-2.27213
26751	SH3YL1	0.636848	3.3844	3.22855	0.00272789	0.0149471	-2.2754
5224	PGAM2	2.16594	1.4044	3.22634	0.00274407	0.0150281	-2.28096
84532	ACSS1	-0.824317	3.06352	-3.22595	0.00274692	0.0150362	-2.28194
53838	C11orf24	-0.42453	4.82377	-3.22281	0.00277015	0.0151548	-2.28986
7443	VRK1	-0.261203	6.31602	-3.22264	0.00277136	0.0151548	-2.29027
10512	SEMA3C	2.05611	0.916205	3.22062	0.00278643	0.0152219	-2.29538
57120	GOPC	0.229387	6.58071	3.22061	0.00278644	0.0152219	-2.29538
582	BBS1	0.594401	4.14211	3.2175	0.00280978	0.0153417	-2.30323
2058	EPRS	-0.422616	8.66626	-3.21596	0.00282137	0.0153972	-2.3071
2664	GDI1	0.423705	7.03238	3.21558	0.00282421	0.015405	-2.30804
4707	NDUFB1	0.355149	7.80264	3.21262	0.00284661	0.0155194	-2.31547
7913	DEK	-0.205483	9.41805	-3.21201	0.00285126	0.015537	-2.31701
55638	SYBU	1.80916	2.73919	3.21053	0.00286254	0.0155907	-2.32072
339487	ZBTB8OS	-0.404481	5.69577	-3.21023	0.00286484	0.0155954	-2.32148
[truncated: 8,883 more rows]
