# Supplementary material for: Druggable epigenetic suppression of interferon-induced chemokine expression linked to MYCN amplification in neuroblastoma
Source: J Immunother Cancer. 2021 May 20;9(5):e001335. doi: 10.1136/jitc-2020-001335 (PMC8141444; doi:10.1136/jitc-2020-001335)
Supplement: Supplementary data [file jitc-2020-001335supp005.xlsx]

## Sheet: UNC-0638_response_signatures
	Up_By_UNC-0638	Down_by_UNC-0638
1	SCG3	ZNF667
2	CHRNB2	HLX
3	HMP19	LAMA1
4	DCX	ZNF766
5	TMPRSS15	HMMR
6	CDK5R2	LINC01224
7	GDAP1	ZNF667-AS1
8	PKIB	KDM3A
9	SCAMP5	ADNP2
10	FNIP2	PRSS12
11	MXD4	COL1A1
12	SSTR2	SFRP1
13	TM7SF2	H19
14	CPS1	CREB3L4
15	NFKBIA	GAL
16	EBP	ZNF480
17	CPE	ZNF320
18	SERINC2	NRP2
19	FABP3	TAF7
20	SNAP25	RMI2
21	XKR9	ZNF160
22	ULK3	VCAN
23	FADS1	PKNOX2
24	TMEM198	COL4A2
25	SLC6A17	MYCN
26	SLC2A6	SIX1
27	FHAD1	CCDC77
28	QPRT	PROSER2
29	MICALCL	CLEC2D
30	LSS	NMT2
31	VSTM2A	ZNF75A
32	ZNF503	ZNF268
33	RRAGC	COLGALT2
34	STX3	FAM72B
35	DHCR24	EXOSC7
36	NEFM	PAWR
37	PTPRO	CTSF
38	LAMB2	HIVEP2
39	ARNT2	LPAR3
40	ZNF428	TEAD4
41	ALK	ZNF569
42	BRI3	HJURP
43	CDC42EP3	PITPNC1
44	CHRNA3	SMS
45	GRINA	FAM72C
46	SELENOW	NSMCE4A
47	MAN1A2	EYA1
48	STMN2
49	HGSNAT
50	PYGO2
51	DDX5
52	NPAS3
53	UAP1L1
54	STRA6
55	TIMP2
